# Supplementary material for: Pests, diseases, and aridity have shaped the genome of Corymbia citriodora
Source: Commun Biol. 2021 May 10;4:537. doi: 10.1038/s42003-021-02009-0 (PMC8110574; doi:10.1038/s42003-021-02009-0)
Supplement: Supplementary file 3 — Supplementary Data File 1 [file 42003_2021_2009_MOESM3_ESM.xlsx]

## Sheet: Figure1-track_a
chrom,size	CCV chromosome sizes to be read into Circa software.
chr1,31549113
chr2,42898286
chr3,42683706
chr4,30208195
chr5,50160782
chr6,40213104
chr7,38599995
chr8,55753441
chr9,24776793
chr10,24987680
chr11,30785609

## Sheet: Figure1_track_b
chrom,start,end,Yvalue	CCV gene density per megabase. Yvalue represents number of genes within the specified block. Data is formatted to be read by Circa software.
chr8,8000000,8999999,100
chr8,9000000,9999999,50
chr10,8000000,8999999,106
chr2,16000000,16999999,43
chr8,5000000,5999999,111
chr2,17000000,17999999,53
chr2,4000000,4999999,88
chr11,9000000,9999999,87
chr11,8000000,8999999,84
chr11,1000000,1999999,135
chr11,0,999999,96
chr11,3000000,3999999,60
chr11,2000000,2999999,128
chr11,5000000,5999999,72
chr11,4000000,4999999,83
chr11,7000000,7999999,80
chr11,6000000,6999999,89
chr5,48000000,48999999,94
chr5,49000000,49999999,61
chr5,46000000,46999999,107
chr5,47000000,47999999,99
chr5,44000000,44999999,52
chr5,45000000,45999999,88
chr5,42000000,42999999,62
chr5,43000000,43999999,67
chr5,40000000,40999999,32
chr5,41000000,41999999,63
chr4,11000000,11999999,71
chr3,40000000,40999999,72
chr3,41000000,41999999,110
chr10,24000000,24999999,105
chr10,23000000,23999999,88
chr10,22000000,22999999,72
chr10,20000000,20999999,75
chr9,24000000,24999999,89
chr9,20000000,20999999,136
chr9,21000000,21999999,123
chr9,22000000,22999999,48
chr9,23000000,23999999,57
chr5,39000000,39999999,50
chr5,38000000,38999999,32
chr5,33000000,33999999,33
chr5,32000000,32999999,62
chr5,31000000,31999999,20
chr5,30000000,30999999,36
chr5,36000000,36999999,43
chr5,35000000,35999999,39
chr5,34000000,34999999,24
chr4,23000000,23999999,86
chr4,22000000,22999999,114
chr4,21000000,21999999,72
chr4,20000000,20999999,52
chr4,27000000,27999999,113
chr4,26000000,26999999,87
chr4,25000000,25999999,110
chr4,24000000,24999999,104
chr4,29000000,29999999,111
chr6,14000000,14999999,94
chr6,15000000,15999999,66
chr6,16000000,16999999,49
chr6,17000000,17999999,63
chr6,10000000,10999999,90
chr6,11000000,11999999,94
chr6,12000000,12999999,85
chr6,13000000,13999999,81
chr6,18000000,18999999,95
chr6,19000000,19999999,49
chr1,31000000,31999999,62
chr1,30000000,30999999,88
chr2,18000000,18999999,44
chr2,19000000,19999999,33
chr2,10000000,10999999,63
chr2,11000000,11999999,49
chr2,12000000,12999999,51
chr2,13000000,13999999,57
chr2,14000000,14999999,51
chr2,15000000,15999999,61
chr9,12000000,12999999,55
chr10,18000000,18999999,109
chr10,19000000,19999999,98
chr10,12000000,12999999,55
chr10,13000000,13999999,55
chr10,10000000,10999999,37
chr10,11000000,11999999,63
chr10,16000000,16999999,97
chr10,17000000,17999999,124
chr10,14000000,14999999,66
chr10,15000000,15999999,72
chr9,11000000,11999999,56
chr9,10000000,10999999,45
chr9,13000000,13999999,65
chr9,15000000,15999999,95
chr9,14000000,14999999,110
chr9,17000000,17999999,107
chr9,16000000,16999999,90
chr9,19000000,19999999,105
chr9,18000000,18999999,105
chr5,28000000,28999999,62
chr5,21000000,21999999,47
chr5,22000000,22999999,41
chr5,23000000,23999999,65
chr5,24000000,24999999,41
chr5,25000000,25999999,37
chr5,26000000,26999999,39
chr5,27000000,27999999,28
chr5,20000000,20999999,61
chr4,30000000,30999999,17
chr6,21000000,21999999,61
chr6,20000000,20999999,47
chr6,22000000,22999999,52
chr6,24000000,24999999,46
chr6,27000000,27999999,82
chr6,26000000,26999999,76
chr6,29000000,29999999,96
chr6,28000000,28999999,71
chr1,25000000,25999999,104
chr5,1000000,1999999,115
chr1,28000000,28999999,100
chr1,29000000,29999999,115
chr1,24000000,24999999,96
chr1,26000000,26999999,101
chr1,27000000,27999999,106
chr1,20000000,20999999,91
chr1,22000000,22999999,89
chr1,23000000,23999999,116
chr2,25000000,25999999,56
chr2,24000000,24999999,52
chr2,27000000,27999999,85
chr2,26000000,26999999,95
chr2,21000000,21999999,46
chr2,20000000,20999999,46
chr2,23000000,23999999,55
chr2,22000000,22999999,68
chr2,29000000,29999999,103
chr11,28000000,28999999,83
chr11,25000000,25999999,71
chr5,15000000,15999999,32
chr5,14000000,14999999,21
chr5,17000000,17999999,36
chr5,16000000,16999999,52
chr5,11000000,11999999,53
chr5,10000000,10999999,95
chr5,13000000,13999999,42
chr5,12000000,12999999,61
chr5,19000000,19999999,53
chr5,18000000,18999999,28
chr7,19000000,19999999,53
chr7,18000000,18999999,40
chr7,17000000,17999999,68
chr7,16000000,16999999,64
chr7,15000000,15999999,68
chr7,14000000,14999999,50
chr7,13000000,13999999,36
chr7,12000000,12999999,39
chr7,11000000,11999999,63
chr7,10000000,10999999,23
chr6,23000000,23999999,78
chr6,25000000,25999999,97
chr6,38000000,38999999,80
chr6,39000000,39999999,92
chr6,36000000,36999999,97
chr6,37000000,37999999,88
chr6,34000000,34999999,113
chr6,35000000,35999999,93
chr6,32000000,32999999,122
chr6,33000000,33999999,109
chr6,30000000,30999999,132
chr6,31000000,31999999,76
chr1,19000000,19999999,77
chr1,18000000,18999999,92
chr1,11000000,11999999,58
chr1,10000000,10999999,76
chr1,13000000,13999999,38
chr1,12000000,12999999,54
chr1,15000000,15999999,51
chr1,14000000,14999999,50
chr1,17000000,17999999,64
chr1,16000000,16999999,63
chr3,12000000,12999999,22
chr3,11000000,11999999,52
chr3,10000000,10999999,50
chr3,17000000,17999999,66
chr3,16000000,16999999,39
chr3,15000000,15999999,54
chr3,14000000,14999999,33
chr3,19000000,19999999,48
chr3,18000000,18999999,57
chr2,32000000,32999999,84
chr2,33000000,33999999,86
chr2,30000000,30999999,107
chr2,31000000,31999999,111
chr2,36000000,36999999,108
chr2,37000000,37999999,102
chr2,34000000,34999999,100
chr2,35000000,35999999,98
chr2,38000000,38999999,109
chr2,39000000,39999999,113
chr8,29000000,29999999,72
chr8,28000000,28999999,37
chr8,27000000,27999999,45
chr8,26000000,26999999,36
chr8,25000000,25999999,59
chr8,24000000,24999999,93
chr8,23000000,23999999,38
chr8,22000000,22999999,53
chr8,21000000,21999999,100
chr8,20000000,20999999,52
chr4,18000000,18999999,54
chr4,19000000,19999999,42
chr4,12000000,12999999,87
chr4,13000000,13999999,76
chr4,10000000,10999999,74
chr4,16000000,16999999,71
chr4,17000000,17999999,45
chr4,14000000,14999999,37
chr4,15000000,15999999,72
chr6,40000000,40999999,19
chr1,21000000,21999999,65
chr11,29000000,29999999,105
chr11,24000000,24999999,74
chr11,26000000,26999999,81
chr11,27000000,27999999,67
chr11,20000000,20999999,83
chr11,21000000,21999999,84
chr11,22000000,22999999,99
chr11,23000000,23999999,98
chr8,38000000,38999999,37
chr8,39000000,39999999,51
chr8,34000000,34999999,69
chr8,35000000,35999999,60
chr8,36000000,36999999,80
chr8,37000000,37999999,68
chr8,30000000,30999999,89
chr8,31000000,31999999,55
chr8,32000000,32999999,64
chr8,33000000,33999999,114
chr7,38000000,38999999,68
chr7,31000000,31999999,57
chr7,30000000,30999999,87
chr7,33000000,33999999,114
chr7,32000000,32999999,113
chr7,35000000,35999999,92
chr7,34000000,34999999,95
chr7,37000000,37999999,90
chr7,36000000,36999999,80
chr5,29000000,29999999,39
chr4,3000000,3999999,52
chr2,28000000,28999999,88
chr3,39000000,39999999,83
chr3,38000000,38999999,53
chr3,35000000,35999999,38
chr3,34000000,34999999,57
chr3,37000000,37999999,101
chr3,36000000,36999999,90
chr3,30000000,30999999,58
chr3,33000000,33999999,63
chr3,32000000,32999999,77
chr11,30000000,30999999,74
chr9,5000000,5999999,44
chr9,4000000,4999999,28
chr9,7000000,7999999,38
chr9,6000000,6999999,35
chr9,1000000,1999999,84
chr9,0,999999,65
chr9,3000000,3999999,59
chr9,2000000,2999999,70
chr9,9000000,9999999,52
chr9,8000000,8999999,31
chr3,9000000,9999999,57
chr3,8000000,8999999,83
chr3,3000000,3999999,95
chr3,2000000,2999999,61
chr3,1000000,1999999,83
chr3,0,999999,117
chr3,7000000,7999999,68
chr3,6000000,6999999,45
chr3,5000000,5999999,66
chr3,4000000,4999999,75
chr1,9000000,9999999,77
chr1,8000000,8999999,74
chr1,5000000,5999999,80
chr1,4000000,4999999,71
chr1,7000000,7999999,62
chr1,6000000,6999999,37
chr1,1000000,1999999,83
chr1,0,999999,65
chr1,3000000,3999999,59
chr1,2000000,2999999,72
chr7,9000000,9999999,41
chr7,8000000,8999999,63
chr7,7000000,7999999,46
chr7,6000000,6999999,94
chr7,5000000,5999999,68
chr7,4000000,4999999,70
chr7,3000000,3999999,43
chr7,1000000,1999999,44
chr5,0,999999,128
chr5,3000000,3999999,102
chr5,2000000,2999999,77
chr5,5000000,5999999,74
chr5,4000000,4999999,122
chr5,7000000,7999999,76
chr5,6000000,6999999,78
chr5,9000000,9999999,66
chr5,8000000,8999999,71
chr7,26000000,26999999,62
chr7,27000000,27999999,20
chr7,24000000,24999999,70
chr7,25000000,25999999,61
chr7,23000000,23999999,59
chr7,20000000,20999999,35
chr7,21000000,21999999,58
chr7,28000000,28999999,76
chr10,0,999999,61
chr10,1000000,1999999,87
chr10,2000000,2999999,103
chr10,3000000,3999999,90
chr10,4000000,4999999,100
chr10,5000000,5999999,99
chr10,6000000,6999999,89
chr10,7000000,7999999,102
chr8,4000000,4999999,68
chr10,9000000,9999999,38
chr8,6000000,6999999,112
chr8,7000000,7999999,87
chr8,0,999999,91
chr8,1000000,1999999,71
chr8,2000000,2999999,102
chr8,3000000,3999999,59
chr3,28000000,28999999,52
chr3,29000000,29999999,30
chr3,22000000,22999999,56
chr3,23000000,23999999,67
chr3,20000000,20999999,39
chr3,21000000,21999999,28
chr3,26000000,26999999,39
chr3,27000000,27999999,47
chr3,24000000,24999999,52
chr3,25000000,25999999,48
chr11,10000000,10999999,37
chr8,16000000,16999999,61
chr8,17000000,17999999,49
chr8,14000000,14999999,69
chr8,15000000,15999999,52
chr8,12000000,12999999,74
chr8,13000000,13999999,75
chr8,10000000,10999999,50
chr8,11000000,11999999,66
chr8,18000000,18999999,51
chr8,19000000,19999999,63
chr3,42000000,42999999,71
chr11,15000000,15999999,82
chr11,14000000,14999999,36
chr11,17000000,17999999,74
chr11,16000000,16999999,89
chr11,11000000,11999999,40
chr11,13000000,13999999,66
chr11,12000000,12999999,59
chr11,19000000,19999999,98
chr11,18000000,18999999,83
chr2,2000000,2999999,68
chr3,31000000,31999999,73
chr10,21000000,21999999,108
chr8,49000000,49999999,88
chr8,48000000,48999999,86
chr8,45000000,45999999,81
chr8,44000000,44999999,29
chr8,47000000,47999999,83
chr8,46000000,46999999,29
chr8,41000000,41999999,79
chr8,40000000,40999999,71
chr8,43000000,43999999,100
chr8,42000000,42999999,57
chr5,37000000,37999999,47
chr3,13000000,13999999,43
chr4,28000000,28999999,91
chr2,41000000,41999999,78
chr2,40000000,40999999,96
chr8,52000000,52999999,143
chr8,53000000,53999999,80
chr8,50000000,50999999,52
chr8,51000000,51999999,74
chr8,54000000,54999999,98
chr8,55000000,55999999,40
chr2,42000000,42999999,119
chr4,8000000,8999999,66
chr4,9000000,9999999,61
chr4,0,999999,76
chr4,1000000,1999999,59
chr4,2000000,2999999,67
chr4,4000000,4999999,75
chr4,5000000,5999999,42
chr4,6000000,6999999,69
chr4,7000000,7999999,81
chr2,3000000,3999999,59
chr2,0,999999,106
chr2,1000000,1999999,98
chr2,6000000,6999999,56
chr2,7000000,7999999,48
chr2,5000000,5999999,94
chr2,8000000,8999999,55
chr2,9000000,9999999,64
chr7,2000000,2999999,55
chr7,0,999999,69
chr6,6000000,6999999,89
chr6,7000000,7999999,79
chr6,4000000,4999999,82
chr6,5000000,5999999,88
chr6,2000000,2999999,124
chr6,3000000,3999999,113
chr6,0,999999,86
chr6,1000000,1999999,96
chr6,8000000,8999999,92
chr6,9000000,9999999,85
chr5,50000000,50999999,5
chr7,22000000,22999999,55
chr7,29000000,29999999,89

## Sheet: Figure1_track_c
chrom,start,end,exp	Average normalized expression across tissues collected for RNASeq in CCV. Data is formated to be read into Circa Software
chr9,12000000,12999999,107.38432354
chr9,13000000,13999999,51.8425763925
chr9,10000000,10999999,8.55557004813
chr9,11000000,11999999,23.5265069684
chr9,16000000,16999999,11.1857872027
chr9,17000000,17999999,10.4230733573
chr9,14000000,14999999,16.0865644516
chr9,15000000,15999999,18.3120233742
chr9,18000000,18999999,16.7746968725
chr9,19000000,19999999,17.7308573565
chr7,6000000,6999999,20.2591431868
chr7,7000000,7999999,5.67158816436
chr7,4000000,4999999,7.11218958451
chr7,5000000,5999999,16.3962306143
chr7,2000000,2999999,7.9759923466
chr7,3000000,3999999,4.02355445483
chr7,0,999999,12.4567566905
chr7,1000000,1999999,6.58345228506
chr7,8000000,8999999,13.5013037847
chr7,9000000,9999999,5.46951860444
chr10,19000000,19999999,9.49938476145
chr10,18000000,18999999,42.4092828295
chr10,11000000,11999999,11.2133549336
chr10,10000000,10999999,11.4230487672
chr10,13000000,13999999,7.99550933312
chr10,12000000,12999999,112.313859344
chr10,15000000,15999999,10.8209251846
chr10,14000000,14999999,32.9928553573
chr10,17000000,17999999,61.142248977
chr10,16000000,16999999,52.793181698
chr4,19000000,19999999,12.1121895791
chr4,18000000,18999999,10.4104120301
chr4,11000000,11999999,11.4720815143
chr4,10000000,10999999,8.66451834506
chr4,13000000,13999999,14.5137834328
chr4,12000000,12999999,13.665608056
chr4,15000000,15999999,16.3013302784
chr4,14000000,14999999,4.52063822163
chr4,17000000,17999999,11.3385220193
chr4,16000000,16999999,7.27784123568
chr3,2000000,2999999,8.81774542534
chr7,21000000,21999999,9.74324497549
chr3,0,999999,13.9491376515
chr3,1000000,1999999,16.3809265125
chr3,6000000,6999999,5.19892200895
chr3,7000000,7999999,10.583634943
chr3,4000000,4999999,9.78704641237
chr7,20000000,20999999,38.2287991038
chr3,8000000,8999999,23.2769828608
chr3,9000000,9999999,8.95213262668
chr9,2000000,2999999,11.1906299819
chr9,3000000,3999999,12.213394304
chr11,12000000,12999999,7.62244662269
chr11,13000000,13999999,10.0595971033
chr9,6000000,6999999,12.0789777841
chr11,11000000,11999999,7.34864639921
chr8,20000000,20999999,12.5425475201
chr8,21000000,21999999,19.4605251483
chr5,16000000,16999999,10.3072885646
chr5,17000000,17999999,8.81774510458
chr5,14000000,14999999,5.80450632146
chr5,15000000,15999999,10.5843276454
chr5,12000000,12999999,6.98637120087
chr5,13000000,13999999,6.63845911495
chr5,10000000,10999999,12.8500289533
chr5,11000000,11999999,40.3312170018
chr5,18000000,18999999,1.69144417869
chr5,19000000,19999999,7.60800515775
chr8,48000000,48999999,29.349280734
chr8,49000000,49999999,21.8572628771
chr8,46000000,46999999,5.4244818283
chr8,47000000,47999999,9.07406741661
chr8,44000000,44999999,4.20471971133
chr8,45000000,45999999,9.84143237574
chr8,42000000,42999999,18.8121108843
chr8,43000000,43999999,16.7892495951
chr8,40000000,40999999,9.34271579488
chr8,41000000,41999999,12.6451854674
chr2,13000000,13999999,6.10606558212
chr2,12000000,12999999,16.3719731639
chr2,11000000,11999999,11.0875729025
chr2,10000000,10999999,9.60459903789
chr2,17000000,17999999,14.5773763033
chr2,16000000,16999999,13.9553695481
chr2,15000000,15999999,10.4664081733
chr2,14000000,14999999,9.74267882568
chr2,19000000,19999999,5.09704097074
chr2,18000000,18999999,5.48822752903
chr5,8000000,8999999,10.3023652918
chr5,9000000,9999999,14.3240505038
chr5,4000000,4999999,25.7413951098
chr5,5000000,5999999,11.5804290749
chr5,6000000,6999999,9.97808799593
chr5,7000000,7999999,26.4156350423
chr5,0,999999,10.2700520705
chr5,1000000,1999999,9.94921793853
chr5,2000000,2999999,28.0208703326
chr5,3000000,3999999,19.6844511917
chr9,23000000,23999999,9.38980990531
chr9,22000000,22999999,6.43726759753
chr9,21000000,21999999,12.0146959192
chr9,20000000,20999999,21.2001094046
chr9,24000000,24999999,9.97733056143
chr11,16000000,16999999,14.6125683477
chr11,17000000,17999999,8.31784375557
chr11,14000000,14999999,4.91696603079
chr11,15000000,15999999,13.4408526381
chr9,4000000,4999999,4.46005691271
chr9,5000000,5999999,33.1872923755
chr11,10000000,10999999,17.8485923417
chr9,7000000,7999999,28.0790961027
chr9,8000000,8999999,10.1582607954
chr9,9000000,9999999,24.1085424527
chr11,18000000,18999999,12.3818576368
chr11,19000000,19999999,22.228348339
chr3,32000000,32999999,28.5905359125
chr3,33000000,33999999,8.42337583762
chr3,30000000,30999999,5.88758229393
chr3,31000000,31999999,13.8546581246
chr3,36000000,36999999,11.4281033465
chr3,37000000,37999999,15.1395630646
chr3,34000000,34999999,12.0356447018
chr3,35000000,35999999,20.2682919246
chr3,38000000,38999999,11.8315772669
chr3,39000000,39999999,11.010006669
chr10,20000000,20999999,19.1997547191
chr10,21000000,21999999,13.1893240967
chr10,22000000,22999999,8.88456595167
chr10,23000000,23999999,10.4170612697
chr10,24000000,24999999,9.93331382888
chr1,8000000,8999999,5.58066420047
chr1,9000000,9999999,15.2296194747
chr1,0,999999,5.62784729984
chr1,1000000,1999999,12.0824022138
chr1,2000000,2999999,10.7243665804
chr1,3000000,3999999,8.25588361243
chr1,4000000,4999999,21.5496149189
chr1,5000000,5999999,8.00781449308
chr1,6000000,6999999,5.33685029077
chr1,7000000,7999999,7.51639338429
chr3,42000000,42999999,10.3716028314
chr3,41000000,41999999,17.2920478935
chr3,40000000,40999999,12.0526439547
chr5,50000000,50999999,3.5173885147
chr2,40000000,40999999,23.2145424332
chr2,41000000,41999999,11.3018947836
chr2,42000000,42999999,25.6858575978
chr6,40000000,40999999,11.2291457695
chr5,29000000,29999999,5.79414662765
chr5,28000000,28999999,7.81988287281
chr5,27000000,27999999,5.68123338068
chr5,26000000,26999999,10.1051633388
chr5,25000000,25999999,7.02001817329
chr5,24000000,24999999,8.83423646262
chr5,23000000,23999999,7.09051960052
chr5,22000000,22999999,16.5691509696
chr5,21000000,21999999,4.12303796539
chr5,20000000,20999999,6.78647040163
chr10,9000000,9999999,16.0230970208
chr10,8000000,8999999,9.47399171448
chr10,5000000,5999999,28.9407142409
chr10,4000000,4999999,20.9597987335
chr10,7000000,7999999,12.0855510535
chr10,6000000,6999999,9.90279011641
chr10,1000000,1999999,16.4148122543
chr10,0,999999,14.9595238901
chr10,3000000,3999999,7.96571242164
chr10,2000000,2999999,14.4286897897
chr1,18000000,18999999,15.8971506145
chr1,19000000,19999999,9.66529484706
chr1,12000000,12999999,6.63524382014
chr1,13000000,13999999,150.194124276
chr1,10000000,10999999,92.420651377
chr1,11000000,11999999,14.1808535589
chr1,16000000,16999999,10.5221661426
chr1,17000000,17999999,7.07172234936
chr1,14000000,14999999,10.8654539277
chr1,15000000,15999999,45.2467587508
chr5,31000000,31999999,1.2721744516
chr7,16000000,16999999,13.4404550351
chr7,14000000,14999999,22.1698556857
chr7,15000000,15999999,17.473602649
chr8,39000000,39999999,2.82731054607
chr8,38000000,38999999,5.32213943708
chr7,10000000,10999999,16.6159338521
chr7,11000000,11999999,13.9549232947
chr7,12000000,12999999,5.98238041123
chr7,13000000,13999999,6.85871691422
chr8,33000000,33999999,13.5356489944
chr8,32000000,32999999,15.2896577145
chr8,31000000,31999999,13.9198141911
chr8,30000000,30999999,8.38095488103
chr8,37000000,37999999,16.8374093861
chr8,36000000,36999999,19.1655840201
chr8,35000000,35999999,9.65900646216
chr8,34000000,34999999,17.6846701993
chr6,39000000,39999999,13.6867507559
chr6,38000000,38999999,9.4490269079
chr4,9000000,9999999,8.48570994345
chr4,8000000,8999999,10.4831028844
chr4,5000000,5999999,6.67388318256
chr6,30000000,30999999,13.510384451
chr4,7000000,7999999,39.9154728902
chr4,6000000,6999999,23.597000188
chr4,1000000,1999999,7.85339480123
chr6,34000000,34999999,10.3467396537
chr6,37000000,37999999,12.966816039
chr6,36000000,36999999,11.7577801817
chr7,17000000,17999999,14.3883877118
chr5,41000000,41999999,9.04237206225
chr3,3000000,3999999,22.8541084246
chr3,5000000,5999999,8.56019391047
chr1,23000000,23999999,17.6130475909
chr1,22000000,22999999,16.2913145582
chr1,21000000,21999999,10.7197995905
chr1,20000000,20999999,21.1809922292
chr1,27000000,27999999,11.5526529834
chr1,26000000,26999999,18.1658086751
chr1,25000000,25999999,11.9121154786
chr1,24000000,24999999,17.9525321885
chr1,29000000,29999999,9.68411252913
chr1,28000000,28999999,38.0273577405
chr4,30000000,30999999,12.7736506316
chr6,9000000,9999999,13.4260964816
chr6,8000000,8999999,16.8624637051
chr6,7000000,7999999,16.1608812473
chr6,6000000,6999999,15.2147600238
chr6,5000000,5999999,15.3190491026
chr6,4000000,4999999,12.6155903927
chr6,3000000,3999999,18.0198737364
chr6,2000000,2999999,18.0298635858
chr6,1000000,1999999,15.6778308238
chr6,0,999999,12.977285473
chr6,31000000,31999999,15.546698226
chr5,38000000,38999999,0.50199114419
chr5,39000000,39999999,10.5579784276
chr4,4000000,4999999,16.1778449537
chr5,34000000,34999999,11.454652073
chr5,35000000,35999999,7.4488543037
chr5,36000000,36999999,4.31826476671
chr5,37000000,37999999,6.01846451255
chr5,30000000,30999999,14.1889552407
chr6,33000000,33999999,26.3428336972
chr5,32000000,32999999,3.52137275293
chr5,33000000,33999999,12.3752010644
chr6,32000000,32999999,10.0948068481
chr6,35000000,35999999,17.3577511819
chr4,0,999999,8.28449199911
chr4,3000000,3999999,8.93517819619
chr4,2000000,2999999,64.6666931392
chr2,9000000,9999999,22.4588914469
chr2,8000000,8999999,8.61242231844
chr7,18000000,18999999,9.9347609725
chr2,3000000,3999999,23.054008446
chr2,2000000,2999999,13.3899801983
chr2,1000000,1999999,10.9963845289
chr2,0,999999,9.37273452947
chr2,7000000,7999999,9.98778951825
chr2,6000000,6999999,4.3040574109
chr2,5000000,5999999,18.2648416002
chr2,4000000,4999999,13.7279661263
chr7,19000000,19999999,13.7649597492
chr11,30000000,30999999,13.396517628
chr3,18000000,18999999,25.23768523
chr3,19000000,19999999,5.88570655547
chr3,10000000,10999999,19.8746773078
chr3,11000000,11999999,14.7955111785
chr3,12000000,12999999,3.99874063721
chr3,13000000,13999999,18.290015537
chr3,14000000,14999999,4.10242404096
chr3,15000000,15999999,17.5507648581
chr3,16000000,16999999,10.8172455741
chr3,17000000,17999999,13.1370109973
chr8,28000000,28999999,24.5253111296
chr8,29000000,29999999,10.4852885669
chr7,23000000,23999999,7.56459617887
chr7,22000000,22999999,36.5856947911
chr7,25000000,25999999,16.5364722149
chr7,24000000,24999999,57.0260064064
chr7,27000000,27999999,2.01514606607
chr7,26000000,26999999,7.55501394203
chr7,29000000,29999999,15.2294946731
chr7,28000000,28999999,10.1821899163
chr8,22000000,22999999,5.17283213906
chr8,23000000,23999999,19.5063948139
chr8,24000000,24999999,56.7850915895
chr8,25000000,25999999,17.1571565543
chr8,26000000,26999999,22.446399098
chr8,27000000,27999999,23.6167190586
chr9,1000000,1999999,13.9461633687
chr6,26000000,26999999,9.83011770111
chr6,27000000,27999999,33.8511349275
chr6,24000000,24999999,4.16850700626
chr6,25000000,25999999,19.7069820273
chr6,22000000,22999999,4.48169173438
chr6,23000000,23999999,17.5481227786
chr6,20000000,20999999,6.5097762144
chr6,21000000,21999999,11.1938080165
chr6,28000000,28999999,15.9029514054
chr6,29000000,29999999,12.3494052257
chr2,39000000,39999999,14.7446628167
chr2,38000000,38999999,15.1372491447
chr2,35000000,35999999,9.10180505428
chr2,34000000,34999999,13.8870355546
chr2,37000000,37999999,12.3476681542
chr2,36000000,36999999,13.1881244512
chr2,31000000,31999999,14.1093582626
chr2,30000000,30999999,13.9046640103
chr2,33000000,33999999,20.4553681803
chr2,32000000,32999999,28.3495573425
chr5,49000000,49999999,8.85388819966
chr8,10000000,10999999,21.654709366
chr8,1000000,1999999,10.5384245497
chr8,0,999999,15.0709907366
chr8,3000000,3999999,10.0127124651
chr8,2000000,2999999,21.3008130798
chr8,5000000,5999999,12.38450927
chr8,4000000,4999999,9.84183344328
chr8,7000000,7999999,27.0240270515
chr8,6000000,6999999,21.2630364887
chr8,9000000,9999999,5.28161197882
chr8,8000000,8999999,20.4059141384
chr5,40000000,40999999,4.51903312899
chr1,30000000,30999999,13.9681636407
chr1,31000000,31999999,16.9074269672
chr4,28000000,28999999,21.860914986
chr4,29000000,29999999,9.79642406071
chr4,24000000,24999999,24.225479878
chr4,25000000,25999999,16.0373085529
chr4,26000000,26999999,10.3896665534
chr4,27000000,27999999,14.1524157442
chr4,20000000,20999999,5.80467593985
chr4,21000000,21999999,11.3150217713
chr4,22000000,22999999,16.0846233103
chr4,23000000,23999999,15.0577805166
chr9,0,999999,6.79714436346
chr8,51000000,51999999,8.00259563186
chr8,50000000,50999999,23.2700304864
chr8,53000000,53999999,8.12641050903
chr8,52000000,52999999,16.4734217236
chr8,55000000,55999999,7.11099865234
chr8,54000000,54999999,12.3919156196
chr6,19000000,19999999,10.3231542086
chr6,18000000,18999999,19.3953823071
chr6,17000000,17999999,16.0955328638
chr6,16000000,16999999,14.274991663
chr6,15000000,15999999,29.6035842296
chr6,14000000,14999999,38.4976451258
chr6,13000000,13999999,11.7611191915
chr6,12000000,12999999,25.8499334907
chr6,11000000,11999999,12.1659137416
chr6,10000000,10999999,15.8737494941
chr11,23000000,23999999,9.82669382003
chr11,22000000,22999999,9.70076683933
chr11,21000000,21999999,9.12035162389
chr11,20000000,20999999,50.9450626038
chr11,27000000,27999999,16.1202407214
chr11,26000000,26999999,23.5633317096
chr11,25000000,25999999,15.2249043049
chr11,24000000,24999999,13.217351457
chr11,29000000,29999999,17.856375802
chr11,28000000,28999999,12.3043038689
chr3,25000000,25999999,12.091182803
chr3,24000000,24999999,17.9283164911
chr3,27000000,27999999,7.64613978495
chr3,26000000,26999999,6.31948805653
chr3,21000000,21999999,15.4239627621
chr3,20000000,20999999,4.85433160387
chr3,23000000,23999999,7.23475882755
chr3,22000000,22999999,8.47299793257
chr3,29000000,29999999,2.8703797323
chr3,28000000,28999999,10.3353894075
chr11,8000000,8999999,28.6834755564
chr11,9000000,9999999,62.5708582545
chr11,4000000,4999999,22.9185010743
chr11,5000000,5999999,21.4302269346
chr11,6000000,6999999,12.8759438185
chr11,7000000,7999999,10.3855704144
chr11,0,999999,24.2428409569
chr11,1000000,1999999,17.6287520134
chr11,2000000,2999999,16.499963696
chr11,3000000,3999999,14.4988922247
chr8,15000000,15999999,9.69703631948
chr8,14000000,14999999,6.14964475612
chr8,17000000,17999999,4.64651272488
chr8,16000000,16999999,9.45419260047
chr8,11000000,11999999,8.26692171265
chr5,48000000,48999999,11.18738778
chr8,13000000,13999999,10.5715813536
chr8,12000000,12999999,11.2810976034
chr5,45000000,45999999,54.0433789418
chr5,44000000,44999999,3.45042275454
chr5,47000000,47999999,14.589167097
chr5,46000000,46999999,16.1665237813
chr8,19000000,19999999,19.7110862873
chr8,18000000,18999999,6.37589479376
chr5,43000000,43999999,19.7159952173
chr5,42000000,42999999,15.2142418727
chr7,38000000,38999999,13.525373419
chr7,36000000,36999999,12.2229881383
chr7,37000000,37999999,14.2515516841
chr7,34000000,34999999,13.2741196579
chr7,35000000,35999999,19.4807006227
chr7,32000000,32999999,20.9896878594
chr7,33000000,33999999,13.7193444512
chr7,30000000,30999999,10.052759515
chr7,31000000,31999999,15.5750445646
chr2,28000000,28999999,11.6314189377
chr2,29000000,29999999,10.559605897
chr2,22000000,22999999,8.54255682021
chr2,23000000,23999999,9.2428333648
chr2,20000000,20999999,14.7899790131
chr2,21000000,21999999,12.6310003819
chr2,26000000,26999999,11.8964497114
chr2,27000000,27999999,11.400613533
chr2,24000000,24999999,5.53576673084
chr2,25000000,25999999,6.47751230785

## Sheet: Figure1_track_d
chrom,start,stop	Positions of tandemly duplicated genes in CCV. Data is formated to be read by Circa software.
chr1,159239,160913
chr1,172388,174063
chr1,186891,192348
chr1,672797,674127
chr1,687785,688908
chr1,698227,699594
chr1,1870670,1871936
chr1,3325768,3327543
chr1,3343476,3345248
chr1,3365020,3366441
chr1,3457242,3458854
chr1,3487509,3488930
chr1,4106197,4112554
chr1,4251418,4252585
chr1,4373401,4375461
chr1,4769255,4775537
chr1,4784600,4790263
chr1,4792731,4799960
chr1,4977559,4978980
chr1,5002528,5003973
chr1,5028537,5030244
chr1,5098597,5104681
chr1,6131913,6134997
chr1,6287780,6290117
chr1,6664567,6665988
chr1,6687839,6689257
chr1,6763736,6765181
chr1,6852164,6855310
chr1,8375267,8377844
chr1,8447271,8451081
chr1,8484176,8487318
chr1,9658268,9661402
chr1,9696298,9699444
chr1,9718206,9721216
chr1,9787291,9791054
chr1,11844770,11847257
chr1,11861199,11863524
chr1,11871291,11873581
chr1,11877528,11879990
chr1,15982235,15982957
chr1,16599299,16599940
chr1,16601520,16601951
chr1,16603503,16603934
chr1,16605481,16605912
chr1,17477046,17479498
chr1,17990338,17991813
chr1,17997154,17998629
chr1,18004019,18005957
chr1,19306959,19309770
chr1,19476749,19480527
chr1,19483920,19493662
chr1,20782169,20783856
chr1,20788698,20790639
chr1,20803948,20805815
chr1,23170619,23172668
chr1,23549919,23554009
chr1,23728717,23731308
chr1,24691764,24714638
chr1,25128829,25131501
chr1,25586831,25589604
chr1,26215017,26217068
chr1,26228079,26230020
chr1,26242990,26244868
chr1,27023959,27025198
chr1,27028325,27029462
chr1,27040901,27042455
chr1,27064807,27065805
chr1,27073579,27074583
chr1,27641492,27642880
chr1,27678877,27680298
chr1,27686106,27687803
chr1,27942845,27960353
chr1,27961988,27976998
chr1,28871843,28873279
chr1,28880187,28881725
chr1,28891594,28893029
chr1,28920155,28922092
chr1,30611155,30612560
chr1,30748582,30749244
chr1,30753580,30754242
chr1,30771354,30772016
chr1,30783894,30784556
chr10,199139,202435
chr10,209798,213910
chr10,1822182,1826143
chr10,1828473,1831326
chr10,2691755,2702570
chr10,2982060,2986908
chr10,5058543,5065436
chr10,5072405,5079738
chr10,5089758,5096739
chr10,5985403,5988460
chr10,6024996,6028002
chr10,6056644,6060310
chr10,6259498,6260097
chr10,6265951,6266619
chr10,6272168,6272761
chr10,7563448,7566537
chr10,8364544,8369519
chr10,8570088,8572385
chr10,8577386,8583219
chr10,10264974,10270963
chr10,11015030,11017956
chr10,11571457,11574736
chr10,13310845,13312274
chr10,13360952,13362920
chr10,13407650,13408443
chr10,15444855,15445964
chr10,16421961,16422999
chr10,16439284,16440455
chr10,16443379,16444743
chr10,16516692,16520338
chr10,17413834,17416135
chr10,17754434,17757380
chr10,17787171,17788238
chr10,17806070,17808565
chr10,17830310,17832663
chr10,19436598,19443470
chr10,19606894,19609964
chr10,19701175,19704179
chr10,19755365,19758472
chr10,19766236,19771144
chr10,19996870,19998630
chr10,21543925,21545303
chr10,21551536,21552771
chr10,21932699,21934076
chr10,21950857,21954622
chr10,21956552,21958593
chr10,21962307,21965496
chr10,22050246,22052384
chr10,22053173,22056761
chr10,22101804,22103392
chr10,22161669,22162822
chr10,22347509,22349218
chr10,22350906,22354759
chr10,22451937,22454207
chr10,22686771,22689845
chr10,22693957,22695761
chr10,22697798,22701867
chr10,22704153,22707149
chr10,22709465,22712576
chr10,22731734,22732890
chr10,22739320,22754235
chr10,22769005,22770310
chr10,22795723,22802413
chr10,23243329,23247034
chr10,23503004,23505584
chr10,23544470,23545637
chr10,23846907,23855180
chr11,2628454,2631669
chr11,4177522,4179498
chr11,4578436,4580964
chr11,4586786,4589994
chr11,4598390,4600965
chr11,4609454,4611634
chr11,4618785,4621187
chr11,4630966,4633528
chr11,5382012,5384621
chr11,5411581,5419669
chr11,5438164,5440740
chr11,5453001,5455592
chr11,5847291,5849714
chr11,5867464,5869890
chr11,5873424,5875847
chr11,6142536,6145636
chr11,6150527,6153471
chr11,6510653,6512458
chr11,6519569,6522077
chr11,6531032,6533465
chr11,9059873,9060442
chr11,9065795,9066361
chr11,9076312,9077353
chr11,9846174,9871215
chr11,9879648,9903100
chr11,9906979,9925830
chr11,13419127,13425341
chr11,13677530,13678714
chr11,13682389,13683794
chr11,14649901,14651416
chr11,14858135,14861677
chr11,15021178,15022042
chr11,15058406,15066836
chr11,15530506,15531696
chr11,15545399,15546815
chr11,15682876,15685889
chr11,15697102,15702252
chr11,15749359,15752687
chr11,15761024,15765373
chr11,15790410,15793640
chr11,15800874,15803988
chr11,15825246,15828305
chr11,15876237,15879463
chr11,15894179,15897192
chr11,16840261,16843381
chr11,17145131,17149893
chr11,17180669,17188429
chr11,17209620,17213228
chr11,17412450,17423805
chr11,17560046,17562817
chr11,17589318,17592071
chr11,17665841,17668302
chr11,17672525,17675295
chr11,17894592,17897488
chr11,17917506,17918712
chr11,17925556,17926984
chr11,18076944,18079958
chr11,18085677,18100783
chr11,18085832,18089004
chr11,18115249,18118021
chr11,18132369,18137996
chr11,18146123,18151352
chr11,18198317,18202680
chr11,18767240,18767880
chr11,18770490,18771085
chr11,21169747,21172487
chr11,21305410,21309224
chr11,21386944,21389710
chr11,21406460,21409215
chr11,21415419,21418042
chr11,21431991,21434905
chr11,21442561,21445188
chr11,21470912,21473539
chr11,21587794,21591181
chr11,21592100,21594784
chr11,21928904,21933192
chr11,21952352,21956159
chr11,21995730,21998739
chr11,22000942,22004116
chr11,22017116,22020369
chr11,22020941,22024207
chr11,22482101,22484169
chr11,24348609,24360205
chr11,24391006,24391773
chr11,24400594,24401307
chr11,24853445,24854193
chr11,24885767,24889237
chr11,24924557,24927784
chr11,25543027,25544232
chr11,25579268,25581987
chr11,25687936,25692343
chr11,25702046,25703656
chr11,25727826,25729499
chr11,25778642,25779730
chr11,25967038,25973587
chr11,26022749,26023870
chr11,26309963,26312433
chr11,26578868,26581195
chr11,26585965,26587032
chr11,26730250,26734294
chr11,26919366,26920627
chr11,27090840,27092036
chr11,27996343,27999357
chr11,28007734,28010826
chr2,154487,156341
chr2,424748,427093
chr2,588138,591088
chr2,599954,602910
chr2,611606,614561
chr2,627954,631976
chr2,652322,660267
chr2,673497,676987
chr2,3006650,3009770
chr2,3253987,3256074
chr2,3500810,3504229
chr2,3556703,3558790
chr2,4761925,4763694
chr2,4776189,4777973
chr2,4808096,4809581
chr2,4815935,4817413
chr2,5759141,5760952
chr2,6135029,6135598
chr2,6172709,6173263
chr2,6368829,6369383
chr2,6408399,6408953
chr2,6567788,6568798
chr2,6586771,6588752
chr2,6591855,6592771
chr2,6596348,6597530
chr2,6669642,6672382
chr2,6721692,6722804
chr2,6882809,6884751
chr2,6951262,6958510
chr2,7352605,7357762
chr2,8060782,8064434
chr2,8087957,8098957
chr2,8641055,8650796
chr2,8713674,8716818
chr2,8717183,8718133
chr2,8717962,8720932
chr2,8723018,8724083
chr2,8740448,8741605
chr2,9328193,9331789
chr2,9355615,9363885
chr2,9376655,9385191
chr2,9425005,9428865
chr2,9459084,9464675
chr2,9713597,9720696
chr2,9809486,9810550
chr2,10231035,10232714
chr2,10239291,10242231
chr2,10478626,10485827
chr2,10562882,10567788
chr2,10626610,10636212
chr2,10806813,10810287
chr2,10843262,10850813
chr2,13173136,13176609
chr2,14314401,14315054
chr2,15393581,15396601
chr2,15869366,15872215
chr2,16671490,16673967
chr2,16683069,16685367
chr2,17209548,17211898
chr2,17217624,17220076
chr2,17297035,17299453
chr2,17322233,17324774
chr2,17336534,17339039
chr2,17343380,17345781
chr2,17378016,17380223
chr2,18033718,18037150
chr2,18220748,18224032
chr2,19621500,19624311
chr2,22221252,22223170
chr2,22701429,22705713
chr2,22747344,22754350
chr2,23135398,23136817
chr2,23141421,23142427
chr2,23153130,23154215
chr2,24843166,24847969
chr2,24858508,24863636
chr2,24919322,24924791
chr2,24937544,24944185
chr2,25378916,25379518
chr2,26096194,26097907
chr2,27454988,27459347
chr2,27472304,27476787
chr2,27490053,27494927
chr2,29169256,29170590
chr2,29201758,29203092
chr2,29932235,29934194
chr2,30062484,30064054
chr2,30067247,30068842
chr2,30132258,30133828
chr2,30137032,30138624
chr2,33774702,33777269
chr2,33801462,33803745
chr2,34431422,34434176
chr2,35746330,35748023
chr2,36160181,36164845
chr2,38335720,38344324
chr2,38878845,38880474
chr2,42418462,42421738
chr3,84677,86188
chr3,91549,92951
chr3,100321,101669
chr3,109203,110993
chr3,113354,114772
chr3,1263629,1267747
chr3,2085412,2087749
chr3,2272927,2284888
chr3,2311294,2319554
chr3,2340471,2345197
chr3,2461677,2465163
chr3,2496916,2507893
chr3,2623153,2626082
chr3,2643739,2646352
chr3,2871422,2874111
chr3,2981980,2989544
chr3,3028524,3034265
chr3,4741913,4744908
chr3,4919612,4920985
chr3,4927163,4928542
chr3,8873707,8876295
chr3,9282467,9292933
chr3,9533719,9534789
chr3,10096285,10097295
chr3,10432933,10436692
chr3,10496010,10499715
chr3,11380096,11384460
chr3,11388243,11396667
chr3,11403928,11407929
chr3,11637037,11644585
chr3,11752091,11758562
chr3,13622078,13627346
chr3,14058747,14059332
chr3,14064580,14064933
chr3,14231778,14239378
chr3,14313007,14318020
chr3,15715960,15717179
chr3,16114106,16121117
chr3,16220348,16225053
chr3,16334334,16337806
chr3,16545762,16549325
chr3,17184942,17196250
chr3,17309975,17310580
chr3,19575838,19580793
chr3,19719618,19723846
chr3,19762845,19763954
chr3,20738812,20740116
chr3,21329865,21330622
chr3,21337011,21337831
chr3,22198488,22199156
chr3,22212128,22212887
chr3,22231905,22232228
chr3,22249473,22250230
chr3,22255422,22255745
chr3,22262476,22263142
chr3,22267359,22268895
chr3,22301728,22302396
chr3,22325319,22325804
chr3,22345041,22345798
chr3,23480701,23483972
chr3,23501719,23505137
chr3,23643740,23645370
chr3,23793755,23794864
chr3,24738246,24740369
chr3,25002876,25003985
chr3,25924764,25927522
chr3,26039017,26044886
chr3,26059097,26066650
chr3,27148628,27152087
chr3,27597707,27600331
chr3,27602353,27608130
chr3,27818837,27823131
chr3,27835048,27846518
chr3,27854399,27858995
chr3,27875242,27878779
chr3,28184121,28187534
chr3,28227718,28230999
chr3,28254384,28256983
chr3,30189872,30191112
chr3,30494099,30495001
chr3,30513665,30514826
chr3,30533770,30534711
chr3,31143641,31147124
chr3,31191762,31195308
chr3,31372416,31378494
chr3,31387593,31391765
chr3,31682618,31685209
chr3,31696559,31699094
chr3,31724742,31727321
chr3,31971439,31972478
chr3,32062256,32062940
chr3,32183875,32190896
chr3,32199017,32205637
chr3,32229597,32237351
chr3,32258107,32260052
chr3,32635143,32637730
chr3,34025709,34029663
chr3,34701716,34706642
chr3,34729243,34730815
chr3,34793633,34798443
chr3,35991395,35992780
chr3,36008892,36010277
chr3,36205305,36205813
chr3,36346876,36349486
chr3,36364113,36366495
chr3,36426807,36429640
chr3,36471778,36473831
chr3,36540538,36543192
chr3,37418891,37421794
chr3,37422057,37426462
chr3,37823519,37825033
chr3,37826704,37827813
chr3,38012892,38017496
chr3,38115321,38118601
chr3,38144560,38149320
chr3,38159539,38162815
chr3,38459503,38463624
chr3,39059168,39060795
chr3,39315300,39318944
chr3,39572365,39573624
chr3,39579614,39580916
chr3,39586293,39588695
chr3,39599145,39600370
chr3,39615224,39616459
chr3,39945128,39948015
chr3,40894729,40897652
chr3,40901739,40904484
chr3,40908050,40909672
chr3,40923186,40924449
chr3,41375923,41379454
chr3,42176116,42178094
chr3,42670350,42671585
chr4,554304,563324
chr4,570920,576955
chr4,578736,584551
chr4,1362453,1364603
chr4,1521002,1523155
chr4,1534217,1536071
chr4,1539033,1541198
chr4,2114286,2116436
chr4,2171875,2174089
chr4,3980632,3982759
chr4,6943099,6950554
chr4,7304761,7312306
chr4,7449949,7451659
chr4,7456446,7458035
chr4,7462692,7464356
chr4,7467822,7469530
chr4,8451101,8452492
chr4,8461689,8462836
chr4,8471875,8473015
chr4,8776484,8779685
chr4,8941443,8946181
chr4,9601269,9601767
chr4,9845686,9849622
chr4,10031653,10034973
chr4,10283283,10288969
chr4,10292501,10295904
chr4,10637035,10639975
chr4,10672739,10675813
chr4,11006777,11009686
chr4,12096403,12100048
chr4,13156030,13158183
chr4,13171630,13173281
chr4,13578920,13579564
chr4,13595737,13596429
chr4,14900380,14905009
chr4,15472116,15473473
chr4,15477393,15478804
chr4,16174198,16176214
chr4,16184124,16189519
chr4,16229520,16231535
chr4,16237125,16239218
chr4,16258337,16260240
chr4,16278095,16280218
chr4,16385321,16385752
chr4,16388383,16389063
chr4,18107837,18112292
chr4,19651154,19654708
chr4,19679216,19681416
chr4,19724633,19727998
chr4,20132039,20139550
chr4,20320692,20331786
chr4,20517568,20522054
chr4,23393101,23395092
chr4,23399940,23401483
chr4,23405254,23407866
chr4,24384965,24387336
chr4,28981222,28988509
chr4,28994149,29001431
chr4,29003520,29009572
chr5,652231,656777
chr5,668773,674503
chr5,684876,689944
chr5,2683103,2684907
chr5,2993821,2995369
chr5,2997713,2999520
chr5,3915392,3919690
chr5,3928887,3932868
chr5,4165104,4168454
chr5,4694020,4695048
chr5,4699874,4701129
chr5,4939294,4940640
chr5,5412618,5413895
chr5,5422650,5424200
chr5,6498364,6501352
chr5,6569784,6571467
chr5,6580235,6581457
chr5,6596096,6597384
chr5,6896862,6898670
chr5,6908886,6910670
chr5,6920176,6923097
chr5,6942766,6946284
chr5,7279346,7281885
chr5,7298775,7301784
chr5,7406605,7407297
chr5,8166250,8170217
chr5,8226386,8232600
chr5,8512078,8516183
chr5,9063030,9066884
chr5,9198808,9201766
chr5,9286431,9287003
chr5,9290592,9291376
chr5,10512126,10517502
chr5,11801760,11803996
chr5,12490597,12492436
chr5,12509124,12510943
chr5,12540005,12541921
chr5,12568865,12570514
chr5,12593843,12595471
chr5,12926272,12929534
chr5,13189672,13190704
chr5,13780436,13782494
chr5,14286807,14288934
chr5,14317512,14319536
chr5,15814060,15815662
chr5,15830381,15831975
chr5,16354861,16356475
chr5,16572334,16573960
chr5,16769529,16771559
chr5,16794436,16796039
chr5,17602565,17604168
chr5,17642230,17643825
chr5,18761608,18767242
chr5,18790462,18797046
chr5,18878775,18888881
chr5,21225336,21226087
chr5,21360718,21362121
chr5,21379473,21382736
chr5,21404926,21405870
chr5,23656232,23668089
chr5,23686708,23690316
chr5,25167162,25170701
chr5,25587466,25588326
chr5,25598120,25598995
chr5,25608710,25609573
chr5,26057819,26058349
chr5,26066254,26066784
chr5,26080513,26081043
chr5,26086981,26087511
chr5,27113750,27114694
chr5,27124843,27125706
chr5,27785713,27786675
chr5,27874727,27876442
chr5,28283170,28286974
chr5,28462997,28465457
chr5,28592035,28598663
chr5,28772410,28783405
chr5,28949178,28952936
chr5,29052198,29056748
chr5,29190865,29197031
chr5,29236732,29238010
chr5,29287688,29288905
chr5,29307620,29308426
chr5,29317608,29318727
chr5,29357217,29358334
chr5,29505994,29510537
chr5,29546541,29547129
chr5,29557339,29557830
chr5,29573366,29574582
chr5,30582096,30583145
chr5,30604743,30605825
chr5,30632232,30633351
chr5,30654077,30654932
chr5,30801589,30802500
chr5,30807418,30810622
chr5,30956278,30963742
chr5,31174557,31175648
chr5,31372949,31380692
chr5,31413788,31414894
chr5,31557380,31564879
chr5,31582753,31591918
chr5,31685308,31688298
chr5,31690797,31703595
chr5,32102208,32102762
chr5,32116284,32117915
chr5,32140157,32140672
chr5,32147064,32148855
chr5,32163068,32166829
chr5,32279076,32279527
chr5,32285719,32286263
chr5,32290995,32291168
chr5,32295928,32296268
chr5,32311754,32312204
chr5,32321734,32322317
chr5,32503569,32509841
chr5,32638666,32644362
chr5,32681318,32681833
chr5,32701483,32701915
chr5,32703508,32710475
chr5,32730161,32739947
chr5,32752170,32754791
chr5,32772441,32774953
chr5,35048859,35051571
chr5,35075631,35084826
chr5,35096073,35102973
chr5,35505423,35513642
chr5,35861062,35867731
chr5,36781074,36782670
chr5,36800907,36802223
chr5,36828397,36829991
chr5,36854700,36856267
chr5,36925997,36927476
chr5,37251224,37252942
chr5,37367849,37369290
chr5,37396654,37397871
chr5,37412558,37414313
chr5,37418194,37419659
chr5,37483525,37484970
chr5,37536714,37538554
chr5,37540006,37541423
chr5,37566437,37567623
chr5,38626950,38630880
chr5,39141983,39143947
chr5,39591051,39592021
chr5,39678653,39681007
chr5,40193359,40194330
chr5,41172852,41174810
chr5,41203554,41206248
chr5,43060287,43063887
chr5,43066028,43070189
chr5,43912091,43914066
chr5,44093581,44097799
chr5,44131122,44138527
chr5,44140212,44144033
chr5,44152694,44157611
chr5,44186634,44191188
chr5,44290905,44296203
chr5,44360921,44366275
chr5,45097673,45102086
chr5,45117438,45119296
chr5,45154809,45159543
chr5,45241507,45242787
chr5,45415705,45416374
chr5,45884730,45886010
chr5,46086717,46087997
chr5,46097965,46099245
chr5,46106824,46108152
chr5,46147296,46149865
chr5,46282837,46287377
chr5,46311554,46316350
chr5,46340102,46344660
chr5,46364147,46369452
chr5,47073599,47075538
chr5,48180566,48186588
chr5,48711479,48712879
chr5,48729968,48731771
chr5,49487988,49488925
chr6,566465,573634
chr6,1052379,1057357
chr6,1120843,1126428
chr6,1836455,1838047
chr6,2143077,2143933
chr6,2196258,2197067
chr6,2199846,2200694
chr6,2203485,2204336
chr6,2207118,2207969
chr6,2526584,2529990
chr6,2537600,2540341
chr6,3598857,3602598
chr6,3631636,3635378
chr6,3650166,3653836
chr6,3706826,3710662
chr6,5901002,5903044
chr6,6432494,6434956
chr6,6560833,6563742
chr6,8422417,8426839
chr6,8484551,8486467
chr6,8529391,8531469
chr6,8538866,8542280
chr6,8725608,8731019
chr6,9318298,9321978
chr6,9339878,9345181
chr6,9359409,9365880
chr6,9581392,9583588
chr6,9630891,9633330
chr6,9645099,9647015
chr6,9690501,9694149
chr6,9703196,9706488
chr6,9736035,9738353
chr6,9756573,9759371
chr6,10113276,10120032
chr6,10373776,10377536
chr6,11252632,11256608
chr6,11292745,11295804
chr6,11320474,11333395
chr6,11330385,11330755
chr6,11378021,11378597
chr6,11384121,11387566
chr6,11463121,11464867
chr6,11517607,11521676
chr6,11549428,11553137
chr6,11879866,11884204
chr6,12195296,12198190
chr6,12261985,12266715
chr6,12277850,12289196
chr6,12352020,12356982
chr6,12392090,12396879
chr6,12400642,12405582
chr6,12410161,12420828
chr6,12805803,12807196
chr6,12821109,12823102
chr6,12904374,12907605
chr6,12982599,12982981
chr6,12988508,12991858
chr6,12999452,13002855
chr6,13077648,13080906
chr6,13104041,13108309
chr6,13166520,13174557
chr6,13181194,13192897
chr6,13892183,13896427
chr6,13904129,13907918
chr6,13911820,13913123
chr6,14789962,14793004
chr6,14799889,14803034
chr6,15109371,15113421
chr6,15149648,15156197
chr6,15720459,15724309
chr6,16867031,16871237
chr6,16899855,16904340
chr6,16949878,16953974
chr6,18195114,18201227
chr6,20840653,20843327
chr6,20880916,20883457
chr6,25265329,25267988
chr6,25274822,25277243
chr6,25296392,25298815
chr6,29507294,29510361
chr6,29524850,29526589
chr6,29531431,29532867
chr6,31411452,31417394
chr6,31420949,31426003
chr6,31431415,31436476
chr6,31452109,31457330
chr6,31769525,31776736
chr6,31797598,31804188
chr6,32345961,32347664
chr6,32363575,32365562
chr6,32396276,32398475
chr6,33238004,33244597
chr6,33256013,33264076
chr6,33534658,33536565
chr6,33577214,33578915
chr6,33607878,33609575
chr6,36320735,36321205
chr6,36328345,36328845
chr6,37331260,37333297
chr6,37349774,37353012
chr6,37361880,37364164
chr6,37713926,37714396
chr6,37951029,37954574
chr6,37964468,37968221
chr6,37997426,38000689
chr6,38398507,38400215
chr6,39217103,39218471
chr6,39224206,39225598
chr6,39295656,39298662
chr6,39751847,39759281
chr7,89536,90285
chr7,1248418,1250973
chr7,1290771,1293145
chr7,1778345,1781137
chr7,2101290,2102033
chr7,2293368,2296181
chr7,2355960,2362308
chr7,2403607,2415684
chr7,2879484,2881758
chr7,2978662,2981193
chr7,4758219,4761146
chr7,5383421,5386009
chr7,5398369,5400959
chr7,5411955,5413043
chr7,5542247,5543557
chr7,5548712,5550022
chr7,5927231,5930457
chr7,5949450,5959829
chr7,5950503,5952439
chr7,7250520,7252915
chr7,7276620,7278259
chr7,7287063,7288687
chr7,7377800,7378727
chr7,7408797,7409794
chr7,7436355,7437723
chr7,8128749,8129783
chr7,8137688,8138690
chr7,8139880,8140919
chr7,8145291,8145863
chr7,8153010,8153504
chr7,8174765,8175307
chr7,9344703,9348722
chr7,9778350,9780822
chr7,9792530,9794169
chr7,11111750,11117333
chr7,11609874,11611987
chr7,12099197,12102240
chr7,12205098,12206911
chr7,12273974,12275899
chr7,12428572,12430742
chr7,13009042,13013717
chr7,13365657,13367814
chr7,14304062,14307858
chr7,14983697,14984875
chr7,15898130,15900405
chr7,16030070,16038854
chr7,16091620,16102179
chr7,17335347,17336015
chr7,17470851,17480209
chr7,18450915,18452648
chr7,18474955,18476258
chr7,18514655,18515958
chr7,18539517,18541469
chr7,20364750,20366604
chr7,21863802,21864473
chr7,21870897,21871565
chr7,21884131,21884799
chr7,21899760,21900779
chr7,22108550,22109218
chr7,22116437,22117105
chr7,22141393,22144206
chr7,22176924,22179818
chr7,25051987,25053777
chr7,26507531,26507938
chr7,26515907,26516335
chr7,26557633,26558109
chr7,29107230,29109426
chr7,29143771,29146037
chr7,29427409,29430052
chr7,29935985,29938234
chr7,29940267,29942799
chr7,29959649,29960950
chr7,30190635,30192198
chr7,30233036,30237412
chr7,30400979,30403297
chr7,30405281,30407404
chr7,30425746,30427173
chr7,30429642,30431133
chr7,30491015,30495135
chr7,30559434,30560864
chr7,30567299,30568666
chr7,30577710,30579359
chr7,32766703,32769828
chr7,32952192,32960051
chr7,32997967,33001473
chr7,33010020,33018228
chr7,34510946,34512246
chr7,34515017,34516330
chr7,34805374,34806669
chr7,34809898,34811196
chr7,35676247,35680390
chr7,36124998,36127364
chr7,36137235,36139202
chr7,36766048,36768011
chr7,38017618,38020880
chr7,38031055,38034263
chr7,38041474,38044721
chr8,107977,116654
chr8,222038,224267
chr8,260509,263694
chr8,491624,492781
chr8,502692,503831
chr8,524758,526741
chr8,1024467,1027478
chr8,1064850,1066235
chr8,1095456,1096841
chr8,3366260,3369783
chr8,3454647,3458816
chr8,3495034,3499712
chr8,3517394,3521520
chr8,3805467,3809050
chr8,3815878,3820245
chr8,3831534,3835937
chr8,6044014,6047302
chr8,8825035,8826964
chr8,9754314,9755303
chr8,9762351,9765436
chr8,9794909,9797801
chr8,9800196,9814506
chr8,10572726,10575019
chr8,10598456,10603716
chr8,10624614,10627766
chr8,11858136,11860898
chr8,11917168,11920527
chr8,11946169,11949300
chr8,12045274,12048333
chr8,13025190,13028074
chr8,13040509,13043363
chr8,13054233,13056789
chr8,14110877,14112814
chr8,14154817,14156760
chr8,14174107,14176050
chr8,14440808,14442475
chr8,15990995,15995864
chr8,16927900,16929680
chr8,16954028,16961634
chr8,17427729,17428929
chr8,17471469,17474179
chr8,17693429,17694658
chr8,17703027,17703953
chr8,17713006,17714219
chr8,17960403,17961528
chr8,17986053,17987670
chr8,19199239,19201441
chr8,19346030,19348066
chr8,19354503,19355735
chr8,19370340,19372358
chr8,19389049,19390335
chr8,20426961,20428667
chr8,20455090,20456481
chr8,20497367,20506877
chr8,20556059,20557450
chr8,20591320,20592711
chr8,20661985,20663376
chr8,21395421,21396593
chr8,22074022,22075069
chr8,22213318,22215415
chr8,22263457,22265542
chr8,22969139,22970530
chr8,24252715,24253866
chr8,24273245,24274387
chr8,25262713,25265053
chr8,25349768,25353923
chr8,25664939,25666761
chr8,25896980,25899221
chr8,27398460,27401143
chr8,31226035,31231574
chr8,31736046,31738421
chr8,32833674,32837987
chr8,33544272,33549165
chr8,33868691,33874478
chr8,34264476,34265474
chr8,34278931,34283661
chr8,34304824,34311563
chr8,34393143,34394904
chr8,35104105,35106026
chr8,36363176,36363658
chr8,36367191,36368086
chr8,36514130,36523127
chr8,36542663,36552142
chr8,37075244,37077196
chr8,37093551,37095500
chr8,37129411,37131893
chr8,38389474,38397721
chr8,39161734,39163686
chr8,39691025,39691390
chr8,39732205,39735015
chr8,39752714,39755572
chr8,39762416,39765262
chr8,39779181,39782039
chr8,39801333,39804640
chr8,39811565,39814381
chr8,39835817,39838825
chr8,39871771,39874441
chr8,39891339,39894059
chr8,39901332,39904067
chr8,39916475,39919508
chr8,39932849,39935710
chr8,39942021,39945021
chr8,41012358,41012723
chr8,41016365,41016730
chr8,41806371,41809404
chr8,42069892,42072745
chr8,42526271,42527779
chr8,43540063,43543134
chr8,43557990,43560986
chr8,43824105,43824632
chr8,43827339,43827866
chr8,43828773,43832794
chr8,43835920,43836447
chr8,44827078,44829710
chr8,44834037,44834564
chr8,44835601,44839463
chr8,44848677,44852447
chr8,45402335,45410957
chr8,45519556,45526121
chr8,45843180,45847264
chr8,45861700,45864140
chr8,47167156,47168324
chr8,47272774,47273145
chr8,47787506,47791760
chr8,48504560,48507573
chr8,49285061,49287622
chr8,49290175,49292458
chr8,49725173,49727588
chr8,49961247,49967434
chr8,49978838,49985190
chr8,50392105,50396272
chr8,50735001,50742819
chr8,50758874,50760627
chr8,50782046,50783799
chr8,51189208,51191064
chr8,51407632,51410759
chr8,53521605,53524869
chr8,53546112,53549440
chr8,53568670,53569971
chr8,53572985,53574618
chr8,53578310,53579869
chr8,53702808,53706703
chr8,53800606,53806260
chr8,54156123,54158226
chr8,54722549,54724155
chr8,54734010,54736023
chr8,54763403,54765310
chr8,55518316,55522379
chr8,55547321,55550329
chr8,55567060,55574064
chr9,258168,259337
chr9,704588,706374
chr9,1585348,1587218
chr9,1624382,1627994
chr9,1645238,1648641
chr9,1656347,1660247
chr9,2519187,2522360
chr9,2593296,2596488
chr9,2711066,2712866
chr9,2739382,2741241
chr9,2751809,2754392
chr9,2897481,2900443
chr9,2936045,2939110
chr9,2982555,2985603
chr9,3433699,3436527
chr9,3627633,3630470
chr9,4096590,4100391
chr9,4887092,4890629
chr9,5013089,5015917
chr9,5121626,5124463
chr9,5176112,5177016
chr9,9362207,9364685
chr9,9383073,9385769
chr9,9400658,9404059
chr9,9438184,9441450
chr9,9654700,9656420
chr9,10178819,10180229
chr9,10204395,10205930
chr9,10210401,10211534
chr9,10220143,10221273
chr9,10234246,10235595
chr9,10329743,10332187
chr9,10362151,10364891
chr9,10400240,10403216
chr9,10433447,10436034
chr9,10443837,10446353
chr9,10455812,10458856
chr9,11055202,11060393
chr9,11356846,11359135
chr9,12174473,12176893
chr9,12195333,12197808
chr9,12217504,12220027
chr9,12304384,12312838
chr9,12329150,12333942
chr9,12368322,12372251
chr9,12380664,12385018
chr9,14335281,14341862
chr9,14376371,14384122
chr9,14394840,14401531
chr9,14413541,14421290
chr9,14934876,14935744
chr9,15156765,15160408
chr9,15180676,15182725
chr9,15191079,15192998
chr9,19935325,19936800
chr9,19989182,19990933
chr9,20000753,20002920
chr9,20840930,20845390
chr9,21002615,21007902
chr9,21029424,21033958
chr9,21100447,21101536
chr9,21105208,21106559
chr9,21110854,21112423
chr9,24047838,24050921

## Sheet: Figure1_track_e
chrom,start,stop,yValue	Percent repetitive content per megabase within CCV chromosomes. Data is formated to be read by Circa software.
chr9,12000001,13000000,46.6038
chr9,13000001,14000000,36.9066
chr9,10000001,11000000,43.667
chr9,11000001,12000000,39.8728
chr9,16000001,17000000,26.3633
chr9,17000001,18000000,27.7165
chr9,14000001,15000000,17.326
chr9,15000001,16000000,34.134
chr9,18000001,19000000,28.686
chr9,19000001,20000000,23.3722
chr7,6000001,7000000,34.5665
chr7,7000001,8000000,46.7634
chr7,4000001,5000000,27.3631
chr7,5000001,6000000,40.5922
chr7,2000001,3000000,33.5889
chr7,3000001,4000000,27.7414
chr7,1,1000000,31.797
chr7,1000001,2000000,36.3122
chr6,33000001,34000000,23.5669
chr7,8000001,9000000,28.8753
chr7,9000001,10000000,47.3398
chr10,19000001,20000000,21.3775
chr10,18000001,19000000,21.3599
chr10,11000001,12000000,40.8492
chr10,10000001,11000000,46.8856
chr10,13000001,14000000,45.5294
chr10,12000001,13000000,48.329
chr10,15000001,16000000,37.768
chr10,14000001,15000000,38.6289
chr10,17000001,18000000,22.3896
chr10,16000001,17000000,29.9674
chr4,19000001,20000000,48.3852
chr4,18000001,19000000,48.5376
chr4,11000001,12000000,35.9608
chr4,10000001,11000000,34.5818
chr4,13000001,14000000,31.1423
chr4,12000001,13000000,30.01
chr4,15000001,16000000,33.5384
chr4,14000001,15000000,48.0248
chr4,17000001,18000000,49.1489
chr4,16000001,17000000,38.6918
chr3,2000001,3000000,39.8596
chr8,28000001,29000000,41.9164
chr3,1,1000000,17.3542
chr3,1000001,2000000,30.8294
chr3,6000001,7000000,50.3468
chr3,7000001,8000000,35.1668
chr3,4000001,5000000,32.4277
chr11,17000001,18000000,39.1522
chr3,8000001,9000000,28.0922
chr3,9000001,10000000,37.2093
chr11,14000001,15000000,48.169
chr8,29000001,30000000,36.3431
chr9,3000001,4000000,33.9679
chr9,4000001,5000000,49.663
chr9,5000001,6000000,51.6062
chr9,6000001,7000000,43.7969
chr11,11000001,12000000,61.9078
chr7,29000001,30000000,31.3471
chr8,21000001,22000000,32.4825
chr5,16000001,17000000,44.1585
chr5,17000001,18000000,43.2958
chr5,14000001,15000000,52.3007
chr5,15000001,16000000,50.4353
chr5,12000001,13000000,43.6929
chr5,13000001,14000000,49.3003
chr5,10000001,11000000,28.0263
chr5,11000001,12000000,44.5664
chr5,18000001,19000000,49.5127
chr5,19000001,20000000,43.3158
chr8,48000001,49000000,23.8568
chr8,49000001,50000000,29.0965
chr8,46000001,47000000,47.9482
chr8,47000001,48000000,28.1142
chr8,44000001,45000000,46.6899
chr8,45000001,46000000,30.8628
chr8,42000001,43000000,37.0274
chr8,43000001,44000000,24.6294
chr8,40000001,41000000,38.4967
chr8,41000001,42000000,28.6215
chr2,13000001,14000000,38.0872
chr2,12000001,13000000,36.9727
chr2,11000001,12000000,38.9198
chr2,10000001,11000000,38.3823
chr2,17000001,18000000,42.3819
chr2,16000001,17000000,50.0384
chr2,15000001,16000000,42.9949
chr2,14000001,15000000,46.9172
chr2,19000001,20000000,48.5265
chr2,18000001,19000000,46.1191
chr5,8000001,9000000,37.3826
chr5,9000001,10000000,45.1205
chr5,4000001,5000000,21.8871
chr5,5000001,6000000,39.8817
chr5,6000001,7000000,35.0935
chr5,7000001,8000000,31.638
chr5,1,1000000,21.8774
chr5,1000001,2000000,18.3679
chr5,2000001,3000000,36.6767
chr5,3000001,4000000,26.1492
chr9,23000001,24000000,42.3066
chr9,22000001,23000000,41.5924
chr9,21000001,22000000,20.303
chr9,20000001,21000000,24.4665
chr9,24000001,25000000,16.9479
chr9,1,1000000,50.0804
chr9,1000001,2000000,37.9164
chr9,2000001,3000000,39.4506
chr11,15000001,16000000,32.2138
chr11,12000001,13000000,40.6178
chr11,13000001,14000000,41.7976
chr11,10000001,11000000,51.3739
chr9,7000001,8000000,35.0726
chr9,8000001,9000000,38.9005
chr9,9000001,10000000,43.1335
chr11,18000001,19000000,34.0656
chr11,19000001,20000000,26.3097
chr3,32000001,33000000,32.0479
chr3,33000001,34000000,37.9998
chr3,30000001,31000000,40.507
chr3,31000001,32000000,28.4016
chr3,36000001,37000000,33.1496
chr3,37000001,38000000,21.6653
chr3,34000001,35000000,42.1786
chr3,35000001,36000000,46.2185
chr3,38000001,39000000,41.1408
chr3,39000001,40000000,33.0559
chr10,20000001,21000000,28.6736
chr10,21000001,22000000,24.5978
chr10,22000001,23000000,33.7635
chr10,23000001,24000000,22.5442
chr10,24000001,25000000,21.2265
chr1,8000001,9000000,34.9853
chr1,9000001,10000000,31.745
chr1,1,1000000,38.9082
chr1,1000001,2000000,34.7054
chr1,2000001,3000000,34.2805
chr1,3000001,4000000,43.067
chr1,4000001,5000000,40.731
chr1,5000001,6000000,34.6747
chr1,6000001,7000000,52.399
chr1,7000001,8000000,39.8433
chr3,42000001,43000000,14.6288
chr3,41000001,42000000,22.223
chr3,40000001,41000000,40.2701
chr5,50000001,51000000,7.4741
chr2,40000001,41000000,27.6646
chr2,41000001,42000000,32.8404
chr2,42000001,43000000,18.3821
chr6,40000001,41000000,5.0186
chr5,29000001,30000000,47.5914
chr5,28000001,29000000,38.4471
chr5,27000001,28000000,51.026
chr5,26000001,27000000,47.6157
chr5,25000001,26000000,48.6504
chr5,24000001,25000000,51.6328
chr5,23000001,24000000,37.6966
chr5,22000001,23000000,44.6418
chr5,21000001,22000000,42.435
chr5,20000001,21000000,35.6471
chr10,9000001,10000000,51.1671
chr10,8000001,9000000,29.8872
chr10,5000001,6000000,27.9669
chr10,4000001,5000000,26.659
chr10,7000001,8000000,25.3624
chr10,6000001,7000000,34.8441
chr10,1000001,2000000,28.3542
chr10,1,1000000,42.953
chr10,3000001,4000000,23.8975
chr10,2000001,3000000,22.6323
chr1,18000001,19000000,26.5248
chr1,19000001,20000000,30.0291
chr1,12000001,13000000,49.5159
chr1,13000001,14000000,52.52
chr1,10000001,11000000,35.5269
chr1,11000001,12000000,40.2098
chr1,16000001,17000000,44.4487
chr1,17000001,18000000,36.9058
chr1,14000001,15000000,42.4846
chr1,15000001,16000000,44.8859
chr7,16000001,17000000,40.0842
chr7,14000001,15000000,43.8776
chr7,15000001,16000000,34.952
chr8,39000001,40000000,46.3923
chr7,17000001,18000000,42.1176
chr7,10000001,11000000,53.1465
chr7,11000001,12000000,40.2306
chr7,12000001,13000000,53.416
chr7,13000001,14000000,52.7801
chr8,33000001,34000000,25.1198
chr8,32000001,33000000,40.248
chr8,31000001,32000000,35.499
chr8,30000001,31000000,24.224
chr8,37000001,38000000,32.0961
chr7,19000001,20000000,45.2102
chr8,35000001,36000000,39.7037
chr8,34000001,35000000,27.116
chr8,38000001,39000000,46.5251
chr6,39000001,40000000,28.1975
chr6,38000001,39000000,31.0266
chr4,9000001,10000000,35.4385
chr4,8000001,9000000,42.1701
chr6,31000001,32000000,41.1285
chr4,4000001,5000000,35.111
chr4,7000001,8000000,27.4693
chr4,6000001,7000000,37.399
chr4,1000001,2000000,42.7851
chr4,1,1000000,26.6147
chr6,37000001,38000000,29.0106
chr4,2000001,3000000,38.3548
chr11,16000001,17000000,27.614
chr3,3000001,4000000,25.0697
chr3,5000001,6000000,40.9841
chr1,23000001,24000000,22.4456
chr1,22000001,23000000,29.8408
chr1,21000001,22000000,42.1288
chr1,20000001,21000000,25.6181
chr1,27000001,28000000,22.6784
chr1,26000001,27000000,19.1911
chr1,25000001,26000000,23.3561
chr1,24000001,25000000,21.6987
chr1,29000001,30000000,24.9803
chr1,28000001,29000000,27.3226
chr4,30000001,31000000,5.8385
chr6,9000001,10000000,27.7349
chr6,8000001,9000000,34.6059
chr6,7000001,8000000,33.8608
chr6,6000001,7000000,32.2128
chr6,5000001,6000000,28.0502
chr6,4000001,5000000,27.6627
chr6,3000001,4000000,20.0413
chr6,2000001,3000000,23.5284
chr6,1000001,2000000,26.2704
chr6,1,1000000,29.2517
chr4,5000001,6000000,37.432
chr5,38000001,39000000,50.5429
chr5,39000001,40000000,42.3196
chr6,30000001,31000000,14.5006
chr5,34000001,35000000,57.4935
chr5,35000001,36000000,45.9629
chr5,36000001,37000000,47.9696
chr5,37000001,38000000,54.5552
chr5,30000001,31000000,46.965
chr5,31000001,32000000,45.9059
chr5,32000001,33000000,39.4861
chr5,33000001,34000000,45.0175
chr6,32000001,33000000,23.5318
chr8,36000001,37000000,31.731
chr6,35000001,36000000,29.9198
chr6,34000001,35000000,21.8322
chr4,3000001,4000000,38.8877
chr6,36000001,37000000,21.3351
chr2,9000001,10000000,37.2564
chr2,8000001,9000000,32.0806
chr7,18000001,19000000,51.6231
chr2,3000001,4000000,36.7426
chr2,2000001,3000000,30.1961
chr2,1000001,2000000,28.5478
chr2,1,1000000,29.7225
chr2,7000001,8000000,47.5361
chr2,6000001,7000000,41.7101
chr2,5000001,6000000,25.8407
chr2,4000001,5000000,28.1915
chr11,30000001,31000000,29.856
chr3,18000001,19000000,38.0869
chr3,19000001,20000000,40.246
chr3,10000001,11000000,34.5854
chr3,11000001,12000000,33.4583
chr3,12000001,13000000,57.7186
chr3,13000001,14000000,54.9157
chr3,14000001,15000000,43.9203
chr3,15000001,16000000,36.1814
chr3,16000001,17000000,40.8077
chr3,17000001,18000000,29.7925
chr7,21000001,22000000,45.6675
chr7,20000001,21000000,53.699
chr7,23000001,24000000,30.4284
chr7,22000001,23000000,41.7597
chr7,25000001,26000000,37.037
chr7,24000001,25000000,28.4543
chr7,27000001,28000000,56.4137
chr7,26000001,27000000,42.9669
chr8,20000001,21000000,47.2663
chr7,28000001,29000000,29.71
chr8,22000001,23000000,38.6674
chr8,23000001,24000000,44.4744
chr8,24000001,25000000,28.8208
chr8,25000001,26000000,37.7606
chr8,26000001,27000000,50.4496
chr8,27000001,28000000,41.9924
chr6,26000001,27000000,32.2733
chr6,27000001,28000000,34.1406
chr6,24000001,25000000,48.8666
chr6,25000001,26000000,22.3582
chr6,22000001,23000000,44.1826
chr6,23000001,24000000,29.4464
chr6,20000001,21000000,49.2306
chr6,21000001,22000000,27.1753
chr6,28000001,29000000,37.2837
chr6,29000001,30000000,32.5122
chr8,19000001,20000000,38.7052
chr2,39000001,40000000,23.6767
chr2,38000001,39000000,24.9542
chr2,35000001,36000000,26.9657
chr2,34000001,35000000,24.6709
chr2,37000001,38000000,24.6159
chr2,36000001,37000000,23.6701
chr2,31000001,32000000,16.5132
chr2,30000001,31000000,20.3589
chr2,33000001,34000000,31.3664
chr2,32000001,33000000,30.5056
chr8,11000001,12000000,37.7923
chr8,10000001,11000000,35.692
chr8,1000001,2000000,32.2636
chr8,1,1000000,30.8141
chr8,3000001,4000000,38.0336
chr8,2000001,3000000,27.5459
chr8,5000001,6000000,19.9032
chr8,4000001,5000000,34.5329
chr8,7000001,8000000,29.8547
chr8,6000001,7000000,23.7433
chr8,9000001,10000000,35.2467
chr8,8000001,9000000,26.0517
chr5,40000001,41000000,49.5116
chr1,30000001,31000000,33.8655
chr1,31000001,32000000,15.7432
chr4,28000001,29000000,30.1971
chr4,29000001,30000000,15.6333
chr4,24000001,25000000,17.8881
chr4,25000001,26000000,19.4327
chr4,26000001,27000000,24.7582
chr4,27000001,28000000,21.9504
chr4,20000001,21000000,41.5595
chr4,21000001,22000000,33.8709
chr4,22000001,23000000,23.2521
chr4,23000001,24000000,28.3377
chr8,51000001,52000000,35.7521
chr8,50000001,51000000,39.7848
chr8,53000001,54000000,30.9714
chr8,52000001,53000000,21.3182
chr8,55000001,56000000,26.7911
chr8,54000001,55000000,30.7187
chr6,19000001,20000000,49.2915
chr6,18000001,19000000,31.8717
chr6,17000001,18000000,46.3889
chr6,16000001,17000000,47.634
chr6,15000001,16000000,40.4103
chr6,14000001,15000000,26.2905
chr6,13000001,14000000,35.2988
chr6,12000001,13000000,33.4548
chr6,11000001,12000000,20.9745
chr6,10000001,11000000,19.6397
chr11,23000001,24000000,30.9702
chr11,22000001,23000000,31.2541
chr11,21000001,22000000,27.0698
chr11,20000001,21000000,31.4786
chr11,27000001,28000000,35.7837
chr11,26000001,27000000,34.9576
chr11,25000001,26000000,37.6401
chr11,24000001,25000000,32.6685
chr11,29000001,30000000,20.7692
chr11,28000001,29000000,38.2264
chr3,25000001,26000000,48.5862
chr3,24000001,25000000,43.2783
chr3,27000001,28000000,45.7921
chr3,26000001,27000000,58.793
chr3,21000001,22000000,56.9376
chr3,20000001,21000000,44.7643
chr3,23000001,24000000,33.6224
chr3,22000001,23000000,39.5094
chr3,29000001,30000000,41.5553
chr3,28000001,29000000,34.5787
chr11,8000001,9000000,33.8587
chr11,9000001,10000000,31.9571
chr11,4000001,5000000,32.9424
chr11,5000001,6000000,25.4786
chr11,6000001,7000000,32.2285
chr11,7000001,8000000,34.2875
chr11,1,1000000,33.0032
chr11,1000001,2000000,15.8905
chr11,2000001,3000000,15.2286
chr11,3000001,4000000,32.4384
chr8,15000001,16000000,37.9442
chr8,14000001,15000000,46.4267
chr8,17000001,18000000,44.0598
chr8,16000001,17000000,39.6552
chr5,49000001,50000000,41.3454
chr5,48000001,49000000,26.9455
chr8,13000001,14000000,35.1277
chr8,12000001,13000000,24.7822
chr5,45000001,46000000,32.1849
chr5,44000001,45000000,50.2205
chr5,47000001,48000000,27.1443
chr5,46000001,47000000,28.8628
chr5,41000001,42000000,39.615
chr8,18000001,19000000,48.9732
chr5,43000001,44000000,39.6885
chr5,42000001,43000000,38.5876
chr7,38000001,39000000,12.4188
chr7,36000001,37000000,34.365
chr7,37000001,38000000,28.4911
chr7,34000001,35000000,22.2299
chr7,35000001,36000000,24.3148
chr7,32000001,33000000,20.9629
chr7,33000001,34000000,21.4376
chr7,30000001,31000000,34.187
chr7,31000001,32000000,52.3861
chr2,28000001,29000000,26.9894
chr2,29000001,30000000,24.963
chr2,22000001,23000000,33.0543
chr2,23000001,24000000,37.8676
chr2,20000001,21000000,51.5692
chr2,21000001,22000000,40.3001
chr2,26000001,27000000,25.7723
chr2,27000001,28000000,27.4447
chr2,24000001,25000000,31.9151
chr2,25000001,26000000,36.8342

## Sheet: Figure1_track_f
chrom,start,stop,yValue	Number of heterozygous SNPs per megabase within CCV chromosomes. Data is formated to be read by Circa software.
chr9,20000000,20999999,4971
chr11,29000000,29999999,3866
chr10,0,999999,3853
chr10,1000000,1999999,4578
chr10,2000000,2999999,4716
chr10,3000000,3999999,4185
chr8,8000000,8999999,6556
chr10,5000000,5999999,5226
chr10,6000000,6999999,4708
chr10,7000000,7999999,5464
chr8,4000000,4999999,3991
chr8,5000000,5999999,6016
chr8,6000000,6999999,6490
chr8,7000000,7999999,4729
chr8,0,999999,4722
chr8,1000000,1999999,5275
chr8,2000000,2999999,5755
chr8,3000000,3999999,3389
chr8,49000000,49999999,6310
chr8,48000000,48999999,6658
chr8,45000000,45999999,3544
chr8,44000000,44999999,1565
chr8,47000000,47999999,4604
chr8,46000000,46999999,1369
chr8,41000000,41999999,5191
chr8,40000000,40999999,3466
chr8,43000000,43999999,4881
chr8,42000000,42999999,4812
chr3,28000000,28999999,4591
chr3,29000000,29999999,1257
chr3,22000000,22999999,4254
chr3,23000000,23999999,4802
chr3,20000000,20999999,3054
chr3,21000000,21999999,2874
chr3,26000000,26999999,4385
chr3,27000000,27999999,2821
chr3,24000000,24999999,2815
chr3,25000000,25999999,2692
chr5,15000000,15999999,1128
chr5,14000000,14999999,1134
chr5,17000000,17999999,1395
chr5,16000000,16999999,2736
chr5,11000000,11999999,3047
chr5,10000000,10999999,3619
chr5,13000000,13999999,2174
chr5,12000000,12999999,4869
chr5,19000000,19999999,3934
chr5,18000000,18999999,1162
chr8,16000000,16999999,4213
chr1,18000000,18999999,6409
chr7,19000000,19999999,4704
chr7,18000000,18999999,3479
chr7,17000000,17999999,5511
chr7,16000000,16999999,5351
chr7,15000000,15999999,4896
chr7,14000000,14999999,2817
chr7,13000000,13999999,3618
chr7,12000000,12999999,947
chr7,11000000,11999999,2014
chr7,10000000,10999999,1722
chr10,4000000,4999999,4540
chr8,9000000,9999999,2812
chr10,8000000,8999999,5643
chr8,18000000,18999999,3720
chr10,9000000,9999999,5921
chr8,19000000,19999999,4570
chr6,38000000,38999999,3045
chr6,39000000,39999999,2668
chr6,36000000,36999999,5123
chr6,37000000,37999999,3994
chr6,34000000,34999999,4165
chr6,35000000,35999999,6137
chr6,32000000,32999999,4720
chr6,33000000,33999999,4286
chr6,30000000,30999999,6349
chr6,31000000,31999999,3232
chr1,19000000,19999999,5903
chr8,17000000,17999999,1736
chr8,14000000,14999999,3558
chr8,15000000,15999999,3087
chr8,12000000,12999999,6045
chr8,13000000,13999999,2737
chr8,10000000,10999999,4446
chr8,11000000,11999999,4766
chr1,11000000,11999999,4842
chr1,10000000,10999999,3894
chr1,13000000,13999999,4309
chr1,12000000,12999999,6198
chr1,15000000,15999999,5034
chr1,14000000,14999999,5041
chr1,17000000,17999999,5104
chr1,16000000,16999999,5542
chr3,13000000,13999999,2226
chr3,12000000,12999999,1033
chr3,11000000,11999999,2602
chr3,10000000,10999999,1774
chr3,17000000,17999999,3951
chr3,16000000,16999999,3756
chr3,15000000,15999999,3549
chr3,14000000,14999999,2307
chr3,19000000,19999999,3286
chr3,18000000,18999999,5893
chr11,9000000,9999999,5421
chr11,8000000,8999999,5233
chr11,1000000,1999999,6411
chr11,0,999999,3978
chr11,3000000,3999999,5176
chr11,2000000,2999999,5705
chr11,5000000,5999999,4120
chr11,4000000,4999999,5115
chr11,7000000,7999999,4222
chr11,6000000,6999999,4323
chr2,32000000,32999999,4757
chr2,33000000,33999999,4668
chr2,30000000,30999999,5074
chr2,31000000,31999999,5282
chr2,36000000,36999999,5127
chr2,37000000,37999999,4130
chr5,48000000,48999999,7021
chr5,49000000,49999999,3440
chr5,46000000,46999999,5508
chr5,47000000,47999999,5445
chr2,38000000,38999999,5825
chr2,39000000,39999999,4938
chr5,42000000,42999999,3660
chr5,43000000,43999999,5190
chr5,40000000,40999999,1409
chr5,41000000,41999999,2970
chr2,42000000,42999999,3754
chr2,41000000,41999999,3698
chr2,40000000,40999999,4203
chr8,29000000,29999999,2200
chr8,28000000,28999999,4569
chr8,27000000,27999999,2673
chr8,26000000,26999999,3195
chr8,25000000,25999999,1766
chr8,24000000,24999999,5379
chr8,23000000,23999999,4530
chr8,22000000,22999999,3117
chr8,21000000,21999999,4573
chr8,20000000,20999999,3693
chr8,52000000,52999999,4052
chr8,53000000,53999999,3897
chr8,50000000,50999999,3277
chr8,51000000,51999999,4568
chr8,54000000,54999999,5509
chr8,55000000,55999999,3995
chr10,12000000,12999999,2947
chr10,13000000,13999999,3454
chr4,2000000,2999999,5224
chr11,15000000,15999999,3770
chr11,14000000,14999999,1303
chr11,17000000,17999999,3505
chr11,16000000,16999999,5890
chr11,11000000,11999999,3493
chr11,10000000,10999999,3824
chr11,13000000,13999999,3207
chr11,12000000,12999999,5511
chr4,4000000,4999999,5616
chr11,19000000,19999999,5005
chr11,18000000,18999999,3387
chr4,5000000,5999999,2067
chr4,6000000,6999999,4880
chr4,7000000,7999999,5200
chr3,40000000,40999999,2151
chr3,41000000,41999999,6649
chr3,42000000,42999999,2832
chr4,18000000,18999999,2882
chr4,19000000,19999999,3753
chr4,12000000,12999999,5600
chr4,13000000,13999999,5883
chr4,10000000,10999999,2578
chr4,11000000,11999999,2315
chr4,16000000,16999999,3996
chr4,17000000,17999999,3778
chr4,14000000,14999999,1220
chr4,15000000,15999999,3334
chr6,40000000,40999999,739
chr2,34000000,34999999,5942
chr2,35000000,35999999,4644
chr5,44000000,44999999,2740
chr5,45000000,45999999,4415
chr10,24000000,24999999,4874
chr10,23000000,23999999,4349
chr10,22000000,22999999,2456
chr10,21000000,21999999,5279
chr10,20000000,20999999,4775
chr9,24000000,24999999,3550
chr11,28000000,28999999,4803
chr9,21000000,21999999,5043
chr9,22000000,22999999,3671
chr9,23000000,23999999,2998
chr11,24000000,24999999,4344
chr11,25000000,25999999,3033
chr11,26000000,26999999,3399
chr11,27000000,27999999,2855
chr11,20000000,20999999,4603
chr11,21000000,21999999,3604
chr11,22000000,22999999,3872
chr11,23000000,23999999,5686
chr5,39000000,39999999,3375
chr5,38000000,38999999,1379
chr5,33000000,33999999,1027
chr5,32000000,32999999,2634
chr5,31000000,31999999,1384
chr5,30000000,30999999,3343
chr5,37000000,37999999,2722
chr5,36000000,36999999,3983
chr5,35000000,35999999,2227
chr5,34000000,34999999,3239
chr4,23000000,23999999,4290
chr4,22000000,22999999,4835
chr4,21000000,21999999,4634
chr4,20000000,20999999,1398
chr4,27000000,27999999,6085
chr4,26000000,26999999,5882
chr4,25000000,25999999,6081
chr4,24000000,24999999,5608
chr4,29000000,29999999,5567
chr4,28000000,28999999,3807
chr8,38000000,38999999,3836
chr8,39000000,39999999,1868
chr8,34000000,34999999,3282
chr8,35000000,35999999,3537
chr8,36000000,36999999,5410
chr8,37000000,37999999,4626
chr8,30000000,30999999,6681
chr8,31000000,31999999,4018
chr8,32000000,32999999,3813
chr8,33000000,33999999,4824
chr6,14000000,14999999,4914
chr6,15000000,15999999,3334
chr6,16000000,16999999,4844
chr6,17000000,17999999,3929
chr6,10000000,10999999,4037
chr6,11000000,11999999,4047
chr6,12000000,12999999,2423
chr6,13000000,13999999,4088
chr6,18000000,18999999,6469
chr6,19000000,19999999,3228
chr1,31000000,31999999,1106
chr1,30000000,30999999,4116
chr7,38000000,38999999,1797
chr7,31000000,31999999,3645
chr7,30000000,30999999,3285
chr7,33000000,33999999,4889
chr7,32000000,32999999,5085
chr7,35000000,35999999,3709
chr7,34000000,34999999,6246
chr7,37000000,37999999,3039
chr7,36000000,36999999,3072
chr2,18000000,18999999,2830
chr2,19000000,19999999,1579
chr2,10000000,10999999,2546
chr2,11000000,11999999,4385
chr2,12000000,12999999,2221
chr2,13000000,13999999,4094
chr2,14000000,14999999,4940
chr2,15000000,15999999,3317
chr2,16000000,16999999,3394
chr2,17000000,17999999,3814
chr4,3000000,3999999,6936
chr4,8000000,8999999,4394
chr4,9000000,9999999,4967
chr10,18000000,18999999,5252
chr10,19000000,19999999,4437
chr5,50000000,50999999,230
chr4,0,999999,6066
chr4,1000000,1999999,2580
chr10,10000000,10999999,2820
chr10,11000000,11999999,4729
chr10,16000000,16999999,4023
chr10,17000000,17999999,5329
chr10,14000000,14999999,3014
chr10,15000000,15999999,3169
chr2,23000000,23999999,3007
chr7,8000000,8999999,4053
chr2,2000000,2999999,3513
chr2,3000000,3999999,3210
chr2,0,999999,4691
chr2,1000000,1999999,5606
chr2,6000000,6999999,2553
chr2,7000000,7999999,3392
chr2,4000000,4999999,6011
chr2,5000000,5999999,4881
chr7,3000000,3999999,2315
chr2,8000000,8999999,4216
chr2,9000000,9999999,5283
chr7,2000000,2999999,2196
chr3,39000000,39999999,3682
chr3,38000000,38999999,3383
chr3,35000000,35999999,771
chr3,34000000,34999999,3267
chr3,37000000,37999999,6195
chr3,36000000,36999999,5258
chr3,31000000,31999999,4202
chr3,30000000,30999999,2854
chr3,33000000,33999999,2966
chr3,32000000,32999999,3605
chr6,6000000,6999999,5160
chr6,7000000,7999999,6370
chr6,4000000,4999999,4706
chr6,5000000,5999999,4691
chr6,2000000,2999999,5055
chr6,3000000,3999999,6353
chr6,0,999999,3765
chr6,1000000,1999999,4337
chr6,8000000,8999999,5077
chr6,9000000,9999999,4895
chr9,11000000,11999999,7057
chr9,10000000,10999999,3105
chr9,13000000,13999999,4231
chr9,12000000,12999999,2948
chr9,15000000,15999999,4076
chr9,14000000,14999999,5212
chr9,17000000,17999999,4995
chr9,16000000,16999999,5301
chr9,19000000,19999999,7282
chr9,18000000,18999999,4938
chr11,30000000,30999999,2654
chr5,28000000,28999999,2932
chr5,29000000,29999999,1239
chr5,20000000,20999999,5314
chr5,21000000,21999999,3367
chr5,22000000,22999999,2521
chr5,23000000,23999999,5302
chr5,24000000,24999999,2425
chr5,25000000,25999999,1021
chr5,26000000,26999999,1915
chr5,27000000,27999999,618
chr4,30000000,30999999,1310
chr6,21000000,21999999,5358
chr6,20000000,20999999,2512
chr6,23000000,23999999,4677
chr6,22000000,22999999,2954
chr6,25000000,25999999,6078
chr6,24000000,24999999,1565
chr6,27000000,27999999,2977
chr6,26000000,26999999,4293
chr6,29000000,29999999,4497
chr6,28000000,28999999,4547
chr1,28000000,28999999,5750
chr1,29000000,29999999,6068
chr1,24000000,24999999,6555
chr1,25000000,25999999,4810
chr1,26000000,26999999,5307
chr1,27000000,27999999,4844
chr1,20000000,20999999,2933
chr1,21000000,21999999,2216
chr1,22000000,22999999,3343
chr1,23000000,23999999,5829
chr9,5000000,5999999,2818
chr9,4000000,4999999,1949
chr9,7000000,7999999,3332
chr9,6000000,6999999,4979
chr9,1000000,1999999,5691
chr9,0,999999,3333
chr9,3000000,3999999,4006
chr9,2000000,2999999,3859
chr9,9000000,9999999,4694
chr9,8000000,8999999,6099
chr3,9000000,9999999,2295
chr3,8000000,8999999,6077
chr3,3000000,3999999,6201
chr3,2000000,2999999,2413
chr3,1000000,1999999,4643
chr3,0,999999,5050
chr3,7000000,7999999,3845
chr3,6000000,6999999,4364
chr3,5000000,5999999,6042
chr3,4000000,4999999,4056
chr1,9000000,9999999,4796
chr1,8000000,8999999,5442
chr1,5000000,5999999,4746
chr1,4000000,4999999,4383
chr1,7000000,7999999,5468
chr1,6000000,6999999,1104
chr1,1000000,1999999,3679
chr1,0,999999,3657
chr1,3000000,3999999,4027
chr1,2000000,2999999,2892
chr2,25000000,25999999,2207
chr2,24000000,24999999,2749
chr2,27000000,27999999,3580
chr2,26000000,26999999,4645
chr2,21000000,21999999,1543
chr2,20000000,20999999,4274
chr7,9000000,9999999,4599
chr2,22000000,22999999,2447
chr7,7000000,7999999,922
chr7,6000000,6999999,5037
chr7,5000000,5999999,2830
chr7,4000000,4999999,3379
chr2,29000000,29999999,6775
chr2,28000000,28999999,4688
chr7,1000000,1999999,2290
chr7,0,999999,4309
chr5,1000000,1999999,4828
chr5,0,999999,5251
chr5,3000000,3999999,5383
chr5,2000000,2999999,3916
chr5,5000000,5999999,5543
chr5,4000000,4999999,4538
chr5,7000000,7999999,4505
chr5,6000000,6999999,5332
chr5,9000000,9999999,2804
chr5,8000000,8999999,4122
chr7,26000000,26999999,1233
chr7,27000000,27999999,2314
chr7,24000000,24999999,5884
chr7,25000000,25999999,4645
chr7,22000000,22999999,4652
chr7,23000000,23999999,3815
chr7,20000000,20999999,5212
chr7,21000000,21999999,3160
chr7,28000000,28999999,4290
chr7,29000000,29999999,5115
