# Supplementary material for: Pests, diseases, and aridity have shaped the genome of Corymbia citriodora
Source: Commun Biol. 2021 May 10;4:537. doi: 10.1038/s42003-021-02009-0 (PMC8110574; doi:10.1038/s42003-021-02009-0)
Supplement: Supplementary file 4 — Supplementary Data File 2 [file 42003_2021_2009_MOESM4_ESM.xlsx]

## Sheet: Supplemental Data File2
Orthogroups used for Venn Diagram in Figure 2a.
OG0000000: Cocit.F1389.1 Cocit.F1420.1 Cocit.F1533.1 Cocit.F1535.1 Cocit.F1536.1 Eucgr.F01380 Eucgr.F01382 Eucgr.F01383 Eucgr.F01386 Eucgr.F01387 Eucgr.F01390 Eucgr.F01392 Eucgr.F01394 Eucgr.F01396 Eucgr.F01398 Eucgr.F01400 GSVIVG01000491001 GSVIVG01000493001 GSVIVG01000494001 GSVIVG01000497001 GSVIVG01000499001 GSVIVG01000506001 GSVIVG01014890001 GSVIVG01014894001 GSVIVG01014902001 GSVIVG0101490…
OG0000001: Cocit.J1216.1 Cocit.B3083.1 Cocit.B3085.1 Cocit.B3086.1 Cocit.B3087.1 Cocit.B3088.1 Cocit.B3162.1 Cocit.G2438.1 Cocit.H0985.1 Eucgr.B03653 Eucgr.B03654 Eucgr.B03656 Eucgr.B03657 Eucgr.B03659 Eucgr.B03661 Eucgr.G03404 Eucgr.J00833 GSVIVG01025343001 GSVIVG01032004001 GSVIVG01032005001 GSVIVG01032007001 GSVIVG01032014001 GSVIVG01032015001 GSVIVG01032018001 GSVIVG01032023001 GSVIVG01032142…
OG0000002: Cocit.K0823.1 Cocit.K0824.1 Cocit.K0826.1 Cocit.E2916.1 Cocit.E2917.1 Cocit.F3337.1 Cocit.F3338.1 Cocit.F3339.1 Cocit.F3340.1 Cocit.F3341.1 Cocit.F3343.1 Cocit.F3345.1 Cocit.F3347.1 Cocit.F3375.1 Cocit.F3376.1 Eucgr.F02096 Eucgr.F02097 Eucgr.F02099 Eucgr.F02101 Eucgr.F02103 Eucgr.F02107 Eucgr.F02509 Eucgr.F02510 Eucgr.F02511 Eucgr.F02512 Eucgr.F02514 Eucgr.F02516 Eucgr.F02520 Eucgr.F02…
OG0000003: Cocit.A0437.1 Cocit.A0438.1 Cocit.A0439.1 Cocit.A0461.1 Cocit.A0561.1 Cocit.A0562.1 Cocit.A0563.1 Cocit.A0613.1 Cocit.A0648.1 Cocit.A0649.1 Cocit.A0650.1 Cocit.A0651.1 Cocit.A0654.1 Cocit.A0655.1 Cocit.A0657.1 Cocit.A0679.1 Eucgr.A00539 Eucgr.A00558 Eucgr.A00560 Eucgr.A00564 Eucgr.A00565 Eucgr.A00568 Eucgr.A00570 Eucgr.A00575 Eucgr.A00577 Eucgr.A00579 Eucgr.A00583 Eucgr.A00585 Eucgr.A0…
OG0000004: Cocit.I1341.1 Cocit.I1343.1 Cocit.I1438.1 Cocit.I1439.1 Cocit.I1440.1 Cocit.I1442.1 Cocit.I1443.1 Cocit.I1444.1 Cocit.I1445.1 Cocit.I1446.1 Eucgr.I01343 Eucgr.I01344 Eucgr.I01345 Eucgr.I01346 Eucgr.I01347 Eucgr.I01348 Eucgr.I01349 Eucgr.I01350 Eucgr.I01351 Eucgr.I01352 Eucgr.I01354 Eucgr.I01358 Eucgr.I01360 GSVIVG01024122001 GSVIVG01024123001 GSVIVG01024125001 GSVIVG01024127001 GSVIVG0…
OG0000005: Cocit.H1831.1 Cocit.H1836.1 Cocit.H1838.1 Cocit.H1904.1 Cocit.H1905.1 Cocit.H1906.1 Eucgr.H00181 Eucgr.H03097 Eucgr.H03100 Eucgr.H03101 Eucgr.H03102 Eucgr.H03103 Eucgr.H03105 Eucgr.H03108 Eucgr.H03109 Eucgr.H03111 Eucgr.H03118 Eucgr.H03119 Eucgr.H03120 Eucgr.H03121 Eucgr.H03123 Eucgr.H03124 Eucgr.H03125 GSVIVG01027734001 GSVIVG01027739001 GSVIVG01027741001 GSVIVG01027744001 GSVIVG01027…
OG0000006: Cocit.E2516.1 Cocit.E2517.1 Cocit.E2518.1 Cocit.E2585.1 Cocit.E2586.1 Cocit.E2587.1 Cocit.E2588.1 Cocit.E2589.1 Cocit.E2596.1 Cocit.E2597.1 Cocit.E2598.1 Cocit.E2599.1 Cocit.E2600.1 Cocit.E2603.1 Eucgr.E04016 Eucgr.E04020 Eucgr.E04025 Eucgr.E04026 Eucgr.E04027 Eucgr.E04028 Eucgr.E04029 Eucgr.E04030 Eucgr.E04031 Eucgr.E04032 Eucgr.E04033 Eucgr.E04034 Eucgr.E04035 Eucgr.E04036 Eucgr.E040…
OG0000007: Cocit.J0827.1 Cocit.J0828.1 Cocit.J0829.1 Cocit.J0830.1 Cocit.J0831.1 Eucgr.J00070 Eucgr.J00071 Eucgr.J00073 Eucgr.J00074 Eucgr.J00075 Eucgr.J00077 Eucgr.J00078 Eucgr.J00079 Eucgr.J00080 GSVIVG01032730001 GSVIVG01036601001 GSVIVG01036612001 Potri.001G036600 Potri.001G036700 Potri.003G188800 Potri.003G189033 Potri.003G189066 Potri.003G189100 Potri.003G193200 Potri.003G193300 Potri.003G1…
OG0000008: Cocit.H1344.1 Cocit.H1345.1 Cocit.H1346.1 Cocit.H1376.1 Cocit.H1383.1 Cocit.H1546.1 Cocit.H1547.1 Cocit.H1548.1 Cocit.H1549.1 Cocit.H1550.1 Cocit.H1552.1 Cocit.H1553.1 Cocit.H1615.1 Cocit.H1655.1 Cocit.H1656.1 Cocit.H1729.1 Cocit.H1730.1 Cocit.H1970.1 Eucgr.H02653 Eucgr.H02654 Eucgr.H02694 Eucgr.H02696 Eucgr.H02701 Eucgr.H02702 Eucgr.H02705 Eucgr.H02715 Eucgr.H02731 Eucgr.H02744 Eucgr.…
OG0000009: Cocit.J1981.1 Cocit.J2021.1 Cocit.J2023.1 Eucgr.J01421 Eucgr.J02698 Eucgr.J02701 Eucgr.J02704 Eucgr.J02705 Eucgr.J02706 Eucgr.J02710 Eucgr.J02712 Eucgr.J02862 Eucgr.J02863 Eucgr.J02865 Eucgr.J02893 Eucgr.J02894 Eucgr.J02898 Eucgr.J02901 Eucgr.J02902 Eucgr.J02905 Eucgr.J02909 Eucgr.J02912 Eucgr.J02919 Eucgr.J02920 Eucgr.J02921 Eucgr.J02925 GSVIVG01016909001 GSVIVG01016911001 GSVIVG01016…
OG0000010: Cocit.A0119.1 Cocit.A0120.1 Cocit.A0262.1 Cocit.H0025.1 Cocit.H0029.1 Eucgr.A00388 Eucgr.A00390 Eucgr.A00391 Eucgr.A00392 Eucgr.H00260 Eucgr.H01871 Eucgr.H01872 Eucgr.H01873 Eucgr.H01875 Eucgr.H01876 Eucgr.H01877 Eucgr.H01878 Eucgr.H01880 Eucgr.H01881 Eucgr.H01883 Eucgr.L00055 Eucgr.L00056 Eucgr.L00058 GSVIVG01038223001 GSVIVG01038224001 GSVIVG01038225001 GSVIVG01038226001 GSVIVG010382…
OG0000011: Cocit.F0571.1 Cocit.F0572.1 Cocit.F0573.1 Cocit.F0574.1 Cocit.F0575.1 Cocit.F0576.1 Cocit.F0577.1 Eucgr.F00007 Eucgr.F00011 Eucgr.F00012 Eucgr.F00014 Eucgr.F00017 Eucgr.F00254 Eucgr.F00255 Eucgr.F00256 Eucgr.F00261 Eucgr.F00262 Eucgr.F00263 Eucgr.F00264 Eucgr.F00267 GSVIVG01009531001 GSVIVG01009533001 GSVIVG01009537001 GSVIVG01009543001 Potri.002G128000 Potri.002G128300 Potri.014G03300…
OG0000012: Cocit.H2907.1 Cocit.H2946.1 Eucgr.H04186 Eucgr.H04212 Eucgr.H04330 Eucgr.H04332 Eucgr.H04334 GSVIVG01021784001 GSVIVG01036255001 GSVIVG01036272001 GSVIVG01036273001 Potri.005G046000 Potri.005G046100 Potri.005G046200 Potri.005G047100 Potri.005G047400 Potri.005G050100 Potri.005G050200 Potri.005G050400 Potri.005G050500 Potri.013G032600 Potri.013G034200 Potri.013G034400 Sapur.005G030200 Sa…
OG0000013: Cocit.H2513.1 Cocit.H2514.1 Cocit.H2515.1 Cocit.H2516.1 Cocit.H2517.1 Cocit.H2518.1 Cocit.H2521.1 Cocit.I0477.1 Cocit.I0478.1 Cocit.I0479.1 Cocit.I0480.1 Cocit.I0481.1 Cocit.I0524.1 Cocit.I0525.1 Eucgr.H02246 Eucgr.H02247 Eucgr.H02248 Eucgr.H02254 Eucgr.H02256 Eucgr.H02257 Eucgr.H02259 Eucgr.I00744 Eucgr.I00747 Eucgr.I00749 Eucgr.I00770 Eucgr.I00772 Eucgr.I00773 Eucgr.I00783 Eucgr.I007…
OG0000014: Cocit.E0541.1 Cocit.E0542.1 Cocit.E0543.1 Cocit.E0572.1 Cocit.E0573.1 Cocit.E0574.1 Cocit.E0575.1 Cocit.E0576.1 Cocit.I1273.1 Cocit.I1274.1 Eucgr.E00657 Eucgr.E00659 Eucgr.E00660 Eucgr.E00661 Eucgr.E00662 Eucgr.E00663 Eucgr.E00664 Eucgr.E00666 Eucgr.E00667 Eucgr.E00668 Eucgr.E00670 Eucgr.E00672 Eucgr.E00673 Eucgr.E00765 Eucgr.E00766 Eucgr.E00767 Eucgr.E00768 Eucgr.E00769 Eucgr.E00770 E…
OG0000015: Cocit.B0071.1 Cocit.B0075.1 Cocit.B0076.1 Cocit.B0077.1 Cocit.B0078.1 Cocit.B0079.1 Cocit.B0080.1 Cocit.B0115.1 Cocit.B0116.1 Cocit.B0127.1 Cocit.B0128.1 Eucgr.B00254 Eucgr.B00255 Eucgr.B00259 Eucgr.B00260 Eucgr.B00261 Eucgr.B00264 Eucgr.B00265 Eucgr.B00268 Eucgr.B00269 Eucgr.B00270 Eucgr.B00273 Eucgr.B00274 Eucgr.B00275 Eucgr.B00276 Eucgr.B00278 Eucgr.B00279 Eucgr.B00281 Eucgr.B00282 …
OG0000016: Cocit.F1204.1 Cocit.F1207.1 Cocit.F1209.1 Cocit.F1210.1 Cocit.F1211.1 Cocit.F1212.1 Cocit.F1213.1 Cocit.F1214.1 Cocit.F1216.1 Cocit.F1268.1 Cocit.F1271.1 Cocit.F1274.1 Cocit.F1275.1 Cocit.F1276.1 Eucgr.F00845 Eucgr.F00846 Eucgr.F00858 Eucgr.F00860 Eucgr.F00866 Eucgr.F00868 Eucgr.F00869 Eucgr.F00872 Eucgr.F00875 Eucgr.F01030 Eucgr.F01031 Eucgr.F01035 Eucgr.F01040 Eucgr.F01041 Eucgr.F010…
OG0000017: Potri.004G003401 Potri.004G003600 Potri.011G015700 Potri.011G016200 Potri.011G016400 Potri.011G016520 Potri.011G016580 Potri.011G016833 Potri.011G016966 Potri.011G017100 Potri.011G017400 Potri.011G017550 Potri.011G017800 Potri.011G018000 Potri.011G018100 Potri.011G018550 Potri.011G018800 Potri.011G018900 Potri.011G019000 Potri.011G019200 Potri.011G019500 Potri.011G019600 Potri.011G0197…
OG0000018: GSVIVG01033127001 GSVIVG01033142001 GSVIVG01033150001 GSVIVG01033151001 GSVIVG01033156001 Potri.006G268200 Potri.006G268400 Potri.006G268500 Potri.006G268700 Potri.006G268900 Potri.006G269100 Potri.006G269400 Potri.006G270400 Potri.018G009800 Potri.018G009900 Potri.018G010000 Potri.018G010200 Potri.018G010400 Potri.018G010700 Potri.018G010800 Potri.018G011500 Potri.018G011800 Potri.018…
OG0000019: Cocit.K0648.1 Cocit.D0133.1 Cocit.F1827.1 Cocit.F1829.1 Cocit.F1830.1 Cocit.F1832.1 Cocit.F1889.1 Cocit.F1890.1 Cocit.F1952.1 Cocit.F1953.1 Cocit.F1954.1 Cocit.F1966.1 Cocit.F1967.1 Cocit.F1969.1 Cocit.F1971.1 Eucgr.F04287 Eucgr.F04288 Eucgr.F04289 Eucgr.F04292 Eucgr.F04294 Eucgr.F04297 Eucgr.F04298 Eucgr.F04299 GSVIVG01008777001 GSVIVG01008780001 GSVIVG01026125001 Potri.002G075950 Pot…
OG0000020: Cocit.B1515.1 Cocit.B1517.1 Cocit.B1519.1 GSVIVG01021916001 GSVIVG01021920001 GSVIVG01021921001 GSVIVG01021944001 GSVIVG01021948001 GSVIVG01021955001 GSVIVG01021958001 Potri.005G041101 Potri.005G041300 Potri.005G041500 Potri.005G041800 Potri.005G042000 Potri.005G042201 Potri.005G042300 Potri.005G042400 Potri.005G042900 Potri.013G015700 Potri.013G015900 Potri.013G016000 Potri.013G016200…
OG0000021: Cocit.F0195.1 Cocit.F0196.1 Cocit.F0199.1 Cocit.F0200.1 Cocit.F0202.1 Cocit.F0203.1 Cocit.F0204.1 Cocit.F0205.1 Cocit.F0206.1 Eucgr.F01736 Eucgr.F01737 Eucgr.F01739 Eucgr.F01740 Eucgr.F01742 Eucgr.F01743 Eucgr.F01744 Eucgr.F01745 Eucgr.F01747 Eucgr.F01748 Eucgr.F01749 Eucgr.I01681 Eucgr.I01682 Eucgr.I01683 Eucgr.I01684 Eucgr.I01685 Eucgr.I01686 Eucgr.I01687 Potri.002G012100 Potri.002G0…
OG0000022: Cocit.H2742.1 Cocit.H2745.1 Cocit.H2747.1 Cocit.H2748.1 Cocit.H2753.1 Cocit.H2755.1 Eucgr.H04166 Eucgr.H04168 Eucgr.H04170 Eucgr.H04173 Eucgr.H04175 Eucgr.H04176 Eucgr.H04191 Eucgr.H04195 Eucgr.H04199 Eucgr.H04200 Eucgr.H04201 Eucgr.H04202 Eucgr.H04203 GSVIVG01030965001 GSVIVG01030967001 GSVIVG01030968001 Potri.013G052000 Potri.013G052100 Potri.013G052300 Sapur.013G047800 Sapur.013G048…
OG0000023: Cocit.A1258.1 Cocit.A1259.1 Eucgr.A01470 Eucgr.A01474 Eucgr.A01475 Eucgr.A01476 Eucgr.A01478 Eucgr.A01480 Eucgr.A01481 Eucgr.A01482 GSVIVG01001021001 GSVIVG01038700001 GSVIVG01038703001 GSVIVG01038721001 GSVIVG01038723001 Potri.012G002800 Potri.012G003000 Potri.012G003100 Potri.012G003200 Potri.012G003400 Potri.012G003500 Potri.012G011300 Potri.012G011400 Potri.012G011500 Potri.015G018…
OG0000024: Cocit.J1087.1 Cocit.J1088.1 Cocit.J1309.1 Cocit.J1310.1 Cocit.J1311.1 Cocit.J1312.1 Cocit.J1313.1 Cocit.J1314.1 Cocit.J1315.1 Cocit.J1316.1 Cocit.J1430.1 Cocit.J1431.1 Cocit.J1432.1 Cocit.J1433.1 Cocit.J1434.1 Cocit.J1445.1 Cocit.J1446.1 Cocit.J1448.1 Cocit.J1449.1 Cocit.J1452.1 Cocit.J1454.1 Eucgr.J01957 Eucgr.J01960 Eucgr.J01966 Eucgr.J01972 Eucgr.J01975 Eucgr.J01976 Eucgr.J01978 Euc…
OG0000025: Cocit.E2297.1 Cocit.E2298.1 Cocit.E2591.1 Cocit.E2592.1 Eucgr.E02985 Eucgr.E02998 Eucgr.E02999 Eucgr.E03121 Eucgr.E03762 Eucgr.E03765 Eucgr.E03766 Eucgr.E03785 Eucgr.E03792 Eucgr.E04150 Eucgr.E04152 Eucgr.E04159 Eucgr.E04171 Potri.004G024350 Potri.004G024500 Potri.004G024566 Potri.004G024800 Potri.004G025400 Potri.004G025650 Potri.004G025800 Potri.004G025900 Potri.011G028400 Sapur.004G…
OG0000026: Cocit.D1729.1 Cocit.D1730.1 Cocit.E0987.1 Eucgr.D01946 Eucgr.D01947 Eucgr.D02429 Eucgr.E01337 Eucgr.E01339 Eucgr.E01340 Eucgr.E01341 Eucgr.E01342 Eucgr.E01346 Eucgr.E01347 Eucgr.E01349 GSVIVG01019894001 GSVIVG01027570001 Potri.001G113250 Potri.002G151000 Potri.002G151100 Potri.002G151200 Potri.003G119000 Potri.014G073300 Potri.014G073400 Potri.014G073500 Sapur.001G092700 Sapur.002G1233…
OG0000027: Cocit.K0008.1 Cocit.K0010.1 Cocit.B0215.1 Cocit.B0263.1 Cocit.B0264.1 Cocit.B0265.1 Cocit.B0266.1 Cocit.B0267.1 Cocit.B0268.1 Cocit.B0269.1 Eucgr.B00413 Eucgr.B00414 Eucgr.B00415 Eucgr.B00416 Eucgr.B00417 Eucgr.B00420 Eucgr.B00421 Eucgr.K02444 Eucgr.K02446 GSVIVG01008067001 GSVIVG01008068001 GSVIVG01008069001 Potri.012G105600 Potri.012G105700 Potri.015G065600 Potri.015G065700 Sapur.012…
OG0000028: Cocit.F2588.1 Cocit.F2590.1 Cocit.F2591.1 Cocit.F2767.1 Cocit.F2768.1 Cocit.F2870.1 Cocit.F2871.1 Cocit.F2872.1 Cocit.F2873.1 Eucgr.F03112 Eucgr.F03113 Eucgr.F03116 Eucgr.F03369 Eucgr.F03370 Eucgr.F03371 Eucgr.F03372 Eucgr.F03373 Eucgr.F03374 Eucgr.F03377 Eucgr.F03378 Eucgr.F03379 GSVIVG01014512001 GSVIVG01014518001 GSVIVG01014520001 GSVIVG01014524001 GSVIVG01014529001 GSVIVG0101453200…
OG0000029: Cocit.H0018.1 Cocit.H0019.1 Cocit.H0020.1 Cocit.H0021.1 Cocit.H0022.1 Cocit.H0023.1 Cocit.H0024.1 Eucgr.H00261 Eucgr.H00262 Eucgr.H00263 Eucgr.H00266 Eucgr.H00268 Eucgr.H00270 Eucgr.H00273 Eucgr.H00275 Eucgr.H00277 GSVIVG01038203001 GSVIVG01038204001 GSVIVG01038207001 GSVIVG01038209001 Potri.007G140300 Potri.007G141700 Potri.007G141900 Potri.017G032300 Potri.017G032500 Potri.017G032700…
OG0000030: Cocit.K0356.1 Cocit.K0359.1 Eucgr.C03211 Eucgr.C03366 Eucgr.C03374 Eucgr.C03375 Eucgr.C03388 Eucgr.C03391 Eucgr.C03397 Eucgr.C03399 Eucgr.C03401 Eucgr.C03572 Eucgr.C03576 Eucgr.C03581 Eucgr.C03587 Eucgr.C03591 Eucgr.C03594 Eucgr.C03596 Eucgr.C03599 Eucgr.C03604 Eucgr.C03607 Eucgr.C03608 Eucgr.C03612 Eucgr.C03613 Eucgr.C03618 Eucgr.C03917 GSVIVG01015126001 GSVIVG01015127001 GSVIVG010151…
OG0000031: Cocit.H0327.1 Cocit.H0328.1 Cocit.H0329.1 Cocit.H0331.1 Cocit.H0332.1 Cocit.I1249.1 Eucgr.D01787 Eucgr.D01788 Eucgr.D01789 Eucgr.E00809 Eucgr.E00810 Eucgr.E00812 Eucgr.E00814 Eucgr.E00815 GSVIVG01019450001 Potri.001G096500 Potri.001G096600 Potri.001G096800 Potri.001G096900 Potri.003G134400 Potri.003G134600 Potri.003G134700 Potri.003G134800 Sapur.001G079100 Sapur.001G079200 Sapur.003G09…
OG0000032: Cocit.A0175.1 Cocit.A0176.1 Cocit.H0030.1 Cocit.L4053.1 Cocit.L4054.1 Cocit.L4055.1 Cocit.L4056.1 Cocit.L4057.1 Eucgr.H00252 Eucgr.H00253 Eucgr.H00254 Eucgr.H00255 Eucgr.H01886 Eucgr.H01889 Eucgr.H01890 GSVIVG01038241001 Potri.007G144100 Potri.007G144200 Potri.007G144400 Potri.017G003500 Potri.017G004500 Potri.017G004700 Potri.017G005300 Potri.017G005600 Potri.017G005800 Potri.017G0059…
OG0000033: Cocit.I1147.1 Cocit.I1148.1 Cocit.I1149.1 Cocit.I1150.1 Cocit.I1151.1 Eucgr.I01496 Eucgr.I01497 Eucgr.I01498 Eucgr.I01499 Eucgr.I01500 Eucgr.I01501 Eucgr.I01502 Eucgr.I01503 Eucgr.I01504 GSVIVG01023923001 GSVIVG01023924001 GSVIVG01023925001 GSVIVG01023927001 GSVIVG01023928001 GSVIVG01023929001 Potri.004G182200 Potri.004G182400 Potri.004G182600 Potri.004G182700 Potri.009G142400 Potri.00…
OG0000034: GSVIVG01003495001 GSVIVG01003498001 GSVIVG01003499001 Potri.006G018400 Potri.006G018500 Potri.006G018700 Potri.006G018901 Potri.006G019100 Potri.006G019200 Potri.006G019300 Potri.006G019400 Potri.006G019500 Potri.006G019600 Potri.006G019700 Potri.006G019800 Potri.006G020000 Potri.006G020100 Potri.006G020500 Potri.016G006700 Sapur.006G014100 Sapur.006G014300 Sapur.006G014400 Sapur.006G0…
OG0000035: Potri.019G105700 Potri.019G105900 Potri.019G106000 Potri.019G106200 Potri.019G106300 Potri.019G106600 Potri.019G106700 Potri.019G107000 Potri.019G107200 Potri.019G107266 Potri.019G107400 Potri.019G107601 Potri.019G107700 Potri.019G107800 Potri.019G108000 Potri.019G108200 Potri.019G115000 Potri.019G115300 Potri.019G115866 Sapur.019G098800 Sapur.019G100400 Sapur.019G100700 Sapur.019G1008…
OG0000036: Cocit.D1770.1 Cocit.D1771.1 Cocit.D1772.1 Cocit.D1773.1 Cocit.E0325.1 Cocit.E0326.1 Cocit.E0327.1 Cocit.E0328.1 Eucgr.D01887 Eucgr.D01888 Eucgr.D01892 Eucgr.D01893 Eucgr.D01894 Eucgr.D01898 Eucgr.D01899 Eucgr.D01900 Eucgr.D01904 Eucgr.E00557 Eucgr.E00560 GSVIVG01019835001 GSVIVG01019836001 GSVIVG01019838001 GSVIVG01019840001 Potri.001G102400 Potri.001G107600 Potri.001G107800 Sapur.001G…
OG0000037: Cocit.C0429.1 Cocit.C0430.1 Cocit.C0497.1 Cocit.C0558.1 Cocit.C0559.1 Cocit.C0560.1 Cocit.C0561.1 Cocit.C0562.1 Cocit.C0563.1 Cocit.C0566.1 Cocit.C0568.1 Cocit.C0569.1 Cocit.L2040.1 Cocit.L2041.1 Eucgr.C00966 Eucgr.C00967 Eucgr.C00970 Eucgr.C00974 Eucgr.C00979 Eucgr.C00984 Eucgr.C00986 Eucgr.C00987 Eucgr.C00988 Eucgr.C00989 GSVIVG01015298001 Potri.018G088100 Potri.018G088200 Sapur.018G…
OG0000038: Cocit.D1874.1 Cocit.G1363.1 Cocit.G1364.1 Cocit.G1602.1 Eucgr.G02128 Eucgr.G02137 Eucgr.G02142 Eucgr.G02143 Eucgr.G02145 Eucgr.G02147 Eucgr.G02148 Eucgr.G02154 Eucgr.G02155 GSVIVG01011687001 GSVIVG01011690001 GSVIVG01011692001 GSVIVG01011694001 GSVIVG01011926001 Potri.008G132800 Potri.008G132850 Potri.008G132900 Potri.010G108800 Potri.010G108900 Potri.010G109001 Potri.010G109100 Potri.…
OG0000039: Cocit.F2181.1 Cocit.F2182.1 Cocit.G1956.1 Eucgr.F03980 Eucgr.J00023 Eucgr.J00025 Eucgr.J03127 GSVIVG01016567001 GSVIVG01024987001 GSVIVG01026014001 GSVIVG01038380001 Potri.001G042600 Potri.001G042700 Potri.003G184000 Potri.008G054000 Potri.008G054600 Potri.008G054700 Potri.008G054900 Potri.010G205700 Potri.010G205800 Potri.010G206600 Sapur.001G032400 Sapur.001G032500 Sapur.008G041900 S…
OG0000040: Cocit.E2942.1 Cocit.E2943.1 Cocit.F3377.1 Cocit.L4016.1 Eucgr.F02842 Eucgr.F02843 Eucgr.F02845 Eucgr.J01553 Eucgr.J01555 Eucgr.J01569 Eucgr.J01573 Eucgr.J01574 Eucgr.J01576 Eucgr.J01578 Eucgr.J01580 Eucgr.J01586 GSVIVG01030819001 GSVIVG01030822001 GSVIVG01030829001 Potri.017G125600 Potri.017G125700 Potri.017G125800 Potri.017G125900 Potri.017G126000 Sapur.017G103800 Sapur.017G103900 Sap…
OG0000041: Cocit.A2158.1 Cocit.A2159.1 Cocit.A2160.1 Cocit.A2161.1 Cocit.A2162.1 Cocit.A2163.1 Cocit.A2164.1 Cocit.A2165.1 Eucgr.A02694 Eucgr.A02695 Eucgr.A02700 Eucgr.A02701 Eucgr.A02702 Eucgr.A02703 Eucgr.A02706 GSVIVG01028807001 GSVIVG01028811001 GSVIVG01028812001 Potri.004G069600 Potri.004G069800 Potri.004G070000 Potri.004G070800 Potri.004G070900 Potri.004G071000 Sapur.004G048900 Sapur.004G04…
OG0000042: Cocit.A1645.1 Cocit.A1646.1 Cocit.A1647.1 Cocit.A1667.1 Eucgr.A01880 Eucgr.A01881 Eucgr.A01884 GSVIVG01020642001 GSVIVG01020647001 GSVIVG01020734001 Potri.013G120800 Potri.013G121300 Potri.013G121400 Potri.013G121800 Potri.013G121900 Potri.013G122000 Potri.013G122200 Potri.013G122400 Potri.013G122500 Potri.013G122900 Potri.019G093000 Potri.019G093100 Sapur.013G111500 Sapur.013G111600 S…
OG0000043: Cocit.A2142.1 Cocit.A2143.1 Cocit.A2144.1 Eucgr.A02726 Eucgr.A02728 GSVIVG01028844001 GSVIVG01028846001 GSVIVG01028848001 GSVIVG01028851001 Potri.004G073000 Potri.004G073100 Potri.017G147000 Potri.017G147200 Potri.017G147300 Potri.017G147400 Potri.017G147500 Sapur.004G051000 Sapur.017G120600 Sapur.017G120700 Sapur.017G121000 Sapur.017G121200 Sapur.017G121300 Sapur.017G121400 Sapur.017G…
OG0000044: Cocit.F0804.1 Cocit.F0805.1 Cocit.F0807.1 Cocit.F0809.1 Cocit.F0811.1 Cocit.F0896.1 Cocit.F0903.1 Cocit.F0904.1 Cocit.F0905.1 Cocit.F0909.1 Cocit.F0910.1 Cocit.F0911.1 Cocit.F0912.1 Eucgr.F00337 Eucgr.F00338 Eucgr.F00339 Eucgr.F00340 Eucgr.F00343 Eucgr.F00346 Eucgr.F00348 Eucgr.F00350 Eucgr.F00351 Eucgr.F00353 GSVIVG01009050001 GSVIVG01009059001 GSVIVG01009061001 Potri.002G098300 Potri…
OG0000045: Cocit.H2996.1 Cocit.H2997.1 Cocit.H2998.1 Cocit.H2999.1 Cocit.H3000.1 Cocit.H3001.1 Cocit.H3003.1 Cocit.H3004.1 Cocit.H3005.1 Eucgr.H04365 Eucgr.H04366 Eucgr.H04367 Eucgr.H04368 Eucgr.H04369 Eucgr.H04370 Eucgr.H04372 Eucgr.H04374 Eucgr.H04376 GSVIVG01021808001 GSVIVG01021809001 GSVIVG01021812001 GSVIVG01021816001 GSVIVG01021818001 GSVIVG01021820001 GSVIVG01021822001 Potri.005G052400 Po…
OG0000046: Cocit.H0288.1 Cocit.H0298.1 Cocit.H0299.1 Cocit.H0300.1 Cocit.H0301.1 Cocit.H0302.1 Eucgr.H00225 Eucgr.H00226 Eucgr.H00227 Eucgr.H00229 Eucgr.H00232 Eucgr.H00234 Eucgr.H00235 Eucgr.H03186 GSVIVG01018086001 Potri.008G160000 Potri.010G079300 Potri.010G079400 Potri.010G079500 Potri.010G079700 Potri.010G079900 Potri.010G080000 Potri.010G080200 Potri.010G080400 Sapur.008G129900 Sapur.010G06…
OG0000047: Cocit.A1322.1 Cocit.A1323.1 Cocit.A1439.1 Cocit.A1440.1 Cocit.A1458.1 Cocit.K2037.1 Cocit.L3799.1 Cocit.K2039.1 Cocit.F1556.1 Eucgr.A01005 Eucgr.A01006 Eucgr.A01007 Eucgr.A01009 Eucgr.K00568 Eucgr.K00570 Eucgr.K00573 GSVIVG01028256001 GSVIVG01036801001 Potri.002G187500 Potri.014G113100 Potri.014G113200 Potri.014G113500 Sapur.002G132600 Sapur.014G089800 Sapur.014G089900 Sapur.014G090000…
OG0000048: Cocit.J0033.1 Cocit.J0034.1 Eucgr.J00053 Eucgr.J00054 Eucgr.J00056 Eucgr.J00057 Eucgr.J00058 Eucgr.J00059 Eucgr.J00060 Eucgr.J00061 GSVIVG01016636001 Potri.008G050000 Potri.008G050100 Potri.010G210400 Potri.010G210500 Potri.010G210600 Potri.010G210800 Sapur.010G166100 Sapur.010G166200 Sapur.010G166300 Sapur.010G166500 Sapur.010G166600 Sapur.010G166700 Sapur.010G166800 Sapur.010G166900 …
OG0000049: Cocit.F1662.1 Cocit.F1664.1 Cocit.F1666.1 Cocit.F1667.1 Cocit.F1668.1 Cocit.F1736.1 Cocit.F1738.1 Cocit.F1739.1 Cocit.F1740.1 Cocit.F1741.1 Cocit.F1743.1 Cocit.F2010.1 Cocit.F2011.1 Cocit.F2012.1 Eucgr.F02278 Eucgr.F02279 Eucgr.F02281 Eucgr.F02282 Eucgr.F02284 Eucgr.F02287 Eucgr.F02289 Eucgr.F02290 Eucgr.F02292 Eucgr.F02294 GSVIVG01009410001 GSVIVG01009412001 GSVIVG01009414001 GSVIVG01…
OG0000050: Potri.013G133400 Potri.013G133700 Potri.013G133800 Potri.013G133900 Potri.013G134500 Potri.019G101200 Potri.019G101400 Potri.019G101500 Potri.019G101700 Sapur.013G124700 Sapur.013G125000 Sapur.013G125100 Sapur.013G125200 Sapur.013G125300 Sapur.013G125400 Sapur.013G125500 Sapur.013G125600 Sapur.013G125800 Sapur.019G096300 Sapur.019G096400 Sapur.019G096600 Sapur.019G096700 Sapur.019G0968…
OG0000051: GSVIVG01037631001 Potri.001G419800 Potri.001G420000 Potri.001G422800 Potri.001G425300 Potri.001G426200 Potri.001G427500 Potri.001G427600 Potri.001G427700 Potri.001G428100 Potri.001G429600 Potri.001G429800 Potri.001G434000 Potri.001G443400 Potri.001G443700 Potri.001G444000 Potri.001G444100 Potri.001G444500 Potri.001G445000 Sapur.016G282200 Sapur.016G282500 Sapur.016G282700 Sapur.016G283…
OG0000052: Cocit.H1939.1 Cocit.H1941.1 Cocit.H1942.1 Cocit.H1943.1 Cocit.H1944.1 Cocit.H1945.1 Eucgr.H02588 Eucgr.H02589 Eucgr.H02590 Eucgr.H02592 Eucgr.H02593 GSVIVG01013749001 GSVIVG01013750001 GSVIVG01013755001 GSVIVG01013758001 Potri.010G059401 Potri.010G059550 Potri.010G059600 Potri.010G059700 Potri.010G059800 Potri.010G059900 Potri.010G060100 Potri.010G060200 Potri.010G060300 Sapur.010G0506…
OG0000053: Cocit.H2620.1 Eucgr.A00125 Eucgr.A00133 Eucgr.A00141 Eucgr.H02708 Eucgr.H03978 Eucgr.H03981 Eucgr.H03983 Eucgr.H03986 Eucgr.H03987 Eucgr.H03988 Eucgr.H03989 Eucgr.H03990 Eucgr.H03992 Eucgr.H03993 Eucgr.H03994 Eucgr.H03995 Eucgr.H03997 Eucgr.H03998 Eucgr.H04005 Eucgr.H04016 Eucgr.H04017 GSVIVG01035054001 GSVIVG01035074001 GSVIVG01035076001 Potri.008G212100 Potri.008G212300 Sapur.008G159…
OG0000054: Cocit.J1780.1 Cocit.E0404.1 Cocit.E0405.1 Cocit.I0846.1 Cocit.I0847.1 Cocit.I0848.1 Cocit.I0849.1 Cocit.I0850.1 Cocit.I0851.1 Cocit.I0852.1 Eucgr.I02144 Eucgr.I02145 Eucgr.I02146 Eucgr.I02148 Eucgr.I02150 Eucgr.I02152 Eucgr.I02153 Eucgr.J02601 GSVIVG01016685001 GSVIVG01016686001 GSVIVG01016687001 GSVIVG01016688001 GSVIVG01016689001 GSVIVG01016690001 Potri.003G071400 Potri.003G071500 Sa…
OG0000055: Cocit.I1491.1 Cocit.I1492.1 Cocit.I1493.1 Cocit.I1494.1 Cocit.I1495.1 Cocit.I1496.1 Cocit.I1497.1 Eucgr.I01187 Eucgr.I01189 Eucgr.I01191 Eucgr.I01192 Eucgr.I01194 Eucgr.I01195 Eucgr.I01197 Eucgr.I01200 Eucgr.I01203 GSVIVG01031814001 GSVIVG01031815001 GSVIVG01031818001 GSVIVG01031820001 GSVIVG01031826001 GSVIVG01031827001 GSVIVG01031830001 GSVIVG01031834001 GSVIVG01031837001 Potri.009G1…
OG0000056: Cocit.C0902.1 Cocit.C1156.1 Cocit.C1157.1 Cocit.C1160.1 Cocit.C1161.1 Eucgr.C01608 Eucgr.C01612 Eucgr.C01616 Eucgr.C01622 Eucgr.C01849 Eucgr.C01852 Eucgr.C01854 Eucgr.C01857 Eucgr.C01861 Eucgr.C01862 Eucgr.C01869 Eucgr.C01870 Eucgr.C01871 Eucgr.C01873 Eucgr.C01874 Eucgr.C01908 Eucgr.C02002 Eucgr.C02003 Eucgr.C02006 Eucgr.L00722 Eucgr.L00724 Eucgr.L00725 Eucgr.L00726
OG0000057: Cocit.C2047.1 Cocit.C2050.1 Cocit.C2051.1 Cocit.C2053.1 Cocit.C2070.1 Cocit.C2071.1 Cocit.C2072.1 Cocit.C2075.1 Cocit.C2076.1 Cocit.C2079.1 Cocit.C2080.1 Cocit.C2082.1 Eucgr.C03424 Eucgr.C03431 Eucgr.C03433 Eucgr.C03434 Eucgr.C03435 Eucgr.C03440 Eucgr.C03441 Eucgr.C03447 Eucgr.C03449 Eucgr.C03452 Eucgr.C03454 Eucgr.C03456 Eucgr.C03457 Eucgr.C03465 Potri.006G148200 Sapur.006G122700
OG0000058: Cocit.C0009.1 Cocit.C0011.1 Cocit.C0012.1 Cocit.C0013.1 Cocit.C0014.1 Cocit.C0015.1 Cocit.C0016.1 Cocit.C0017.1 Cocit.C0018.1 Eucgr.C00178 Eucgr.C00179 Eucgr.C00180 Eucgr.C00181 Eucgr.C00184 GSVIVG01029158001 GSVIVG01029160001 GSVIVG01029161001 GSVIVG01029163001 GSVIVG01029165001 GSVIVG01029166001 GSVIVG01029167001 GSVIVG01029170001 GSVIVG01029171001 GSVIVG01029173001 GSVIVG01029175001…
OG0000059: Cocit.B2248.1 Cocit.B2249.1 Cocit.B2295.1 Cocit.B2298.1 Cocit.B2300.1 Cocit.B2301.1 Cocit.B2302.1 Cocit.B2303.1 Cocit.B2365.1 Cocit.B2366.1 Cocit.B2369.1 Eucgr.B02567 Eucgr.B02568 Eucgr.B02637 Eucgr.B02639 Eucgr.B02640 Eucgr.B02641 Eucgr.B02642 Eucgr.B02645 Eucgr.B02646 Eucgr.B02647 GSVIVG01011576001 GSVIVG01011577001 GSVIVG01011579001 GSVIVG01011582001 GSVIVG01011583001 GSVIVG01011584…
OG0000060: Cocit.B1384.1 Cocit.B1385.1 Cocit.B1386.1 Cocit.B1499.1 Cocit.B1500.1 Cocit.B1501.1 Cocit.B1502.1 Cocit.B1503.1 Cocit.B1504.1 Cocit.B1505.1 Eucgr.B02015 Eucgr.B02016 Eucgr.B02017 Eucgr.B02018 Eucgr.B02019 Eucgr.B02020 Eucgr.B02021 Eucgr.B02023 Eucgr.B02024 Eucgr.B02025 Eucgr.B02026 GSVIVG01022026001 GSVIVG01022030001 GSVIVG01022031001 GSVIVG01022032001 GSVIVG01022033001 Potri.005G03990…
OG0000061: Cocit.J1800.1 Cocit.J1804.1 Cocit.J1837.1 Cocit.J1840.1 Cocit.J1845.1 Cocit.J1852.1 Cocit.J1854.1 Cocit.J1856.1 Cocit.J1950.1 Cocit.J1967.1 Cocit.J1970.1 Cocit.J1975.1 Cocit.F3399.1 Eucgr.F02459 Eucgr.J02624 Eucgr.J02747 Eucgr.J02754 Eucgr.J02761 Eucgr.J02766 Eucgr.J02774 Eucgr.J02781 Eucgr.J02785 Eucgr.J02791 Eucgr.J02797 GSVIVG01016754001 GSVIVG01016757001 GSVIVG01016759001 Potri.003…
OG0000062: Cocit.F0960.1 Cocit.F1064.1 Cocit.F1066.1 Cocit.F1076.1 Cocit.F1078.1 Cocit.F1105.1 Cocit.F1168.1 Cocit.F1169.1 Cocit.F1172.1 Cocit.F1192.1 Eucgr.F00540 Eucgr.F00542 Eucgr.F00546 Eucgr.F00549 Eucgr.F00551 Eucgr.F00786 Eucgr.F00791 Eucgr.F00886 Eucgr.F00892 Eucgr.F00899 Eucgr.F00904 Eucgr.F00908 Eucgr.F00916 Eucgr.F00923 Eucgr.F00927 Eucgr.F00938 Eucgr.F00948 Eucgr.F00956
OG0000063: Cocit.A1524.1 Cocit.A1525.1 Cocit.A1526.1 Cocit.H2042.1 Cocit.H2043.1 Cocit.H2044.1 Cocit.H2045.1 Cocit.H2046.1 Eucgr.A01726 Eucgr.A01727 Eucgr.A01728 Eucgr.A01729 Eucgr.A01730 Eucgr.A01731 GSVIVG01030634001 GSVIVG01030637001 Potri.007G120400 Potri.007G120500 Potri.007G120700 Potri.017G039900 Potri.017G040000 Potri.017G040500 Sapur.007G107600 Sapur.007G107700 Sapur.007G107800 Sapur.017…
OG0000064: Cocit.H3172.1 Potri.005G006700 Potri.005G007600 Potri.005G007900 Potri.005G008600 Potri.005G009300 Potri.005G009700 Potri.005G011600 Potri.005G012101 Potri.005G013100 Potri.005G013200 Potri.005G013400 Potri.005G013800 Potri.005G015700 Potri.005G016800 Sapur.005G004200 Sapur.005G004300 Sapur.005G004800 Sapur.005G005500 Sapur.005G006700 Sapur.005G008500 Sapur.005G009400 Sapur.005G009600 …
OG0000065: Cocit.A0315.1 Cocit.A0316.1 Cocit.L1121.1 Eucgr.A00205 Eucgr.A00206 Eucgr.A00208 Eucgr.A00209 Eucgr.A00210 Eucgr.A00323 Eucgr.A00325 Eucgr.A00327 Eucgr.A00328 Eucgr.A00331 Eucgr.A00335 Eucgr.A00338 Eucgr.A00339 Eucgr.A00341 Eucgr.A00342 Eucgr.A00343 Eucgr.A00346 Eucgr.A00347 Eucgr.H04036 GSVIVG01035025001 Potri.008G107800 Potri.010G141900 Sapur.008G085400 Sapur.010G110900
OG0000066: Cocit.D0333.1 Cocit.E1998.1 Cocit.E2109.1 Cocit.E2496.1 Eucgr.E02656 Eucgr.E02657 Eucgr.E02658 Eucgr.E02659 Eucgr.E02661 Eucgr.E03161 Eucgr.E03163 GSVIVG01021155001 GSVIVG01021159001 GSVIVG01021161001 Potri.004G052400 Potri.004G052500 Potri.004G052600 Potri.011G062600 Potri.011G062750 Potri.011G062900 Potri.011G063000 Sapur.004G035600 Sapur.004G035700 Sapur.004G035800 Sapur.011G043000 …
OG0000067: Cocit.C1098.1 Eucgr.B00031 Eucgr.F00356 Eucgr.F00357 Eucgr.F00358 Eucgr.F00359 Eucgr.F00360 Eucgr.F00361 Eucgr.F00362 Eucgr.F00365 GSVIVG01009055001 GSVIVG01009065001 GSVIVG01009066001 GSVIVG01009067001 Potri.002G098600 Potri.002G098701 Potri.002G098800 Potri.002G098900 Potri.005G163000 Potri.005G163300 Potri.005G163500 Potri.005G163600 Potri.005G163700 Sapur.002G079000 Sapur.002G07910…
OG0000068: Cocit.K1769.1 Eucgr.K00910 GSVIVG01029998001 GSVIVG01030001001 Potri.013G148000 Potri.013G148200 Potri.019G116500 Potri.019G116600 Potri.019G116800 Potri.019G116866 Potri.019G116932 Potri.019G117100 Potri.019G117200 Potri.019G117301 Potri.019G117500 Potri.019G117600 Potri.019G117700 Sapur.013G132000 Sapur.013G132100 Sapur.019G103100 Sapur.019G103200 Sapur.019G103500 Sapur.019G103600 Sa…
OG0000069: Cocit.J0526.1 Cocit.J1373.1 Cocit.J1374.1 Cocit.J1378.1 Cocit.B1890.1 Eucgr.B03925 Eucgr.J00390 Eucgr.J02067 GSVIVG01016164001 GSVIVG01025021001 GSVIVG01025023001 GSVIVG01025025001 GSVIVG01031447001 Potri.001G212200 Potri.008G029900 Potri.008G030400 Potri.008G030550 Potri.009G028001 Potri.010G230600 Potri.010G231300 Sapur.008G020900 Sapur.008G021400 Sapur.008G021500 Sapur.009G020500 Sa…
OG0000070: Cocit.A2216.1 Cocit.A2217.1 Cocit.A2218.1 Cocit.A2219.1 Eucgr.I02643 Eucgr.I02646 Eucgr.I02647 Eucgr.I02651 Eucgr.I02655 Eucgr.L00502 Eucgr.L00508 Eucgr.L00511 Eucgr.L00512 GSVIVG01015743001 Potri.001G312600 Potri.001G313000 Potri.017G052000 Potri.017G052100 Potri.017G052300 Potri.017G052400 Sapur.016G188900 Sapur.016G189300 Sapur.016G189700 Sapur.017G040000 Sapur.017G040100 Sapur.017G…
OG0000071: Cocit.F1394.1 Cocit.F1555.1 Eucgr.F01307 Eucgr.F01308 Eucgr.F01310 Eucgr.F01312 Eucgr.F01313 Eucgr.F01314 Eucgr.F01330 Eucgr.F01332 Eucgr.F01341 Eucgr.F01343 Eucgr.F01346 Eucgr.F01353 Eucgr.F01359 Eucgr.F01360 Eucgr.F01361 Eucgr.F01362 GSVIVG01014111001 GSVIVG01014113001 GSVIVG01014114001 GSVIVG01014128001 Potri.001G384700 Potri.001G385200 Sapur.016G247000 Sapur.016G247200 Sapur.016G24…
OG0000072: Cocit.E2462.1 Cocit.E2463.1 Cocit.E2465.1 Cocit.E2492.1 Cocit.E2493.1 Cocit.E2507.1 Cocit.E2509.1 Cocit.E2511.1 Cocit.E2512.1 Cocit.E2513.1 Eucgr.E03019 Eucgr.E03026 Eucgr.E03031 Eucgr.E03044 Eucgr.E03046 Eucgr.E03049 Eucgr.E03051 Eucgr.E03053 Eucgr.E03054 Eucgr.E03055 Eucgr.E03056 Eucgr.E03580 Eucgr.E03582 Eucgr.E03585 Eucgr.E03586 Eucgr.E03589 Eucgr.E04199
OG0000073: Potri.015G108000 Potri.015G113800 Potri.015G114900 Potri.015G116200 Sapur.15WG122400 Sapur.15WG122500 Sapur.15WG122700 Sapur.15WG123000 Sapur.15WG123100 Sapur.15WG123300 Sapur.15WG123500 Sapur.15WG123800 Sapur.15WG124500 Sapur.15WG124700 Sapur.15WG125500 Sapur.15ZG104800 Sapur.15ZG104900 Sapur.15ZG105100 Sapur.15ZG105400 Sapur.15ZG105500 Sapur.15ZG105700 Sapur.15ZG105900 Sapur.15ZG1062…
OG0000074: GSVIVG01028764001 GSVIVG01028766001 GSVIVG01028773001 GSVIVG01028777001 GSVIVG01028780001 GSVIVG01028783001 GSVIVG01028786001 GSVIVG01028799001 GSVIVG01028817001 Potri.012G034600 Potri.015G024500 Potri.015G024600 Potri.015G024700 Potri.015G024800 Potri.015G025100 Potri.015G025200 Potri.015G025300 Potri.015G025400 Potri.015G025800 Potri.015G026000 Potri.015G028600 Sapur.012G021600 Sapur…
OG0000075: Cocit.H0973.1 Cocit.H0974.1 Cocit.H0975.1 Eucgr.H01321 Eucgr.H01322 Eucgr.H01323 Eucgr.H01324 Eucgr.H01325 Eucgr.H01326 Eucgr.H01327 Eucgr.H01328 Eucgr.H01329 Eucgr.H01330 Eucgr.H01331 Eucgr.H01332 Eucgr.H01333 Eucgr.H01334 Potri.005G002500 Potri.005G002600 Potri.013G001800 Potri.013G001900 Potri.013G002000 Sapur.005G001400 Sapur.013G001600 Sapur.013G001700 Sapur.013G005800
OG0000076: Cocit.H3856.1 Cocit.H3858.1 Cocit.H3860.1 Cocit.H3862.1 Eucgr.H04845 Eucgr.H04847 Eucgr.H04849 Eucgr.H04851 Eucgr.H04853 Eucgr.H04854 Eucgr.H04855 Eucgr.H04857 Eucgr.H04860 Eucgr.H04862 Eucgr.H04866 Eucgr.H04869 Eucgr.H04870 GSVIVG01022237001 GSVIVG01022238001 GSVIVG01022239001 GSVIVG01022242001 Potri.005G064400 Potri.005G094500 Potri.007G080300 Sapur.007G075400 Sapur.007G075500
OG0000077: Cocit.H3743.1 Cocit.H3744.1 Cocit.H3745.1 Cocit.I0156.1 Cocit.I0157.1 Eucgr.H04950 Eucgr.H04951 Eucgr.H04952 Eucgr.I00224 GSVIVG01026505001 GSVIVG01026507001 GSVIVG01026508001 GSVIVG01026510001 Potri.005G060000 Potri.005G060200 Potri.005G060300 Potri.007G108400 Potri.007G108500 Potri.007G108600 Potri.007G108700 Sapur.005G046100 Sapur.007G097100 Sapur.007G097200 Sapur.007G097300 Sapur.0…
OG0000078: Cocit.J1410.1 Cocit.J1412.1 Cocit.J1414.1 Cocit.J1415.1 Cocit.J1416.1 Cocit.H3700.1 Eucgr.B02304 Eucgr.J02006 Eucgr.J02008 Eucgr.J02011 Eucgr.J02016 Eucgr.J02019 Eucgr.J02024 Eucgr.J02027 GSVIVG01024879001 GSVIVG01024885001 GSVIVG01024887001 GSVIVG01024890001 GSVIVG01024892001 GSVIVG01024893001 GSVIVG01024899001 Potri.001G244900 Potri.001G245000 Sapur.016G136400 Sapur.016G136500 Sapur.…
OG0000079: Cocit.G0886.1 Cocit.G1013.1 Cocit.G1014.1 Cocit.G1015.1 Cocit.G1016.1 Cocit.G1017.1 Cocit.G1018.1 Eucgr.G01468 Eucgr.G01469 Eucgr.G01472 Eucgr.G01473 Eucgr.G01474 Eucgr.G01478 Eucgr.G01481 Eucgr.G01482 Eucgr.J02629 GSVIVG01031769001 GSVIVG01031772001 Potri.004G142400 Potri.009G103800 Potri.009G104000 Potri.009G104100 Potri.009G104300 Potri.009G104400 Sapur.009G081600 Sapur.009G081700
OG0000080: Cocit.D1285.1 Cocit.D1287.1 Cocit.I1140.1 Cocit.I1297.1 Cocit.I1298.1 Cocit.I1299.1 Eucgr.I01253 Eucgr.I01276 Eucgr.I01482 Eucgr.I01483 Eucgr.I01487 Eucgr.I01489 Eucgr.I01491 GSVIVG01023881001 GSVIVG01023908001 GSVIVG01023909001 GSVIVG01023911001 GSVIVG01023912001 GSVIVG01023913001 GSVIVG01023915001 Potri.004G181400 Potri.009G140900 Potri.009G141100 Potri.009G141200 Sapur.004G136700 Sa…
OG0000081: Cocit.A2338.1 Cocit.K2322.1 Cocit.K2323.1 Cocit.K2324.1 Cocit.K2325.1 Cocit.K2326.1 Cocit.K2329.1 Cocit.K2330.1 Eucgr.A02846 Eucgr.K00191 Eucgr.K00192 Eucgr.K00193 Eucgr.K00194 Eucgr.K00198 Eucgr.K00199 Eucgr.K00200 Eucgr.K00202 Eucgr.K00203 Eucgr.K00204 Eucgr.K00207 Eucgr.K00208 GSVIVG01018446001 Potri.012G133000 Sapur.012G102300 Sapur.15WG143100 Sapur.15ZG125300
OG0000082: Cocit.K2072.1 Cocit.K2075.1 Cocit.K2079.1 Cocit.K2123.1 Cocit.K2124.1 Cocit.K2125.1 Cocit.K2127.1 Cocit.K2162.1 Cocit.K2171.1 Eucgr.K00027 Eucgr.K00034 Eucgr.K00355 Eucgr.K00363 Eucgr.K00368 Eucgr.K00369 Eucgr.K00432 Eucgr.K00436 Eucgr.K00439 Eucgr.K00441 Eucgr.K00443 Eucgr.K00445 GSVIVG01038718001 GSVIVG01038720001 Potri.015G018600 Sapur.15WG014000 Sapur.15ZG013700
OG0000083: Cocit.B0721.1 Cocit.B0722.1 Cocit.B0723.1 Cocit.B0724.1 Cocit.B0725.1 Cocit.B0753.1 Cocit.B0754.1 Cocit.B0755.1 Cocit.B0756.1 Cocit.B0757.1 Eucgr.B01004 Eucgr.B01006 Eucgr.B01007 Eucgr.B01008 Eucgr.B01895 Eucgr.B01896 GSVIVG01018044001 Potri.008G157800 Potri.008G157900 Potri.008G158000 Potri.008G158200 Sapur.008G127600 Sapur.008G127700 Sapur.008G127800 Sapur.008G127900 Sapur.008G128000
OG0000084: Cocit.J0913.1 Cocit.J0914.1 Cocit.J0915.1 Cocit.J1048.1 Cocit.J1049.1 Cocit.J1050.1 Cocit.J1051.1 Cocit.J1052.1 Cocit.J1134.1 Cocit.J1152.1 Cocit.J1153.1 Cocit.J1154.1 Cocit.J1157.1 Cocit.J1158.1 Eucgr.J01388 Eucgr.J01389 Eucgr.J01390 Eucgr.J01480 Eucgr.J01482 Eucgr.J01484 Eucgr.J01487 Eucgr.J01489 Eucgr.J01490 Eucgr.J01491 Eucgr.J01493 GSVIVG01032888001
OG0000085: Cocit.F2595.1 Cocit.F2826.1 Eucgr.F03323 Eucgr.F03324 Eucgr.F03325 GSVIVG01014124001 GSVIVG01014125001 GSVIVG01014127001 GSVIVG01014155001 GSVIVG01014159001 GSVIVG01014161001 Potri.001G404800 Potri.001G405100 Potri.001G406000 Potri.011G124000 Potri.011G124100 Potri.011G124400 Potri.011G127200 Potri.011G127300 Sapur.011G088900 Sapur.011G089000 Sapur.011G090700 Sapur.016G262400 Sapur.016…
OG0000086: Cocit.E1887.1 Cocit.E1888.1 Eucgr.D00493 Eucgr.D00494 Eucgr.D00495 Eucgr.D00496 Eucgr.D00497 Eucgr.D00498 Eucgr.D00499 Eucgr.D00500 Eucgr.D00501 Eucgr.D00502 Eucgr.D00504 Eucgr.D00505 Eucgr.D00506 Eucgr.D00513 GSVIVG01021195001 Potri.004G055900 Potri.004G056000 Potri.004G056100 Potri.004G056200 Potri.004G056300 Potri.004G056500 Potri.011G064900 Sapur.004G038800 Sapur.011G044800
OG0000087: Cocit.H0640.1 Cocit.H0641.1 Cocit.H0642.1 Cocit.H0643.1 Cocit.H0645.1 Cocit.H0793.1 Cocit.H0794.1 Eucgr.H01121 Eucgr.H01122 Eucgr.H01124 Eucgr.H01125 Eucgr.H01126 Eucgr.H01127 Eucgr.H01131 Eucgr.H01133 Eucgr.H01134 Eucgr.H01137 Eucgr.H01138 Eucgr.H01140 Eucgr.H01143 Eucgr.H01144 Eucgr.H01145 Eucgr.H01146 Eucgr.H01148 Sapur.002G180700
OG0000088: Cocit.H0286.1 Cocit.H0287.1 Cocit.H0309.1 Cocit.H0310.1 Cocit.H0311.1 Cocit.H0312.1 Cocit.H0313.1 Eucgr.H00509 Eucgr.H00510 Eucgr.H00511 Eucgr.H00512 Eucgr.H00515 Eucgr.H00518 Eucgr.H00520 Eucgr.H00522 Eucgr.H00527 Eucgr.H00531 GSVIVG01018058001 GSVIVG01018059001 Potri.008G159100 Potri.010G081100 Sapur.008G128700 Sapur.008G128900 Sapur.008G129000 Sapur.010G066800
OG0000089: Cocit.I0625.1 Cocit.I0626.1 Cocit.I0627.1 Cocit.I0628.1 Eucgr.I00978 Eucgr.I00980 Eucgr.I00981 GSVIVG01003555001 GSVIVG01003562001 GSVIVG01003563001 GSVIVG01003565001 GSVIVG01003566001 GSVIVG01003569001 GSVIVG01003570001 GSVIVG01003571001 GSVIVG01003572001 Potri.007G038701 Potri.007G038900 Potri.007G039000 Potri.007G039100 Potri.007G039300 Sapur.007G033900 Sapur.007G036300 Sapur.007G03…
OG0000090: Cocit.D1340.1 Cocit.D1368.1 Cocit.E1114.1 Cocit.E1116.1 Cocit.E1117.1 Cocit.E1118.1 Eucgr.D02454 Eucgr.E01425 Eucgr.E01426 Eucgr.E01427 Eucgr.E01429 Eucgr.E01430 Eucgr.E01432 Eucgr.E01434 Eucgr.E01436 Eucgr.E01438 GSVIVG01027600001 GSVIVG01027601001 GSVIVG01027603001 Potri.002G147400 Potri.002G147500 Potri.002G147700 Potri.002G147800 Potri.002G148000 Sapur.002G121000
OG0000091: Cocit.K0523.1 Cocit.K0524.1 Cocit.K0525.1 Cocit.D1012.1 Cocit.D1014.1 Eucgr.K03019 Eucgr.K03021 Eucgr.K03024 Eucgr.K03027 Eucgr.K03029 Eucgr.K03030 Eucgr.K03031 Eucgr.K03034 Eucgr.K03036 Eucgr.K03038 Eucgr.K03039 GSVIVG01024849001 GSVIVG01024852001 GSVIVG01034058001 GSVIVG01034060001 GSVIVG01034062001 Potri.016G104500 Potri.016G118500 Sapur.008G045200 Sapur.016G103400
OG0000092: Cocit.A1571.1 Cocit.K1809.1 Cocit.K1810.1 Cocit.K1811.1 Cocit.K1812.1 Eucgr.A01795 Eucgr.A01796 Eucgr.A01797 Eucgr.A01846 Eucgr.K00949 Eucgr.K00950 Eucgr.K00951 Eucgr.K00953 Eucgr.K00954 Eucgr.K00955 Eucgr.K00956 Eucgr.K00957 GSVIVG01030545001 GSVIVG01030549001 Potri.013G136300 Potri.013G136400 Potri.013G143700 Potri.013G143800 Potri.019G102900 Sapur.013G127600
OG0000093: Cocit.K2166.1 Cocit.F0096.1 Cocit.F0097.1 GSVIVG01038699001 Potri.012G044500 Potri.015G037400 Sapur.15WG048900 Sapur.15WG049300 Sapur.15WG049500 Sapur.15WG049700 Sapur.15WG049900 Sapur.15WG050100 Sapur.15WG050700 Sapur.15WG050900 Sapur.15WG051100 Sapur.15WG051700 Sapur.15WG052500 Sapur.15WG052700 Sapur.15WG052800 Sapur.15WG053100 Sapur.15WG053400 Sapur.15WG053600 Sapur.15WG053800 Sapur…
OG0000094: Cocit.B0497.1 Cocit.B0498.1 Cocit.B0548.1 Cocit.B0551.1 Cocit.B0558.1 Cocit.B0560.1 Cocit.B0561.1 Cocit.B0562.1 Cocit.B0564.1 Cocit.B0664.1 Eucgr.B00752 Eucgr.B00756 Eucgr.B00766 Eucgr.B00790 Eucgr.B00791 Eucgr.B00801 Eucgr.B00810 Eucgr.B00812 Eucgr.B00820 GSVIVG01008328001 Potri.012G054550 Potri.012G054800 Potri.015G045000 Potri.015G045200 Sapur.15ZG049400
OG0000095: Cocit.A2351.1 Cocit.A2352.1 Cocit.A2353.1 Cocit.A2354.1 Cocit.L0933.1 Cocit.L0934.1 Eucgr.A02818 Eucgr.A02820 Eucgr.A02821 Eucgr.A02822 Eucgr.A02823 Eucgr.A02824 Eucgr.A02825 Eucgr.A02826 Eucgr.A02827 Eucgr.A02830 Eucgr.A02831 Eucgr.A02832 Eucgr.A02834 GSVIVG01010631001 Potri.012G134100 Potri.015G136400 Sapur.012G103100 Sapur.15WG143900 Sapur.15ZG126100
OG0000096: Potri.018G144300 Potri.018G144600 Potri.018G144801 Potri.018G148000 Sapur.018G110400 Sapur.018G110700 Sapur.018G110800 Sapur.018G110900 Sapur.018G111100 Sapur.018G111300 Sapur.018G111400 Sapur.018G111700 Sapur.018G111800 Sapur.018G112100 Sapur.018G112200 Sapur.018G112600 Sapur.018G112700 Sapur.018G112900 Sapur.018G113900 Sapur.018G114800 Sapur.018G115300 Sapur.018G115600 Sapur.018G1160…
OG0000097: Cocit.H2915.1 Cocit.H2992.1 Cocit.H2993.1 Cocit.H3037.1 Eucgr.H04342 Eucgr.H04343 Eucgr.H04346 Eucgr.H04349 Eucgr.H04351 Eucgr.H04352 Eucgr.H04353 Eucgr.H04355 Eucgr.H04358 Eucgr.H04359 Eucgr.H04360 Eucgr.H04361 GSVIVG01021802001 GSVIVG01021804001 Potri.005G052700 Potri.013G038400 Potri.013G038600 Potri.013G040200 Sapur.005G040700 Sapur.013G037700
OG0000098: Cocit.H1186.1 Cocit.H1187.1 Cocit.L2635.1 Cocit.L2637.1 Cocit.L2638.1 Cocit.L2639.1 Cocit.L2641.1 Eucgr.H01667 Eucgr.H01674 Eucgr.H01675 Eucgr.H01677 Eucgr.H01678 Eucgr.H01679 Eucgr.H01680 Eucgr.H01681 Eucgr.H02043 Eucgr.H02044 Eucgr.H02045 Eucgr.H02046 Eucgr.H02047 GSVIVG01022125001 Potri.007G044500 Sapur.005G109700 Sapur.007G041700
OG0000099: Cocit.I0118.1 Cocit.I0119.1 Cocit.I0120.1 Cocit.I0199.1 Cocit.I0202.1 Eucgr.I00263 Eucgr.I00264 Eucgr.I00265 Eucgr.I00271 Eucgr.I00273 Eucgr.I00274 Eucgr.I00275 GSVIVG01026621001 GSVIVG01026626001 GSVIVG01026627001 Potri.001G307500 Potri.019G003300 Potri.019G003400 Potri.019G003500 Potri.019G003600 Potri.019G003700 Potri.019G003800 Sapur.016G184700 Sapur.016G184800
OG0000100: Cocit.A1035.1 Cocit.C1038.1 Cocit.C1320.1 Cocit.C2463.1 Eucgr.C00140 Eucgr.C00401 Eucgr.C02092 Eucgr.C02386 Eucgr.C04061 GSVIVG01001052001 GSVIVG01029244001 GSVIVG01035525001 Potri.006G165900 Potri.006G188600 Potri.006G275000 Potri.018G006032 Potri.018G090300 Potri.018G112400 Sapur.006G136100 Sapur.006G154000 Sapur.006G224700 Sapur.018G005400 Sapur.018G066700 Sapur.018G087300
OG0000101: Cocit.C2427.1 Cocit.C2428.1 Cocit.C2437.1 Eucgr.C04067 Eucgr.C04068 Eucgr.C04070 Eucgr.C04071 Eucgr.C04075 Eucgr.C04078 Eucgr.C04112 Eucgr.C04113 Eucgr.C04115 Eucgr.C04116 Eucgr.C04120 Eucgr.C04402 Eucgr.C04405 Eucgr.C04407 Eucgr.C04412 Eucgr.C04413 Eucgr.C04416 Eucgr.C04419 Eucgr.C04421 GSVIVG01035937001 Potri.006G061000
OG0000102: Cocit.K1916.1 Cocit.K1918.1 Cocit.K1923.1 Cocit.K1939.1 Cocit.K1942.1 Cocit.F0012.1 Eucgr.K00827 Eucgr.K00828 Eucgr.K00876 Eucgr.K00877 Eucgr.K00878 Eucgr.K00879 Eucgr.K00881 GSVIVG01000401001 GSVIVG01000402001 GSVIVG01000403001 GSVIVG01030646001 Potri.007G118600 Potri.007G119700 Potri.017G041700 Sapur.007G104900 Sapur.007G105000 Sapur.007G105100 Sapur.017G031200
OG0000103: Cocit.A1506.1 Cocit.A1507.1 Cocit.A1535.1 Cocit.A1536.1 Cocit.A1537.1 Cocit.A1538.1 Cocit.A1539.1 Cocit.A1540.1 Cocit.A1541.1 Cocit.A1542.1 Eucgr.A01752 Eucgr.A01755 Eucgr.A01757 Eucgr.A01758 Eucgr.A01759 Eucgr.A01762 Eucgr.A01764 Eucgr.A01765 GSVIVG01000445001 GSVIVG01020562001 Potri.013G121000 Potri.013G149500 Potri.019G119200 Sapur.013G133400
OG0000104: Cocit.J1649.1 Cocit.J1650.1 Cocit.J1651.1 Cocit.J1652.1 Cocit.J1653.1 Cocit.J1673.1 Cocit.J1674.1 Cocit.J1675.1 Cocit.J1676.1 Cocit.J1677.1 Eucgr.J02354 Eucgr.J02356 Eucgr.J02358 Eucgr.J02363 Eucgr.J02365 Eucgr.J02366 Eucgr.J02369 Eucgr.J02371 Eucgr.J02373 Eucgr.J02376 Eucgr.J02377 Potri.005G115200 Potri.007G012400 Sapur.007G010000
OG0000105: Cocit.A2073.1 Cocit.A2074.1 Cocit.L1690.1 Cocit.L1695.1 Cocit.L1696.1 Cocit.L1697.1 Cocit.L1698.1 Cocit.L1699.1 Cocit.L4118.1 Cocit.L4119.1 Eucgr.A02363 Eucgr.A02365 Eucgr.A02366 Eucgr.A02513 Eucgr.A02516 Eucgr.A02517 Eucgr.A02518 Eucgr.A02522 Eucgr.A02524 Eucgr.A02528 Eucgr.A02530 Eucgr.A02533 GSVIVG01033292001
OG0000106: Cocit.H2522.1 Cocit.H2523.1 Cocit.H2524.1 Cocit.H2525.1 Eucgr.H01292 Eucgr.H01293 Eucgr.H02228 Eucgr.H02229 Eucgr.H02232 Eucgr.H02233 Eucgr.H02234 Eucgr.H02235 Eucgr.H02236 Eucgr.H02237 Eucgr.H02240 Eucgr.H02243 GSVIVG01000214001 Potri.005G142900 Potri.007G049400 Potri.007G049500 Sapur.007G046500 Sapur.007G046600 Sapur.007G046700
OG0000107: Cocit.H3615.1 Cocit.H3616.1 Eucgr.B03993 Eucgr.B03994 Eucgr.B03996 Eucgr.B03997 GSVIVG01024649001 GSVIVG01024653001 GSVIVG01024655001 GSVIVG01024656001 Potri.001G281800 Potri.001G281900 Potri.001G282100 Potri.009G077200 Potri.009G077400 Potri.009G077500 Sapur.009G060500 Sapur.009G060600 Sapur.009G060700 Sapur.016G166200 Sapur.016G166300 Sapur.016G166400 Sapur.016G166500
OG0000108: Cocit.G1407.1 Cocit.G1408.1 Cocit.G1409.1 Eucgr.G01994 Eucgr.G01996 Eucgr.G01998 Eucgr.G01999 Eucgr.G02002 Eucgr.G02004 Eucgr.G02005 Eucgr.G02006 Eucgr.G02018 Eucgr.G02020 Eucgr.G02024 Eucgr.G02028 Eucgr.G02032 Eucgr.G02033 GSVIVG01010251001 GSVIVG01010254001 Potri.008G143000 Potri.008G143100 Potri.008G143450 Sapur.008G115400
OG0000109: Cocit.I0527.1 Cocit.I0528.1 Cocit.I0529.1 Cocit.I0530.1 Cocit.I0531.1 Cocit.I0532.1 Cocit.I0533.1 Eucgr.I00752 Eucgr.I00753 Eucgr.I00754 Eucgr.I00756 Eucgr.I00757 Eucgr.I00758 Eucgr.I00759 Eucgr.I00777 Eucgr.I00778 Eucgr.I00779 Eucgr.I00780 GSVIVG01000210001 GSVIVG01000211001 GSVIVG01000212001 Potri.005G143200 Sapur.005G123800
OG0000110: Cocit.D0650.1 Eucgr.D00776 Eucgr.D00778 Eucgr.D00780 Eucgr.D00781 Eucgr.D00784 Eucgr.D00785 Eucgr.D00791 Eucgr.D00792 Eucgr.D00793 Potri.004G027300 Potri.011G038000 Potri.011G038800 Potri.011G039000 Potri.011G039100 Potri.011G039200 Potri.011G039300 Potri.011G039400 Sapur.011G024500 Sapur.011G024600 Sapur.011G025500 Sapur.011G025600 Sapur.011G025700
OG0000111: Cocit.C0717.1 Cocit.C0731.1 Cocit.C0753.1 Cocit.C2288.1 Cocit.C2330.1 Cocit.C2331.1 Cocit.C2336.1 Eucgr.C01313 Eucgr.C01322 Eucgr.C01450 Eucgr.C01472 Eucgr.C01480 Eucgr.C01491 Eucgr.C01507 Eucgr.C04250 Eucgr.C04251 GSVIVG01015562001 Potri.006G067400 Potri.018G129200 Potri.018G129400 Sapur.006G054500 Sapur.018G101000 Sapur.018G101100
OG0000112: Cocit.A0296.1 Cocit.A0298.1 Cocit.A0300.1 Eucgr.A00126 Eucgr.A00128 Eucgr.A00134 Eucgr.A00135 Eucgr.A00142 Eucgr.A00159 Eucgr.A00162 Eucgr.A00172 Eucgr.A00188 Eucgr.H03982 GSVIVG01035055001 GSVIVG01035059001 GSVIVG01035060001 GSVIVG01035061001 GSVIVG01035062001 GSVIVG01035066001 GSVIVG01035069001 GSVIVG01035071001 GSVIVG01035072001 Potri.010G000600
OG0000113: Cocit.J1872.1 Cocit.J1876.1 Cocit.J1878.1 Eucgr.J02497 Eucgr.J02498 Eucgr.J02501 Eucgr.J02503 Eucgr.J02504 Eucgr.J02506 Eucgr.J02510 Eucgr.J02511 Eucgr.J02514 Eucgr.J02515 GSVIVG01001831001 Potri.005G104100 Potri.005G105000 Potri.005G105100 Potri.005G105200 Potri.005G105400 Sapur.005G083400 Sapur.005G083500 Sapur.005G083600 Sapur.005G083700
OG0000114: Eucgr.G01055 Potri.001G308600 Potri.019G004700 Potri.019G004801 Potri.019G005050 Potri.019G005200 Potri.019G005300 Potri.019G005700 Potri.019G005900 Potri.019G006000 Potri.019G006150 Potri.019G007900 Potri.019G008900 Potri.019G009601 Potri.019G009700 Potri.019G009800 Sapur.016G185800 Sapur.016G185900 Sapur.016G186000 Sapur.016G186200 Sapur.019G018300 Sapur.019G018500 Sapur.019G020000
OG0000115: Cocit.K1047.1 Cocit.K1048.1 Cocit.K1049.1 Cocit.K1050.1 Cocit.L1641.1 Cocit.L1642.1 Cocit.L1643.1 Cocit.L1644.1 Eucgr.A02579 Eucgr.A02580 Eucgr.A02581 Eucgr.A02582 Eucgr.K01926 Eucgr.K01927 Eucgr.K01928 Eucgr.K01929 GSVIVG01011139001 GSVIVG01011140001 Potri.006G202600 Potri.016G069400 Sapur.006G165700 Sapur.016G064400
OG0000116: Cocit.H0275.1 Cocit.H0276.1 Cocit.H0277.1 Cocit.H0403.1 Cocit.H1870.1 Eucgr.H00161 Eucgr.H00162 Eucgr.H00163 Eucgr.H00164 Eucgr.H00165 Eucgr.H03062 Eucgr.H03064 Eucgr.H03067 Eucgr.H03068 Eucgr.H03069 GSVIVG01027802001 Potri.010G071500 Potri.010G071600 Potri.010G071700 Potri.010G072000 Sapur.010G040700 Sapur.010G040800
OG0000117: Cocit.J1086.1 Cocit.J1436.1 Cocit.J1437.1 Cocit.J1441.1 Cocit.J1442.1 Cocit.J1447.1 Cocit.J1451.1 Cocit.J1455.1 Cocit.H3687.1 Cocit.H3688.1 Eucgr.B02291 Eucgr.B02292 Eucgr.J01962 Eucgr.J01963 Eucgr.J01967 Eucgr.J01968 Eucgr.J01971 Eucgr.J01973 GSVIVG01024836001 Potri.001G245900 Potri.009G039000 Sapur.009G029000
OG0000118: Cocit.D1296.1 Cocit.F3172.1 Cocit.H2372.1 Eucgr.D02252 Eucgr.D02253 Eucgr.D02254 Eucgr.D02258 Eucgr.D02266 GSVIVG01026826001 GSVIVG01026829001 GSVIVG01026830001 GSVIVG01026832001 GSVIVG01026833001 GSVIVG01026835001 Potri.002G156300 Potri.002G156600 Potri.002G156800 Potri.002G157000 Potri.014G080000 Sapur.002G127800 Sapur.002G128000 Sapur.014G061700
OG0000119: Cocit.G2412.1 Cocit.G2413.1 Cocit.G2414.1 Cocit.G2415.1 Cocit.G2417.1 Cocit.G2418.1 Cocit.G2420.1 Cocit.G2426.1 Cocit.G2428.1 Eucgr.G03286 Eucgr.G03287 Eucgr.G03290 Eucgr.G03291 Eucgr.G03292 Eucgr.G03295 Eucgr.G03296 Eucgr.G03299 GSVIVG01001433001 Potri.001G261100 Potri.009G055900 Potri.009G056000 Sapur.009G042700
OG0000120: Cocit.G0965.1 Eucgr.G01660 Eucgr.G01661 Eucgr.G01663 Eucgr.G01665 Eucgr.G01668 Eucgr.G01670 Eucgr.G01672 Eucgr.G01673 Eucgr.G01677 Eucgr.G01679 GSVIVG01031980001 Potri.004G155700 Potri.004G155800 Potri.009G116800 Potri.009G116900 Potri.009G117000 Potri.009G117100 Sapur.004G116900 Sapur.004G117000 Sapur.009G092400 Sapur.009G092500
OG0000121: Cocit.I0516.1 Cocit.I0517.1 Cocit.I0518.1 Cocit.I0519.1 Cocit.I0520.1 Cocit.I0521.1 Cocit.I0522.1 Eucgr.I00911 Eucgr.I00913 Eucgr.I00914 Eucgr.I00915 Eucgr.I00916 Eucgr.I00917 Eucgr.I00918 GSVIVG01022117001 Potri.005G139200 Potri.005G139300 Potri.007G044800 Sapur.005G109400 Sapur.005G109500 Sapur.007G042000 Sapur.007G042100
OG0000122: Cocit.J0328.1 Cocit.J0517.1 Cocit.J0564.1 Cocit.J0565.1 Cocit.L5426.1 Eucgr.J00400 Eucgr.J00402 Eucgr.J00403 Eucgr.J00404 Eucgr.J00405 Eucgr.J00406 Eucgr.J00407 Eucgr.J00408 GSVIVG01031436001 GSVIVG01031440001 Potri.001G212900 Potri.001G213200 Potri.001G213300 Potri.001G213400 Potri.001G213500 Potri.009G002200 Sapur.004G164900
OG0000123: Cocit.D0190.1 Cocit.D0191.1 Cocit.E1818.1 Cocit.E1831.1 Cocit.E1894.1 Cocit.E1897.1 Cocit.E1906.1 Cocit.E2022.1 Eucgr.D00421 Eucgr.D00422 Eucgr.D00423 Eucgr.E02324 Eucgr.E02325 Eucgr.E02326 Eucgr.E02327 Eucgr.E02616 Eucgr.E02836 GSVIVG01021274001 Potri.004G063000 Potri.011G072100 Sapur.004G043800 Sapur.011G050700
OG0000124: Cocit.C0921.1 Cocit.C0922.1 Cocit.C0923.1 Cocit.C0935.1 Cocit.C0936.1 Cocit.C1061.1 Cocit.C1064.1 Cocit.C1065.1 Cocit.C1133.1 Eucgr.C01632 Eucgr.C01639 Eucgr.C01640 Eucgr.C01687 Eucgr.C01690 Eucgr.C01694 Eucgr.C01695 Eucgr.C01698 Eucgr.C01699 Eucgr.C01701 Potri.006G259200 Sapur.006G214200 Sapur.018G019100
OG0000125: Cocit.C1802.1 Cocit.C1803.1 Cocit.C1807.1 Cocit.C1808.1 Eucgr.C02941 Eucgr.C02948 Eucgr.C02949 Eucgr.C02950 Eucgr.C02952 Eucgr.C02956 Eucgr.C02962 Eucgr.C02966 Eucgr.C02967 Eucgr.C02971 Eucgr.C02975 GSVIVG01035607001 Potri.006G236800 Potri.006G237000 Potri.006G237100 Sapur.006G195600 Sapur.006G195700 Sapur.006G195800
OG0000126: Cocit.A0546.1 Cocit.K1635.1 Eucgr.A00645 Eucgr.K01265 GSVIVG01030235001 GSVIVG01030237001 Potri.016G130500 Potri.016G130700 Potri.016G130800 Potri.016G131100 Potri.016G131300 Potri.016G131400 Potri.016G131600 Potri.016G131701 Potri.016G131800 Sapur.004G165600 Sapur.004G165700 Sapur.004G165800 Sapur.004G166000 Sapur.004G166100 Sapur.004G166200 Sapur.004G166300
OG0000127: Cocit.B2848.1 Cocit.B2849.1 Cocit.B2850.1 Cocit.B2851.1 Eucgr.B03246 Eucgr.B03247 Eucgr.B03252 Eucgr.B03255 Eucgr.B03258 Eucgr.B03261 Eucgr.B03262 Eucgr.B03263 Eucgr.B03265 GSVIVG01000564001 GSVIVG01000567001 Potri.008G184000 Potri.008G184400 Potri.008G184900 Sapur.010G021600 Sapur.010G021700 Sapur.010G021800 Sapur.010G022000
OG0000128: Cocit.J0325.1 Cocit.J0327.1 Cocit.B1797.1 Cocit.B1798.1 Eucgr.J00562 Eucgr.J00563 Eucgr.J00566 Eucgr.J00567 GSVIVG01036162001 GSVIVG01037569001 GSVIVG01037570001 Potri.001G217200 Potri.001G217300 Potri.001G217400 Potri.009G017800 Potri.009G017900 Sapur.009G011400 Sapur.009G011500 Sapur.016G115000 Sapur.016G115100 Sapur.016G115200 Sapur.016G115300
OG0000129: Cocit.B1145.1 Eucgr.B01791 Eucgr.B01793 Eucgr.L00234 Eucgr.L00235 Eucgr.L00240 Eucgr.L00241 Eucgr.L00243 Eucgr.L00245 Eucgr.L00248 Eucgr.L00249 Eucgr.L00250 Eucgr.L00251 GSVIVG01031274001 GSVIVG01031278001 GSVIVG01031280001 GSVIVG01031282001 Potri.005G006800 Potri.013G005800 Potri.013G005900 Sapur.013G005500 Sapur.013G005600
OG0000130: Cocit.A2036.1 Cocit.A2037.1 Cocit.A2040.1 Cocit.A2041.1 Cocit.A2042.1 Cocit.A2043.1 Eucgr.A02308 Eucgr.A02314 Eucgr.A02318 Eucgr.A02320 Eucgr.A02321 Eucgr.A02323 Eucgr.A02326 Eucgr.A02328 Eucgr.A02329 Eucgr.A02330 GSVIVG01033243001 Potri.006G047200 Potri.006G048200 Potri.016G057300 Sapur.006G036400 Sapur.016G054300
OG0000131: Cocit.F1487.1 Cocit.F1488.1 Cocit.F1489.1 Cocit.F1490.1 Cocit.F1491.1 Eucgr.F02402 Eucgr.F02404 Eucgr.F02406 Eucgr.F02407 Eucgr.F02408 Potri.014G037400 Potri.014G037600 Potri.014G037700 Potri.014G037800 Sapur.014G027200 Sapur.014G027400 Sapur.014G027500 Sapur.014G027700 Sapur.014G027800 Sapur.014G027900 Sapur.014G028100 Sapur.014G028400
OG0000132: Cocit.F0158.1 Cocit.F2143.1 Eucgr.B00844 Eucgr.K02245 GSVIVG01008368001 Potri.012G051500 Potri.015G042200 Potri.015G042300 Sapur.012G034900 Sapur.15WG033200 Sapur.15WG033300 Sapur.15WG035700 Sapur.15WG035800 Sapur.15WG036500 Sapur.15WG036600 Sapur.15WG066700 Sapur.15WG067000 Sapur.15WG067100 Sapur.15ZG037000 Sapur.15ZG037100 Sapur.15ZG038700 Sapur.15ZG038800
OG0000133: Cocit.E1800.1 Cocit.E1811.1 Cocit.E1878.1 Cocit.E1942.1 Eucgr.E02144 Eucgr.E02157 Eucgr.E02169 Eucgr.E02176 Eucgr.E02177 Eucgr.E02189 Eucgr.E02196 Eucgr.E02199 Eucgr.E02234 Eucgr.E02239 Eucgr.E02245 Eucgr.E02286 Eucgr.E02314 Eucgr.E02536 Eucgr.E02550 Eucgr.E02599 Eucgr.E02604 Eucgr.E02936
OG0000134: Potri.017G033932 Potri.017G034200 Potri.017G035300 Sapur.017G018700 Sapur.017G020900 Sapur.017G021500 Sapur.017G022300 Sapur.017G022500 Sapur.017G022900 Sapur.017G023200 Sapur.017G023600 Sapur.017G023800 Sapur.017G023900 Sapur.017G024200 Sapur.017G024300 Sapur.017G024400 Sapur.017G024800 Sapur.017G024900 Sapur.017G025500 Sapur.017G025700 Sapur.017G026400 Sapur.017G026700
OG0000135: Potri.018G116600 Potri.018G116700 Potri.018G116800 Potri.018G117200 Potri.018G117400 Potri.018G117600 Potri.018G117700 Potri.018G117900 Potri.018G120700 Potri.018G120800 Sapur.018G090700 Sapur.018G091000 Sapur.018G091400 Sapur.018G092200 Sapur.018G092400 Sapur.018G092700 Sapur.018G093100 Sapur.018G093400 Sapur.018G093500 Sapur.018G093600 Sapur.018G093800 Sapur.018G094200
OG0000136: Cocit.H0346.1 Eucgr.H00190 GSVIVG01018137001 GSVIVG01018139001 GSVIVG01018141001 GSVIVG01018142001 Potri.010G075200 Potri.010G075300 Potri.010G075400 Potri.010G075501 Potri.010G075600 Potri.010G075800 Sapur.010G036800 Sapur.010G036900 Sapur.010G037000 Sapur.010G037200 Sapur.010G037300 Sapur.010G037400 Sapur.010G037500 Sapur.010G037600 Sapur.010G037700
OG0000137: Cocit.H0418.1 Cocit.H0419.1 Cocit.H0420.1 Eucgr.H00600 Eucgr.H00603 Eucgr.H00605 Eucgr.H00606 Eucgr.H00607 Eucgr.H00608 GSVIVG01029404001 GSVIVG01029407001 Potri.012G038700 Potri.015G033900 Potri.015G034000 Sapur.012G025200 Sapur.15WG026600 Sapur.15WG026700 Sapur.15WG026800 Sapur.15ZG026300 Sapur.15ZG026400 Sapur.15ZG026500
OG0000138: Cocit.D1832.1 Cocit.D1833.1 Cocit.G1677.1 Cocit.G1692.1 Cocit.G1703.1 Cocit.G1704.1 Cocit.G1709.1 Eucgr.G02252 Eucgr.G02253 Eucgr.G02254 Eucgr.G02258 Eucgr.G02287 Eucgr.G02289 Eucgr.G02294 Eucgr.G02300 GSVIVG01011854001 Potri.010G120950 Sapur.010G091900 Sapur.010G092000 Sapur.010G092100 Sapur.010G092200
OG0000139: Cocit.D1104.1 Cocit.G0301.1 Cocit.G0302.1 Eucgr.G00913 Eucgr.G00914 Eucgr.G00915 Eucgr.G00917 Eucgr.G00923 Eucgr.G00930 Eucgr.G00952 Eucgr.G00953 Eucgr.G00955 GSVIVG01015671001 Potri.017G048700 Potri.017G048900 Potri.017G049000 Potri.017G049600 Sapur.017G036200 Sapur.017G037000 Sapur.017G037500 Sapur.017G037800
OG0000140: Cocit.I1012.1 Cocit.I1013.1 Cocit.I1014.1 Cocit.I1015.1 Cocit.I1017.1 Cocit.I1018.1 Cocit.I1019.1 Cocit.I1028.1 Cocit.I1029.1 Eucgr.I01900 Eucgr.I01902 Eucgr.I01903 Eucgr.I01904 Eucgr.I01905 Eucgr.I01906 GSVIVG01032554001 Potri.004G091300 Potri.004G091500 Sapur.004G064900 Sapur.004G065000 Sapur.017G102500
OG0000141: Cocit.I0203.1 Cocit.I0205.1 Cocit.I0207.1 Cocit.I0208.1 Cocit.I0209.1 Cocit.I0210.1 Cocit.I0211.1 Eucgr.I00276 Eucgr.I00277 Eucgr.I00279 Eucgr.I00280 Eucgr.I00281 Eucgr.I00282 Eucgr.I00283 Eucgr.I00284 GSVIVG01026633001 Potri.001G306866 Potri.001G306932 Potri.001G307000 Potri.001G307100 Potri.019G002400
OG0000142: Cocit.I0565.1 Cocit.I0566.1 Cocit.I0620.1 Cocit.I0621.1 Cocit.I0622.1 Cocit.I0623.1 Cocit.I0624.1 Eucgr.I00998 Eucgr.I01001 Eucgr.I01002 Eucgr.I01005 Eucgr.I01006 Eucgr.I01007 Eucgr.I01008 Eucgr.I01011 Eucgr.I01013 Eucgr.I01014 Potri.007G037300 Potri.007G037700 Sapur.007G035400 Sapur.007G035500
OG0000143: Cocit.I1696.1 Cocit.I1697.1 Eucgr.G01194 Eucgr.G01197 Eucgr.G01200 Eucgr.I01033 Eucgr.I01038 Eucgr.I01039 Eucgr.I01040 Eucgr.I01041 Eucgr.I01042 Eucgr.I01043 GSVIVG01037792001 GSVIVG01037797001 Potri.001G290800 Potri.001G290900 Potri.001G291300 Potri.001G291700 Potri.001G291800 Sapur.016G173700 Sapur.016G173900
OG0000144: Cocit.D0803.1 Cocit.D0806.1 Cocit.D0807.1 Eucgr.F02064 Eucgr.F02065 Eucgr.F02067 Eucgr.F02072 GSVIVG01014635001 Potri.001G362500 Potri.001G362600 Potri.001G362801 Potri.001G363000 Potri.001G363100 Potri.001G363600 Potri.001G363801 Potri.001G363900 Potri.001G364600 Potri.001G364900 Potri.001G365100 Potri.001G365300 Potri.001G365400
OG0000145: Cocit.A0802.1 Cocit.J0011.1 Cocit.J1379.1 Cocit.K0444.1 Cocit.D1040.1 Eucgr.A00511 Eucgr.J01149 Eucgr.J02062 Eucgr.K02990 Eucgr.K03149 GSVIVG01016577001 GSVIVG01016578001 GSVIVG01025005001 GSVIVG01025063001 GSVIVG01032631001 GSVIVG01034208001 Potri.008G047500 Potri.010G213900 Potri.010G214000 Sapur.008G036300 Sapur.010G170100
OG0000146: Cocit.K1210.1 Cocit.L5374.1 Cocit.L5375.1 Cocit.L5376.1 Eucgr.A02155 Eucgr.A02156 Eucgr.A02158 Eucgr.K01550 GSVIVG01029920001 GSVIVG01029922001 GSVIVG01029926001 GSVIVG01029927001 GSVIVG01029931001 Potri.013G069250 Potri.013G069400 Potri.013G069600 Sapur.013G071900 Sapur.013G072200 Sapur.013G072400 Sapur.013G072600 Sapur.019G046000
OG0000147: Cocit.A0241.1 Cocit.A0242.1 Cocit.K1490.1 Eucgr.A00935 Eucgr.K01350 GSVIVG01029671001 GSVIVG01029680001 Potri.006G007200 Potri.016G016500 Potri.016G017100 Potri.016G017166 Potri.016G017232 Potri.016G017300 Potri.016G017400 Sapur.006G005600 Sapur.016G013300 Sapur.016G013500 Sapur.016G013600 Sapur.016G014200 Sapur.016G014300 Sapur.016G014400
OG0000148: Cocit.B1682.1 Cocit.B1688.1 Cocit.B1689.1 Cocit.B2560.1 Cocit.B2561.1 Cocit.B2562.1 Cocit.B2563.1 Cocit.B2564.1 Cocit.B2565.1 Cocit.B2566.1 Cocit.B2593.1 Eucgr.B03107 Eucgr.B03127 Eucgr.B03128 Eucgr.B03130 Eucgr.B03131 Eucgr.B03132 Eucgr.B03133 Eucgr.B03135 Potri.010G139600 Sapur.010G109200
OG0000149: Cocit.B2497.1 Cocit.B2498.1 Cocit.B2502.1 Cocit.B2503.1 Cocit.B2504.1 Cocit.B2505.1 Cocit.B2515.1 Cocit.B2516.1 Cocit.B2517.1 Eucgr.B02822 Eucgr.B02823 Eucgr.B02824 Eucgr.B02829 Eucgr.B02837 Eucgr.B02841 Eucgr.B02843 Eucgr.B02985 Eucgr.B02988 Potri.008G123900 Potri.010G120800 Sapur.010G092300
OG0000150: Cocit.A2119.1 Potri.006G212000 Potri.006G212200 Potri.016G078800 Potri.016G078900 Potri.016G079000 Potri.016G079100 Sapur.006G173500 Sapur.016G072100 Sapur.016G072200 Sapur.016G072300 Sapur.016G072400 Sapur.016G072600 Sapur.016G072800 Sapur.016G073000 Sapur.016G073100 Sapur.016G078000 Sapur.016G078100 Sapur.016G078200 Sapur.016G078300 Sapur.016G078500
OG0000151: Cocit.J1829.1 Cocit.J1830.1 Cocit.J1831.1 Cocit.J1860.1 Cocit.J1861.1 Cocit.J1862.1 Cocit.J1863.1 Cocit.J1864.1 Eucgr.J02521 Eucgr.J02522 Eucgr.J02524 Eucgr.J02525 Eucgr.J02526 GSVIVG01003820001 GSVIVG01003823001 GSVIVG01003825001 GSVIVG01003826001 GSVIVG01003828001 GSVIVG01003830001 Potri.005G099400 Sapur.005G078900
OG0000152: Cocit.J1125.1 Cocit.J1126.1 Eucgr.G03307 Eucgr.G03309 Potri.001G270300 Potri.001G270400 Potri.001G270500 Potri.001G270600 Potri.001G270700 Potri.001G270800 Potri.009G064800 Potri.009G064900 Sapur.009G050100 Sapur.009G050200 Sapur.009G050300 Sapur.016G156100 Sapur.016G156200 Sapur.016G156300 Sapur.016G156400 Sapur.016G156500 Sapur.016G156600
OG0000153: Cocit.F1051.1 Cocit.F1052.1 Cocit.F1053.1 Cocit.F1055.1 Cocit.F1068.1 Cocit.F1186.1 Cocit.F1187.1 Cocit.F1188.1 Cocit.F1190.1 Eucgr.F00785 Eucgr.F00796 Eucgr.F00805 Eucgr.F00880 Eucgr.F00881 Eucgr.F00898 GSVIVG01037622001 GSVIVG01037625001 Potri.001G422500 Potri.001G424300 Potri.011G137800 Potri.011G137900
OG0000154: Cocit.F0636.1 Cocit.F0637.1 Cocit.F0638.1 Cocit.F0639.1 Eucgr.F00134 Eucgr.F00137 Eucgr.F00139 Eucgr.F00140 GSVIVG01009388001 GSVIVG01009390001 Potri.002G121200 Potri.002G121400 Potri.014G020500 Potri.014G020600 Potri.014G020700 Sapur.002G098300 Sapur.002G098700 Sapur.002G098800 Sapur.014G011200 Sapur.014G011300 Sapur.014G011400
OG0000155: Cocit.E0920.1 Eucgr.G03189 Eucgr.G03190 Eucgr.G03191 Potri.001G034500 Potri.001G034700 Potri.001G035000 Potri.001G035200 Potri.001G035600 Potri.003G189300 Potri.003G190300 Potri.003G190400 Potri.003G190700 Sapur.001G027900 Sapur.001G028000 Sapur.001G028100 Sapur.001G028400 Sapur.003G145400 Sapur.003G145600 Sapur.003G145700 Sapur.003G145800
OG0000156: Eucgr.B00878 Eucgr.B00996 GSVIVG01008449001 Potri.015G037600 Sapur.15WG048600 Sapur.15WG049000 Sapur.15WG050000 Sapur.15WG050200 Sapur.15WG050500 Sapur.15WG050800 Sapur.15WG051200 Sapur.15WG051500 Sapur.15WG051800 Sapur.15WG051900 Sapur.15WG052200 Sapur.15WG053700 Sapur.15WG054800 Sapur.15WG055100 Sapur.15WG063500 Sapur.15WG063700 Sapur.15ZG033000
OG0000157: Potri.017G133600 Potri.017G133700 Potri.017G136400 Potri.017G136700 Potri.017G136900 Potri.017G137700 Potri.017G137900 Potri.017G138100 Sapur.017G108100 Sapur.017G108200 Sapur.017G109800 Sapur.017G110500 Sapur.017G110700 Sapur.017G110900 Sapur.017G111000 Sapur.017G111200 Sapur.017G112200 Sapur.017G112400 Sapur.017G113100 Sapur.017G113200 Sapur.017G113400
OG0000158: Potri.012G005600 Potri.012G005700 Potri.012G009400 Potri.012G009632 Potri.012G009900 Potri.012G010101 Potri.012G010300 Potri.012G010500 Potri.012G010601 Potri.012G025300 Potri.012G028600 Sapur.012G001300 Sapur.012G001400 Sapur.012G001500 Sapur.012G001600 Sapur.012G001700 Sapur.012G001800 Sapur.012G001900 Sapur.012G002000 Sapur.012G002200 Sapur.012G002300
OG0000159: Cocit.H3233.1 Cocit.H3234.1 Cocit.H3235.1 Cocit.H3236.1 Cocit.H3237.1 Eucgr.H03323 Eucgr.H03324 Eucgr.H03325 Eucgr.H03327 Eucgr.H03330 Eucgr.H03334 Eucgr.H03336 Eucgr.H03338 Eucgr.H03340 Eucgr.H03342 Eucgr.H03343 Eucgr.H03344 GSVIVG01018733001 Potri.005G045900 Sapur.005G034800
OG0000160: Cocit.H3762.1 Cocit.H3763.1 Cocit.H3764.1 Cocit.H3765.1 Cocit.I0092.1 Cocit.I0093.1 Cocit.I0094.1 Cocit.I0095.1 Cocit.I0096.1 Cocit.I0097.1 Cocit.I0098.1 Cocit.I0099.1 Cocit.I0100.1 Cocit.I0101.1 Cocit.I0102.1 Eucgr.H04969 Potri.007G105600 Potri.007G105700 Sapur.007G094500 Sapur.007G094600
OG0000161: Cocit.H3449.1 Cocit.H3465.1 Cocit.H3466.1 Cocit.H3467.1 Cocit.H3468.1 Cocit.H3488.1 Cocit.I0145.1 Cocit.I0146.1 Eucgr.H04910 Eucgr.H04925 Eucgr.H04927 Eucgr.I00232 Eucgr.I00233 Eucgr.I00234 GSVIVG01026547001 Potri.005G056700 Potri.005G056800 Potri.005G057000 Sapur.005G043600 Sapur.005G043700
OG0000162: Cocit.B2650.1 Cocit.B2900.1 Cocit.H1954.1 Eucgr.B03328 Eucgr.B03330 Eucgr.B03333 Eucgr.B03334 Eucgr.B03335 Eucgr.B03337 Eucgr.B03340 Eucgr.B03341 Eucgr.B03343 Eucgr.H02608 GSVIVG01013718001 GSVIVG01013722001 Potri.008G190000 Potri.010G040800 Potri.010G040900 Sapur.008G153000 Sapur.010G029100
OG0000163: Cocit.G1605.1 Cocit.G1606.1 Cocit.G1671.1 Cocit.G1673.1 Cocit.G1690.1 Cocit.G1693.1 Cocit.G1702.1 Cocit.G1710.1 Cocit.G1714.1 Eucgr.G02243 Eucgr.G02246 Eucgr.G02248 Eucgr.G02277 Eucgr.G02278 Eucgr.G02279 Eucgr.G02280 Eucgr.G02282 GSVIVG01011849001 Potri.010G121100 Potri.010G121200
OG0000164: Cocit.G0303.1 Cocit.G0304.1 Cocit.G0305.1 Cocit.G0307.1 Cocit.G0308.1 Cocit.G0309.1 Cocit.G0310.1 Cocit.G0311.1 Cocit.G0313.1 Cocit.G0314.1 Eucgr.G00900 Eucgr.G00903 Eucgr.G00905 Eucgr.G00906 Eucgr.G00911 Eucgr.G00912 Eucgr.G00918 Eucgr.G00920 Eucgr.G00928 Eucgr.G00931
OG0000165: Cocit.K1302.1 Cocit.G2121.1 Eucgr.G02807 Eucgr.J01112 Eucgr.J01121 GSVIVG01016318001 GSVIVG01025147001 GSVIVG01025638001 Potri.008G042500 Potri.008G042700 Potri.008G043100 Potri.010G218600 Potri.010G218700 Potri.010G218800 Potri.010G219500 Sapur.008G032100 Sapur.010G174100 Sapur.010G174200 Sapur.010G174600 Sapur.010G174800
OG0000166: Cocit.D1912.1 Cocit.I0631.1 Cocit.I1413.1 Cocit.I1414.1 Eucgr.G01763 Eucgr.I01382 Eucgr.I01383 Eucgr.I01386 Eucgr.I01388 Eucgr.I01389 GSVIVG01024064001 GSVIVG01024065001 GSVIVG01024067001 Potri.004G169400 Potri.004G169600 Potri.004G171000 Potri.004G171300 Potri.009G130700 Sapur.004G128200 Sapur.004G128400
OG0000167: Cocit.I1519.1 Cocit.I1521.1 Cocit.I1522.1 Cocit.I1523.1 Cocit.I1524.1 Cocit.I1525.1 Eucgr.G01495 Eucgr.I01162 Eucgr.I01163 GSVIVG01031776001 Potri.004G142800 Potri.004G142900 Potri.009G104600 Potri.009G104700 Sapur.004G090100 Sapur.004G090200 Sapur.004G090500 Sapur.009G081800 Sapur.009G081900 Sapur.009G082200
OG0000168: Cocit.I0837.1 Potri.017G102900 Potri.017G103100 Potri.017G103501 Potri.017G103800 Potri.017G104240 Potri.017G105000 Potri.017G105300 Potri.017G105500 Potri.017G105700 Sapur.017G083900 Sapur.017G084000 Sapur.017G084100 Sapur.017G084200 Sapur.017G084500 Sapur.017G084800 Sapur.017G085100 Sapur.017G085400 Sapur.017G085600 Sapur.017G085800
OG0000169: Cocit.D2211.1 Cocit.E0814.1 Cocit.E0989.1 Cocit.E0996.1 Cocit.E0997.1 Cocit.E0998.1 Eucgr.D02632 Eucgr.D02633 Eucgr.E01292 Eucgr.E01293 Eucgr.E01294 Eucgr.E01295 Eucgr.E01296 Eucgr.E01297 Eucgr.E01298 Eucgr.E01301 Eucgr.E01302 Eucgr.E01306 Potri.001G134500 Sapur.001G110800
OG0000170: Cocit.D0849.1 Cocit.D0851.1 Cocit.F0047.1 Eucgr.F02009 Eucgr.F02011 Eucgr.F02013 GSVIVG01003466001 GSVIVG01014807001 GSVIVG01014811001 GSVIVG01014829001 GSVIVG01014831001 Potri.001G438100 Potri.006G002700 Potri.011G141700 Potri.011G141900 Potri.011G165600 Sapur.006G001800 Sapur.011G104800 Sapur.011G105000 Sapur.011G122500
OG0000171: Cocit.C0222.1 Eucgr.C00479 Eucgr.C02735 GSVIVG01012862001 GSVIVG01035935001 Potri.018G023400 Potri.018G118001 Sapur.018G019800 Sapur.018G090800 Sapur.018G091100 Sapur.018G091200 Sapur.018G091500 Sapur.018G092000 Sapur.018G092300 Sapur.018G092500 Sapur.018G092800 Sapur.018G093200 Sapur.018G093900 Sapur.018G094000 Sapur.018G094300
OG0000172: Cocit.C0303.1 Eucgr.C00542 Eucgr.C00586 GSVIVG01035643001 Potri.018G040400 Potri.018G040500 Potri.018G040600 Potri.018G040700 Potri.018G040800 Potri.018G040900 Potri.018G041400 Potri.018G041500 Potri.018G041600 Potri.018G041700 Potri.018G041800 Sapur.018G032900 Sapur.018G033000 Sapur.018G033100 Sapur.018G033200 Sapur.018G033700
OG0000173: Cocit.K2001.1 Cocit.K2002.1 Cocit.K2003.1 Eucgr.K00714 Eucgr.K00715 Eucgr.K00718 Eucgr.K00719 GSVIVG01030393001 Potri.002G218300 Potri.002G218500 Potri.002G218700 Potri.002G218800 Potri.002G219000 Potri.014G161200 Sapur.002G172400 Sapur.002G172600 Sapur.002G172700 Sapur.014G131500 Sapur.014G131600 Sapur.014G131700
OG0000174: Cocit.K1156.1 Cocit.K1157.1 Cocit.K1212.1 Cocit.K1216.1 Cocit.K1218.1 Cocit.K1222.1 Cocit.K1223.1 Cocit.K1226.1 Cocit.K1308.1 Cocit.K1329.1 Cocit.K1336.1 Cocit.K1404.1 Cocit.K1405.1 Eucgr.K01412 Eucgr.K01439 Eucgr.K01459 Eucgr.K01462 Eucgr.K01465 Eucgr.K01470 Potri.005G203400
OG0000175: Cocit.A0580.1 Cocit.A0581.1 Cocit.A0582.1 Cocit.B1638.1 Cocit.B1639.1 Cocit.B1640.1 Cocit.B1641.1 Cocit.B1642.1 Eucgr.B03079 Eucgr.B03080 Eucgr.B03082 Eucgr.B03083 GSVIVG01012025001 GSVIVG01012026001 Potri.008G109400 Potri.008G109500 Sapur.008G087500 Sapur.008G087600 Sapur.008G087700 Sapur.008G087800
OG0000176: Cocit.B0494.1 Cocit.B0495.1 Cocit.F2801.1 Eucgr.I01709 Eucgr.I01711 Eucgr.I01714 Eucgr.I01715 GSVIVG01032353001 GSVIVG01032357001 GSVIVG01032359001 Potri.001G340200 Potri.001G340300 Potri.001G340400 Potri.001G340500 Potri.001G340600 Potri.017G071000 Sapur.016G214200 Sapur.016G214300 Sapur.016G214400 Sapur.016G214500
OG0000177: Cocit.B3078.1 Cocit.B3079.1 Cocit.B3080.1 Eucgr.B03649 Eucgr.B03650 GSVIVG01025346001 Potri.001G014700 Potri.003G211300 Potri.003G211700 Potri.003G211800 Potri.003G211932 Potri.003G212000 Sapur.001G011500 Sapur.003G160400 Sapur.003G160500 Sapur.003G160600 Sapur.003G160700 Sapur.003G160800 Sapur.003G161000 Sapur.003G161200
OG0000178: Cocit.A0633.1 Cocit.J0029.1 Eucgr.A01245 Eucgr.J00048 GSVIVG01016593001 GSVIVG01025018001 GSVIVG01025525001 Potri.001G236400 Potri.001G236500 Potri.001G236700 Potri.008G052100 Potri.009G028100 Potri.009G028200 Potri.010G208500 Sapur.008G040000 Sapur.009G020600 Sapur.009G020700 Sapur.010G164300 Sapur.016G129900 Sapur.016G130000
OG0000179: Cocit.J0740.1 Cocit.J0741.1 Cocit.J0742.1 Cocit.J0743.1 Cocit.J0744.1 Cocit.J0746.1 Cocit.J0747.1 Cocit.J0748.1 Cocit.J0749.1 Cocit.J0754.1 Eucgr.J00139 Eucgr.J00140 Eucgr.J00143 Eucgr.J00144 Eucgr.J00145 Eucgr.J00146 Eucgr.J00147 Eucgr.J00149 Eucgr.J00151 Eucgr.J00152
OG0000180: Cocit.E2452.1 Cocit.E2458.1 Cocit.E2459.1 Cocit.E2460.1 Cocit.E2461.1 Eucgr.E03659 Eucgr.E03662 Eucgr.E03663 Eucgr.E03666 Eucgr.E03667 Eucgr.E03669 Eucgr.E03670 Eucgr.E03671 Potri.004G027800 Potri.004G027900 Potri.011G037300 Potri.011G037400 Potri.011G037600 Sapur.004G017000 Sapur.011G024400
OG0000181: Cocit.E0977.1 Cocit.E0979.1 Cocit.E0980.1 Cocit.E0981.1 Cocit.E0982.1 Cocit.E0983.1 Eucgr.E01356 Eucgr.E01358 Eucgr.E01359 Eucgr.E01360 Eucgr.E01361 Eucgr.E01363 GSVIVG01027539001 Potri.014G072000 Sapur.014G053200 Sapur.014G053300 Sapur.014G053400 Sapur.014G053500 Sapur.014G053600 Sapur.014G053800
OG0000182: Eucgr.I00333 Eucgr.I00335 Eucgr.I00339 Eucgr.I00454 GSVIVG01022205001 GSVIVG01022207001 Potri.007G082900 Potri.007G083000 Potri.007G083200 Potri.007G083300 Potri.007G083500 Potri.007G083600 Potri.007G083700 Potri.007G083901 Potri.007G084200 Potri.007G084400 Potri.007G084700 Potri.007G084800 Potri.007G085000 Sapur.007G078000
OG0000183: Potri.012G121900 Potri.012G122200 Potri.012G122301 Potri.012G122600 Potri.012G122900 Potri.012G123200 Potri.012G123400 Potri.012G123500 Sapur.012G086300 Sapur.012G086900 Sapur.012G087500 Sapur.012G090900 Sapur.012G091400 Sapur.012G091800 Sapur.012G092600 Sapur.012G092900 Sapur.012G094300 Sapur.012G094700 Sapur.012G094900 Sapur.012G095500
OG0000184: Cocit.H0768.1 Cocit.H0769.1 Cocit.H0770.1 Cocit.H0771.1 Cocit.H0772.1 Cocit.H0773.1 Cocit.H0774.1 Cocit.H0775.1 Cocit.H0777.1 Eucgr.H01166 Eucgr.H01167 Eucgr.H01169 Eucgr.H01172 Eucgr.H01173 Eucgr.H01174 Eucgr.H01176 GSVIVG01027958001 Potri.T035400 Sapur.002G154900
OG0000185: Cocit.A0202.1 Cocit.H0004.1 Cocit.H0031.1 Cocit.H0032.1 Cocit.H0033.1 Cocit.H0161.1 Eucgr.H00294 Eucgr.H00295 Eucgr.H00296 Eucgr.H00297 Eucgr.H00301 Eucgr.H00305 Eucgr.H00307 Eucgr.L00008 GSVIVG01038152001 GSVIVG01038162001 GSVIVG01038172001 Potri.013G127300 Sapur.013G115700
OG0000186: Cocit.J1686.1 Cocit.J1687.1 Cocit.H2661.1 Cocit.H2662.1 Cocit.H2663.1 Cocit.H2665.1 Cocit.I0431.1 Eucgr.H02385 Eucgr.H02389 Eucgr.H02390 Eucgr.H02391 Eucgr.H02392 Eucgr.I00634 GSVIVG01003697001 GSVIVG01003698001 GSVIVG01003699001 GSVIVG01003701001 Potri.007G009400 Sapur.007G007200
OG0000187: Cocit.G1934.1 Cocit.G1935.1 Cocit.G1937.1 Cocit.G1938.1 Cocit.G1939.1 Cocit.G1941.1 Cocit.G1942.1 Cocit.G1943.1 Eucgr.J03105 Eucgr.J03106 Eucgr.J03109 Eucgr.J03111 Eucgr.J03112 GSVIVG01034216001 GSVIVG01038453001 Potri.001G046500 Potri.003G181300 Sapur.001G037300 Sapur.003G137700
OG0000188: Cocit.G0280.1 Cocit.G0281.1 Cocit.G0282.1 Cocit.G0283.1 Cocit.G0287.1 Cocit.G0288.1 Cocit.G0513.1 Cocit.G0514.1 Cocit.G0515.1 Cocit.G0577.1 Cocit.G0578.1 Cocit.G0580.1 Eucgr.G00888 Eucgr.G00889 Eucgr.G01238 Eucgr.G01240 Eucgr.G01241 Eucgr.G01245 Eucgr.G01246
OG0000189: Cocit.G0418.1 Cocit.G0421.1 Cocit.G0423.1 Cocit.G0425.1 Cocit.G0556.1 Eucgr.G01132 Eucgr.G01133 Eucgr.G01134 Eucgr.G01135 Eucgr.G01137 Eucgr.G01140 Eucgr.G01148 Eucgr.G01152 Eucgr.G01171 Potri.009G082900 Potri.009G083000 Potri.009G083100 Potri.009G083300 Sapur.009G065100
OG0000190: Cocit.G1359.1 Cocit.G1476.1 Cocit.G1479.1 Cocit.G1482.1 Cocit.G1490.1 Cocit.G1492.1 Cocit.G1505.1 Eucgr.G01972 Eucgr.G02053 Eucgr.G02054 Eucgr.G02099 Eucgr.G02120 Eucgr.G02123 Eucgr.G02124 Eucgr.G02127 Eucgr.G02130 Eucgr.G02136 Eucgr.G02140 Potri.010G105800
OG0000191: Cocit.G2201.1 Cocit.G2202.1 Cocit.G2203.1 Cocit.G2311.1 Cocit.G2312.1 Cocit.G2313.1 Eucgr.G03006 Eucgr.G03007 Eucgr.G03009 Eucgr.G03010 Eucgr.G03012 Eucgr.G03013 Eucgr.G03014 GSVIVG01016425001 GSVIVG01016427001 Potri.010G195300 Potri.010G195500 Potri.010G195600 Sapur.010G153000
OG0000192: Cocit.B2381.1 Cocit.B2383.1 Cocit.B2508.1 Cocit.B2511.1 Cocit.G1553.1 Eucgr.B02678 Eucgr.B02681 Eucgr.B02683 Eucgr.G02087 Eucgr.G02093 GSVIVG01011643001 GSVIVG01011645001 Potri.008G135800 Potri.008G136100 Potri.010G104900 Potri.010G105200 Sapur.008G110500 Sapur.008G110600 Sapur.010G069600
OG0000193: Cocit.C1515.1 Cocit.C1518.1 Cocit.C1520.1 Cocit.C1521.1 Cocit.C1523.1 Eucgr.C02431 Eucgr.C02433 Eucgr.C02434 Potri.006G171800 Potri.006G172100 Potri.006G172900 Potri.006G173300 Potri.006G174100 Potri.006G174301 Potri.006G174600 Potri.018G096300 Potri.018G096500 Sapur.018G072900 Sapur.018G073000
OG0000194: Cocit.A2308.1 Cocit.K2364.1 Cocit.K2365.1 Eucgr.A02883 Eucgr.K00154 Eucgr.K00155 GSVIVG01018604001 GSVIVG01018606001 GSVIVG01018607001 GSVIVG01018608001 Potri.012G127200 Potri.015G128100 Potri.015G128200 Potri.015G128300 Potri.015G128400 Sapur.15WG137000 Sapur.15WG137100 Sapur.15ZG119200 Sapur.15ZG119300
OG0000195: Cocit.K1792.1 Cocit.K1833.1 Cocit.K1834.1 Eucgr.K00971 Eucgr.K00973 Eucgr.K00978 Eucgr.K00979 Eucgr.K00982 Eucgr.K00986 Eucgr.K00987 Eucgr.K00989 Eucgr.K00996 Eucgr.K00997 Eucgr.K00998 Eucgr.K01000 Eucgr.K01002 Eucgr.K01004 Eucgr.K01006 Eucgr.K01007
OG0000196: Cocit.K1141.1 Cocit.K1439.1 Cocit.K1440.1 Cocit.K1441.1 Cocit.K1509.1 Cocit.K1510.1 Cocit.K1511.1 Eucgr.K01374 Eucgr.K01375 Eucgr.K01377 Eucgr.K01379 Eucgr.K01380 GSVIVG01030135001 GSVIVG01030137001 Potri.014G171300 Potri.014G171500 Sapur.014G139000 Sapur.014G139300 Sapur.014G139600
OG0000197: Cocit.K0411.1 Cocit.K0412.1 Eucgr.K03066 Eucgr.K03069 Eucgr.K03072 Eucgr.K03076 Eucgr.K03077 Eucgr.K03082 Eucgr.K03083 Eucgr.K03090 Eucgr.K03093 Eucgr.K03096 Eucgr.K03097 Eucgr.K03102 GSVIVG01034126001 Potri.006G088400 Potri.006G088600 Potri.006G088900 Sapur.006G072700
OG0000198: Cocit.B2191.1 Cocit.B2192.1 Cocit.B2193.1 Cocit.B2194.1 Cocit.B2195.1 Cocit.B2196.1 Cocit.B2197.1 Eucgr.B02390 Eucgr.B02391 Eucgr.B02392 Eucgr.B02393 Eucgr.B02394 Eucgr.B02395 Eucgr.B02396 Eucgr.B02397 Eucgr.B02398 Eucgr.B02399 Potri.009G027700 Sapur.009G020300
OG0000199: Cocit.J0464.1 Cocit.B1955.1 Eucgr.J00505 Eucgr.J00508 Eucgr.J00509 Eucgr.J00511 Eucgr.J00512 Eucgr.J00513 Eucgr.J00514 Eucgr.J00516 Eucgr.J00517 Eucgr.J00518 Eucgr.J00519 Eucgr.J00520 GSVIVG01036091001 Potri.001G218800 Potri.009G019200 Sapur.009G013500 Sapur.016G116500
OG0000200: Cocit.A1967.1 Cocit.A1968.1 Cocit.A1969.1 Cocit.A1970.1 Cocit.A1971.1 Cocit.A1972.1 Cocit.A1973.1 Cocit.A1975.1 Cocit.A1976.1 Eucgr.A02432 Eucgr.A02433 GSVIVG01033370001 Potri.006G058500 Potri.006G058600 Potri.016G049400 Potri.016G049600 Sapur.006G045800 Sapur.006G045900 Sapur.016G044200
OG0000201: Cocit.A0957.1 Cocit.A0995.1 Cocit.A1020.1 Cocit.A1021.1 Cocit.A1133.1 Cocit.A1134.1 Cocit.A1135.1 Eucgr.A01605 Eucgr.A01606 Eucgr.A01607 Eucgr.A01608 Eucgr.A01609 Eucgr.A01611 GSVIVG01033698001 GSVIVG01033701001 Potri.006G120600 Potri.016G097400 Sapur.006G099000 Sapur.012G032700
OG0000202: Cocit.A0806.1 Cocit.A0807.1 Cocit.A0808.1 Cocit.A0809.1 Eucgr.B02794 Eucgr.B02795 Eucgr.B02796 Eucgr.B02797 Eucgr.B02798 Eucgr.B02799 GSVIVG01034003001 Potri.006G096900 Potri.006G097000 Potri.006G097100 Potri.016G112000 Potri.016G112100 Sapur.006G079700 Sapur.006G079800 Sapur.016G097600
OG0000203: Cocit.A1031.1 Eucgr.C00133 Eucgr.C00134 Eucgr.C00135 Eucgr.C00136 Potri.006G166700 Potri.006G166800 Potri.018G088500 Potri.018G088600 Potri.018G088800 Potri.018G089100 Potri.018G089200 Potri.018G089300 Potri.018G089400 Potri.018G089500 Sapur.006G136900 Sapur.018G065600 Sapur.018G065900 Sapur.018G066000
OG0000204: Cocit.F0266.1 Cocit.F0942.1 Cocit.F0943.1 Eucgr.F00589 Eucgr.F00591 Eucgr.F00592 Eucgr.F00593 Eucgr.F00594 Eucgr.F00595 Eucgr.F01650 GSVIVG01009902001 Potri.002G022500 Potri.002G022600 Potri.002G022700 Potri.005G239100 Sapur.002G016700 Sapur.002G016800 Sapur.005G191800 Sapur.005G191900
OG0000205: Cocit.F0579.1 Cocit.F0580.1 Cocit.F0581.1 Cocit.F0582.1 Cocit.F0583.1 Cocit.F0584.1 Eucgr.F00244 Eucgr.F00245 Eucgr.F00248 Eucgr.F00249 Eucgr.F00250 Eucgr.F00251 GSVIVG01009528001 Potri.014G032600 Potri.014G032700 Potri.014G032800 Sapur.014G023000 Sapur.014G023100 Sapur.014G023200
OG0000206: Cocit.F0644.1 Eucgr.F00129 GSVIVG01009379001 Potri.002G120600 Potri.002G120700 Potri.014G019300 Potri.014G019400 Potri.014G019500 Potri.014G019600 Potri.014G019700 Sapur.002G097500 Sapur.002G097800 Sapur.002G097900 Sapur.014G010100 Sapur.014G010200 Sapur.014G010300 Sapur.014G010400 Sapur.014G010500 Sapur.014G010600
OG0000207: Cocit.F1393.1 Eucgr.F01301 Eucgr.F01302 Eucgr.F01305 Eucgr.F01306 GSVIVG01014134001 GSVIVG01014138001 GSVIVG01014140001 GSVIVG01014145001 GSVIVG01014147001 GSVIVG01014149001 GSVIVG01014150001 Potri.001G385400 Potri.001G385600 Potri.001G385900 Potri.001G386500 Potri.011G106400 Sapur.016G245700 Sapur.016G247600
OG0000208: Cocit.E1914.1 Cocit.E1915.1 Cocit.E1916.1 Cocit.E1917.1 Cocit.E1918.1 Cocit.E1919.1 Cocit.E1920.1 Cocit.E2289.1 Eucgr.E03371 Eucgr.E03372 Eucgr.E03373 Eucgr.E03374 Potri.004G036350 Potri.011G044700 Potri.011G044800 Sapur.004G023200 Sapur.004G023300 Sapur.011G030000 Sapur.011G030100
OG0000209: Cocit.E2064.1 Cocit.E2065.1 Cocit.E2066.1 Cocit.E2067.1 Cocit.E2072.1 Cocit.E2156.1 Cocit.E2157.1 Eucgr.E02628 Eucgr.E02629 Eucgr.E02633 Eucgr.E03214 Eucgr.E03215 Eucgr.E03216 Eucgr.E03220 Eucgr.E03222 Eucgr.E03223 GSVIVG01021129001 Potri.011G059400 Sapur.011G041200
OG0000210: Eucgr.J01435 Eucgr.J01436 Eucgr.J01437 Eucgr.J01438 GSVIVG01036505001 Potri.004G108400 Potri.004G108500 Potri.004G108600 Potri.004G108800 Potri.017G107100 Potri.017G107200 Potri.017G107300 Potri.017G107400 Sapur.004G077200 Sapur.004G077300 Sapur.004G077400 Sapur.017G087300 Sapur.017G087400 Sapur.017G087500
OG0000211: GSVIVG01038237001 Potri.007G144000 Potri.017G003100 Potri.017G003301 Potri.017G003400 Potri.017G003601 Potri.017G003783 Potri.017G004300 Potri.017G004400 Potri.017G004900 Potri.017G005001 Potri.017G005200 Potri.017G007600 Sapur.017G001600 Sapur.017G001700 Sapur.017G001800 Sapur.017G001900 Sapur.017G002000 Sapur.017G003600
OG0000212: Cocit.H1482.1 Cocit.H1483.1 Cocit.H1484.1 Cocit.H1485.1 Cocit.H1486.1 Cocit.H1487.1 Cocit.H1665.1 Cocit.H1667.1 Cocit.H1668.1 Eucgr.H02638 Eucgr.H02639 Eucgr.H02640 Eucgr.H02641 Eucgr.H02643 Eucgr.H02644 GSVIVG01031592001 GSVIVG01031600001 GSVIVG01031613001
OG0000213: Cocit.B1243.1 Cocit.B1244.1 Cocit.B1245.1 Cocit.B1246.1 Cocit.B1247.1 Cocit.H1066.1 Eucgr.B01345 Eucgr.B01349 Eucgr.B01350 Eucgr.B01351 Eucgr.B01352 Eucgr.B01353 Eucgr.H01344 GSVIVG01031351001 Potri.005G001300 Potri.013G000500 Sapur.005G000600 Sapur.013G000500
OG0000214: Cocit.H1142.1 Cocit.H1143.1 Cocit.H1144.1 Cocit.H1145.1 Cocit.H1146.1 Cocit.H1147.1 Eucgr.H01240 Eucgr.H01241 Eucgr.H01242 Eucgr.H01243 Eucgr.H01244 Eucgr.H01245 Eucgr.H01247 Potri.007G030500 Sapur.007G027100 Sapur.007G027200 Sapur.007G027400 Sapur.007G027500
OG0000215: Cocit.H1463.1 Cocit.H1464.1 Cocit.H1643.1 Eucgr.H02573 Eucgr.H02574 Eucgr.H02578 Potri.008G175100 Potri.010G060900 Potri.010G061100 Potri.010G061200 Potri.010G061400 Potri.010G061700 Sapur.010G049500 Sapur.010G049600 Sapur.010G049700 Sapur.010G050100 Sapur.010G050200 Sapur.017G044900
OG0000216: Cocit.G1945.1 Eucgr.J03114 GSVIVG01034241001 Potri.001G045100 Potri.001G045500 Potri.001G045900 Potri.001G046100 Potri.001G046400 Potri.003G181400 Sapur.001G035000 Sapur.001G035100 Sapur.001G035200 Sapur.001G035300 Sapur.001G036900 Sapur.001G037000 Sapur.001G037100 Sapur.001G037200 Sapur.003G137800
OG0000217: Cocit.G0565.1 Cocit.G0566.1 Cocit.G0567.1 Cocit.G0568.1 Eucgr.G01205 Eucgr.G01206 Eucgr.G01209 Eucgr.G01210 Eucgr.G01213 Eucgr.G01214 Eucgr.G01215 Eucgr.G01217 Potri.009G087600 Potri.009G087700 Potri.009G087800 Sapur.009G068700 Sapur.009G068800 Sapur.009G068900
OG0000218: Cocit.A0578.1 Cocit.A0579.1 Cocit.I0966.1 Cocit.I0967.1 Cocit.I0986.1 Cocit.I0988.1 Cocit.I0989.1 Cocit.I0994.1 Cocit.I0995.1 Cocit.I1022.1 Eucgr.I01922 Eucgr.I01923 Eucgr.I01932 Eucgr.I01957 Eucgr.I02248 Eucgr.I02250 Eucgr.I02251 GSVIVG01011375001
OG0000219: Cocit.C0239.1 Cocit.I0277.1 Eucgr.C00322 Eucgr.C00491 Eucgr.C00492 Eucgr.C00494 Eucgr.C04393 Eucgr.C04394 GSVIVG01012842001 GSVIVG01012845001 GSVIVG01012846001 GSVIVG01012847001 Potri.006G062500 Potri.018G121700 Potri.018G121800 Sapur.006G049600 Sapur.018G095000 Sapur.018G095100
OG0000220: Cocit.D1715.1 Cocit.D1716.1 Cocit.D1717.1 Cocit.D1719.1 Cocit.D1720.1 Cocit.D1721.1 Cocit.D1722.1 Eucgr.D01952 Eucgr.D01955 Eucgr.D01956 Eucgr.D01958 GSVIVG01013045001 GSVIVG01019909001 GSVIVG01019910001 Potri.001G113900 Potri.003G118200 Sapur.001G093200 Sapur.003G082800
OG0000221: Cocit.D1723.1 Cocit.D1724.1 Cocit.D1725.1 Cocit.D1726.1 Cocit.E0360.1 Cocit.E0361.1 Cocit.E0362.1 Cocit.E0363.1 Eucgr.D01951 Eucgr.D01954 Eucgr.D02072 Eucgr.E00506 Eucgr.E00511 GSVIVG01019897001 Potri.001G113700 Potri.003G118500 Potri.003G118700 Potri.003G118800
OG0000222: Cocit.D0193.1 Cocit.E1893.1 Cocit.E2020.1 Cocit.E2021.1 Eucgr.D00415 Eucgr.D00419 Eucgr.E02839 Eucgr.E02840 Eucgr.E02842 Eucgr.E02843 Eucgr.E02844 GSVIVG01021278001 GSVIVG01021280001 GSVIVG01021282001 Potri.004G063500 Potri.011G072566 Sapur.004G044200 Sapur.011G051100
OG0000223: Cocit.A1694.1 Cocit.A1695.1 Cocit.D1995.1 Eucgr.G02848 Eucgr.G02849 Eucgr.G02850 Eucgr.G02851 Eucgr.G02852 Eucgr.J00907 Eucgr.J01079 GSVIVG01016257001 GSVIVG01025214001 Potri.008G038200 Potri.010G224100 Potri.010G224200 Sapur.008G027800 Sapur.008G028000 Sapur.010G179400
OG0000224: Cocit.C0229.1 Cocit.C0230.1 Cocit.C0234.1 Cocit.C0236.1 Cocit.C0261.1 Cocit.C0262.1 Eucgr.C00271 Eucgr.C00277 Eucgr.C00286 Eucgr.C00289 Eucgr.C00292 Eucgr.C00296 Eucgr.C00311 Eucgr.C00318 Eucgr.C00467 Eucgr.C00525 Eucgr.C00532 Eucgr.C00539
OG0000225: Cocit.K0181.1 Cocit.K0182.1 Cocit.K0183.1 Eucgr.K02670 Eucgr.K02671 Eucgr.K02672 Eucgr.K02673 Eucgr.K02674 Eucgr.K02678 Eucgr.K02682 Eucgr.K02683 Eucgr.K02684 Eucgr.K02688 Eucgr.K02694 Eucgr.K02696 Potri.015G101700 Sapur.15WG118000 Sapur.15ZG100400
OG0000226: Cocit.A1365.1 Cocit.A1366.1 Cocit.A1367.1 Cocit.A1368.1 Cocit.A1369.1 Cocit.A1465.1 Cocit.K0937.1 Cocit.K1843.1 Eucgr.A01070 Eucgr.A01071 Eucgr.K00668 GSVIVG01030585001 GSVIVG01030586001 Potri.002G217900 Potri.002G223000 Potri.014G162600 Sapur.002G172100 Sapur.014G133000
OG0000227: Cocit.K0319.1 Cocit.K0320.1 Cocit.K0321.1 Cocit.K0322.1 Eucgr.K02885 Eucgr.K02886 Eucgr.K02887 Eucgr.K02888 Eucgr.K02890 Eucgr.K02891 GSVIVG01007852001 GSVIVG01007856001 GSVIVG01007860001 Potri.012G074700 Potri.015G069600 Sapur.012G055200 Sapur.15WG088600 Sapur.15ZG071200
OG0000228: Cocit.K0336.1 Cocit.K0337.1 Cocit.K0339.1 Cocit.K0341.1 Cocit.K0342.1 Cocit.K0343.1 Cocit.K0395.1 Eucgr.B00401 Eucgr.B00402 Eucgr.K02913 Eucgr.K02915 Eucgr.K02917 Eucgr.K02918 GSVIVG01008072001 Potri.012G071400 Potri.012G071500 Sapur.012G051600 Sapur.012G051800
OG0000229: Cocit.K0627.1 Cocit.K0628.1 Cocit.K0629.1 Cocit.K0630.1 Cocit.K0631.1 Cocit.K0632.1 Cocit.K0633.1 Eucgr.K03271 Eucgr.K03272 Eucgr.K03273 Eucgr.K03274 Eucgr.K03275 Eucgr.K03278 GSVIVG01028299001 Potri.002G040700 Potri.005G222300 Sapur.002G031200 Sapur.005G176700
OG0000230: Cocit.B0549.1 Cocit.B0552.1 Cocit.B0553.1 Cocit.B0559.1 Cocit.B0660.1 Cocit.B0661.1 Cocit.B0662.1 Eucgr.B00749 Eucgr.B00758 Eucgr.B00759 Eucgr.B00761 Eucgr.B00768 Eucgr.B00769 Eucgr.B00770 Eucgr.B00783 Eucgr.B00804 GSVIVG01008325001 GSVIVG01008326001
OG0000231: Cocit.B3141.1 Cocit.B3142.1 Cocit.B3143.1 Cocit.B3144.1 Cocit.B3145.1 Eucgr.B03595 Eucgr.B03596 Eucgr.B03598 Eucgr.J01759 Eucgr.J01761 GSVIVG01025486001 GSVIVG01025487001 Potri.001G002800 Potri.001G003000 Potri.001G003100 Sapur.001G001800 Sapur.003G168300 Sapur.003G168400
OG0000232: Cocit.L2655.1 Eucgr.H01692 Eucgr.H01696 Eucgr.H01701 Eucgr.H01704 Eucgr.H01706 Eucgr.H01724 Eucgr.H01733 Eucgr.H02059 Eucgr.H02065 Eucgr.H02068 Eucgr.H02072 Eucgr.H02080 Eucgr.H02083 Eucgr.H02090 GSVIVG01022084001 Potri.005G140500 Sapur.005G108600
OG0000233: Cocit.A0237.1 Cocit.A0238.1 Cocit.A0239.1 Cocit.A0240.1 Cocit.A0257.1 Cocit.A0258.1 Eucgr.A00926 Eucgr.A00936 Eucgr.A00937 Eucgr.A00938 Eucgr.A00940 Eucgr.A00942 Eucgr.A00943 Eucgr.A00945 Eucgr.A00947 Eucgr.A00948 Potri.016G016000 Sapur.016G013100
OG0000234: Cocit.A1244.1 Cocit.A1245.1 Cocit.E0035.1 Eucgr.A01456 Eucgr.E00050 GSVIVG01027153001 GSVIVG01027154001 GSVIVG01027155001 GSVIVG01038551001 Potri.002G171500 Potri.012G015500 Potri.014G099200 Potri.015G013000 Sapur.002G144000 Sapur.012G013000 Sapur.014G077700 Sapur.15WG010800 Sapur.15ZG010600
OG0000235: Cocit.J0081.1 Cocit.J0082.1 Cocit.J0083.1 Cocit.J0084.1 Cocit.J0085.1 Cocit.J0086.1 Cocit.J0087.1 Cocit.J0092.1 Eucgr.J01005 Eucgr.J01007 Eucgr.J01008 Eucgr.J01009 Eucgr.J01013 Eucgr.J01015 GSVIVG01034736001 Potri.008G024800 Potri.008G024900 Sapur.008G016600
OG0000236: Cocit.F1398.1 Cocit.F1399.1 Cocit.F1400.1 Cocit.F1415.1 Cocit.F1416.1 Cocit.F1417.1 Eucgr.F01233 Eucgr.F01234 Eucgr.F01235 Eucgr.F01236 Eucgr.F01237 GSVIVG01014205001 Potri.011G110000 Potri.011G110200 Potri.011G110500 Sapur.011G074200 Sapur.011G074400 Sapur.011G074600
OG0000237: Cocit.F1101.1 Cocit.F1102.1 Cocit.F1103.1 Cocit.F1152.1 Cocit.F1153.1 Eucgr.F00816 Eucgr.F00986 Eucgr.F00987 Eucgr.F00988 GSVIVG01014613001 GSVIVG01014614001 Potri.011G133300 Potri.011G133400 Potri.011G133600 Potri.011G133700 Sapur.011G098800 Sapur.011G098900 Sapur.011G099000
OG0000238: Cocit.F1178.1 Cocit.F1179.1 Potri.011G121400 Potri.011G121500 Sapur.011G083900 Sapur.011G084400 Sapur.011G084600 Sapur.011G085000 Sapur.011G085100 Sapur.011G085300 Sapur.011G085400 Sapur.011G085600 Sapur.011G085700 Sapur.011G085800 Sapur.011G086000 Sapur.011G086100 Sapur.011G086300 Sapur.016G259900
OG0000239: Cocit.E1682.1 Eucgr.D01621 Eucgr.E02876 Eucgr.E02878 GSVIVG01021326001 GSVIVG01021328001 GSVIVG01021330001 GSVIVG01021331001 GSVIVG01021332001 GSVIVG01021334001 GSVIVG01021335001 GSVIVG01021337001 GSVIVG01021339001 GSVIVG01021344001 GSVIVG01021346001 GSVIVG01021349001 Potri.001G355200 Sapur.016G226900
OG0000240: Cocit.E2043.1 Cocit.E2044.1 Cocit.E2045.1 Cocit.E2046.1 Eucgr.E02637 Eucgr.E03209 Eucgr.E03211 Eucgr.E03212 Eucgr.E03213 GSVIVG01021134001 Potri.004G050400 Potri.004G050500 Potri.011G059500 Potri.011G059600 Sapur.004G034000 Sapur.004G034100 Sapur.011G041300 Sapur.011G041400
OG0000241: Cocit.E2567.1 Eucgr.E03717 Eucgr.E03719 Eucgr.E03723 Eucgr.E03726 Eucgr.E03732 Eucgr.E03734 Eucgr.E03739 Eucgr.E04124 Eucgr.E04125 Eucgr.E04126 GSVIVG01012618001 Potri.004G023700 Potri.004G023900 Potri.004G024000 Potri.011G028300 Sapur.004G015000 Sapur.004G015200
OG0000242: Eucgr.K00975 Eucgr.K00980 Eucgr.K01008 GSVIVG01020516001 GSVIVG01020517001 GSVIVG01020519001 GSVIVG01020522001 GSVIVG01020524001 GSVIVG01020527001 GSVIVG01020530001 GSVIVG01030360001 GSVIVG01030361001 GSVIVG01030362001 GSVIVG01030363001 GSVIVG01030366001 GSVIVG01030367001 GSVIVG01030371001 GSVIVG01030372001
OG0000243: Eucgr.G00493 Eucgr.G00496 Eucgr.G00497 Eucgr.G00499 Eucgr.G00501 Eucgr.G00507 Eucgr.G01537 Eucgr.G01540 Eucgr.G01541 GSVIVG01031887001 GSVIVG01031888001 Potri.004G148600 Potri.004G148900 Potri.004G149000 Potri.009G109700 Sapur.004G111800 Sapur.004G111900 Sapur.009G086400
OG0000244: Potri.004G109000 Potri.004G109100 Potri.004G109400 Potri.004G109500 Potri.004G109600 Potri.004G109900 Potri.004G110000 Potri.004G110100 Potri.004G110300 Potri.004G110500 Potri.004G110600 Potri.004G110800 Potri.004G110900 Potri.004G110950 Potri.004G115100 Potri.004G115200 Potri.004G115300 Sapur.004G076900
OG0000245: Sapur.011G020800 Sapur.011G021000 Sapur.011G021200 Sapur.011G021400 Sapur.011G021500 Sapur.011G021800 Sapur.011G021900 Sapur.011G022000 Sapur.011G022100 Sapur.011G022200 Sapur.011G022300 Sapur.011G022500 Sapur.011G022700 Sapur.011G022800 Sapur.011G022900 Sapur.011G023200 Sapur.011G023400 Sapur.011G024000
OG0000246: Cocit.H0042.1 Cocit.H0043.1 Cocit.H0044.1 Cocit.H0045.1 Cocit.H0046.1 Cocit.H0047.1 Cocit.H0092.1 Eucgr.H00320 Eucgr.H00321 Eucgr.H00323 Eucgr.H00324 Eucgr.H00325 Eucgr.H00326 Eucgr.H00327 Eucgr.H00328 Eucgr.H00329 GSVIVG01038116001
OG0000247: Cocit.H0324.1 Cocit.H0396.1 Cocit.H0397.1 Cocit.H0398.1 Eucgr.E00820 Eucgr.E00821 Eucgr.H00185 Eucgr.H00186 Eucgr.H00187 Eucgr.H00188 Eucgr.H00189 GSVIVG01018143001 GSVIVG01018144001 GSVIVG01027717001 Potri.010G074700 Potri.010G074800 Sapur.010G038200
OG0000248: Cocit.G0406.1 Cocit.G0407.1 Cocit.G0408.1 Cocit.G0409.1 Cocit.H2128.1 Eucgr.G01113 Eucgr.G01114 Eucgr.G01115 Eucgr.G01116 Eucgr.G01117 Eucgr.G01118 Eucgr.G01229 Eucgr.G01232 GSVIVG01037074001 GSVIVG01037078001 Potri.001G312800 Sapur.016G189100
OG0000249: Cocit.H3517.1 Eucgr.H05089 Eucgr.I00056 Eucgr.I00057 Eucgr.I00058 Eucgr.I00059 Eucgr.I00060 Eucgr.I00095 Eucgr.I00097 Eucgr.I00099 Eucgr.I00100 Eucgr.I00102 GSVIVG01022354001 Potri.005G069500 Potri.007G099400 Sapur.005G052900 Sapur.007G089800
OG0000250: Cocit.H2176.1 Cocit.I1082.1 Eucgr.H03352 Eucgr.I01626 GSVIVG01033050001 GSVIVG01036540001 Potri.001G326400 Potri.004G113800 Potri.004G113900 Potri.017G100800 Potri.017G101000 Sapur.004G074500 Sapur.004G074600 Sapur.016G201300 Sapur.017G082300 Sapur.017G082400 Sapur.017G082500
OG0000251: Cocit.G0711.1 Cocit.G0713.1 Cocit.G0714.1 Cocit.G0757.1 Cocit.G0782.1 Eucgr.G01330 Eucgr.G01338 Eucgr.G01341 Eucgr.H02706 Eucgr.H03199 Eucgr.H03203 GSVIVG01037910001 Potri.001G299400 Potri.001G299500 Potri.009G094600 Sapur.009G074200 Sapur.016G179300
OG0000252: Cocit.G0487.1 Cocit.G0717.1 Cocit.G0718.1 Cocit.G0780.1 Cocit.G0781.1 Cocit.G1106.1 Eucgr.G01376 Eucgr.G01377 Eucgr.G01378 Eucgr.G01380 Eucgr.G01382 Eucgr.G01384 Eucgr.G01557 Eucgr.G01558 Eucgr.G01559 Eucgr.G01561 Eucgr.G01565
OG0000253: Cocit.G0172.1 Cocit.G0178.1 Cocit.G0194.1 Cocit.G0195.1 Eucgr.G00086 Eucgr.G00088 Eucgr.G00106 Eucgr.G00152 Eucgr.G00161 Eucgr.G00163 Eucgr.G00167 Eucgr.G00336 GSVIVG01023173001 GSVIVG01023177001 GSVIVG01023182001 GSVIVG01023189001 GSVIVG01023191001
OG0000254: Cocit.G0043.1 Cocit.G0044.1 Eucgr.G00037 Eucgr.G00038 Eucgr.G00039 Eucgr.G00040 Eucgr.G00041 Eucgr.G00043 GSVIVG01023113001 Potri.004G231200 Potri.004G231300 Potri.004G231500 Potri.004G231600 Potri.004G231700 Potri.004G231850 Potri.004G232400 Sapur.001G190300
OG0000255: Cocit.I0111.1 Cocit.I0112.1 Cocit.I0113.1 Cocit.I0114.1 Cocit.I0168.1 Cocit.I0170.1 Cocit.I0171.1 Cocit.I0172.1 Cocit.I0173.1 Cocit.I0174.1 Cocit.I0175.1 Eucgr.I00207 Potri.005G061780 Potri.007G106900 Potri.007G109600 Potri.007G117900 Sapur.007G095800
OG0000256: Cocit.D1947.1 Cocit.D1948.1 Cocit.I0753.1 Cocit.I1323.1 Cocit.I1324.1 Cocit.I1325.1 Eucgr.I01424 Eucgr.I01425 Eucgr.I01426 Eucgr.I01427 GSVIVG01024013001 GSVIVG01024014001 GSVIVG01024017001 Potri.004G175900 Potri.009G135800 Sapur.004G132300 Sapur.009G108100
OG0000257: Cocit.I0260.1 Cocit.I0261.1 Cocit.I0301.1 Eucgr.I00383 Eucgr.I00385 Eucgr.I00386 Eucgr.I00388 Eucgr.I00451 GSVIVG01022165001 GSVIVG01022168001 GSVIVG01022172001 GSVIVG01022181001 Potri.005G079400 Potri.007G088301 Sapur.007G081000 Sapur.007G081100 Sapur.007G081200
OG0000258: Cocit.J1585.1 Cocit.J1596.1 Cocit.J1597.1 Cocit.I1125.1 Cocit.I1138.1 Eucgr.I01671 Eucgr.I01675 Eucgr.I01676 Eucgr.J02297 Eucgr.J02300 Eucgr.J02302 Eucgr.J02303 GSVIVG01001839001 Potri.001G335200 Potri.001G335300 Sapur.016G209900 Sapur.016G210000
OG0000259: Cocit.D1682.1 Cocit.D1685.1 Cocit.D1686.1 Cocit.D1687.1 Eucgr.D02009 Eucgr.D02011 Eucgr.D02012 Eucgr.D02013 Eucgr.D02520 Eucgr.E00470 GSVIVG01018543001 GSVIVG01018547001 Potri.001G118500 Potri.003G114400 Sapur.001G097100 Sapur.001G097300 Sapur.001G097400
OG0000260: Cocit.D0802.1 Cocit.F1570.1 Cocit.F1571.1 Eucgr.F02073 Eucgr.F02074 Eucgr.F02079 Eucgr.F02081 Eucgr.F02083 GSVIVG01014628001 GSVIVG01014629001 GSVIVG01014632001 Potri.001G362200 Potri.001G362300 Sapur.016G230700 Sapur.016G230800 Sapur.T005400 Sapur.T005500
OG0000261: Cocit.D0989.1 Cocit.D0990.1 Cocit.E1921.1 Cocit.E1922.1 Eucgr.E02879 Eucgr.E02880 Eucgr.E02881 Eucgr.E02882 Eucgr.E02888 Eucgr.E02891 Eucgr.E02892 Eucgr.E02897 Eucgr.E02899 GSVIVG01021355001 Potri.001G355100 Sapur.016G226700 Sapur.016G226800
OG0000262: Cocit.K2425.1 Cocit.D0420.1 Cocit.D0421.1 Cocit.D0424.1 Cocit.F0999.1 Eucgr.F03813 Eucgr.F04336 Eucgr.F04337 GSVIVG01008827001 GSVIVG01008829001 Potri.002G080400 Potri.002G080500 Potri.005G181000 Potri.005G181100 Sapur.002G063900 Sapur.002G064000 Sapur.005G142100
OG0000263: Cocit.D0305.1 Cocit.D0306.1 Cocit.D0307.1 Cocit.D0308.1 Eucgr.D00325 Eucgr.D00326 Eucgr.D00327 Eucgr.D00328 Eucgr.D00330 Eucgr.D00331 Eucgr.D00332 GSVIVG01021400001 GSVIVG01021401001 Potri.001G352100 Potri.001G352200 Sapur.016G224400 Sapur.016G224500
OG0000264: Cocit.D2075.1 Cocit.E0862.1 Eucgr.D01642 Eucgr.E01082 Eucgr.E01084 Eucgr.E01087 Eucgr.E01088 Eucgr.E01089 Eucgr.E01090 GSVIVG01019690001 GSVIVG01027445001 Potri.001G450900 Potri.002G180100 Potri.011G150600 Potri.014G106200 Sapur.014G083800 Sapur.016G290900
OG0000265: Cocit.C0853.1 Cocit.C0854.1 Cocit.C1825.1 Cocit.C1826.1 Cocit.C1827.1 Cocit.C1832.1 Cocit.C1833.1 Cocit.C1853.1 Eucgr.C01794 GSVIVG01035758001 GSVIVG01035760001 GSVIVG01035762001 Potri.006G249500 Potri.018G031901 Potri.018G041300 Sapur.006G206500 Sapur.018G026200
OG0000266: Cocit.C0146.1 Eucgr.C00389 Eucgr.C00390 Eucgr.C00392 Eucgr.C00394 Eucgr.C00396 Eucgr.C00397 Eucgr.C00399 GSVIVG01001061001 Potri.018G111700 Potri.018G111800 Potri.018G111900 Sapur.018G086000 Sapur.018G086200 Sapur.018G086700 Sapur.018G086800 Sapur.018G086900
OG0000267: Cocit.C2100.1 Eucgr.G02385 Eucgr.G02386 Eucgr.G02387 Eucgr.G02389 Eucgr.G02390 GSVIVG01012015001 GSVIVG01012018001 GSVIVG01012019001 GSVIVG01012020001 GSVIVG01012022001 Potri.010G133200 Potri.010G133300 Potri.010G133700 Sapur.010G103600 Sapur.010G103700 Sapur.010G104000
OG0000268: Cocit.K0911.1 Cocit.K0913.1 Cocit.K0914.1 Cocit.K0915.1 Cocit.K0916.1 Cocit.K0917.1 Cocit.K0918.1 Eucgr.K03494 Eucgr.K03496 Eucgr.K03498 Eucgr.K03499 Eucgr.K03500 Eucgr.K03501 GSVIVG01028037001 Potri.002G202700 Potri.014G127200 Sapur.014G101800
OG0000269: Cocit.K0567.1 Cocit.K0568.1 Cocit.K0569.1 Cocit.K0570.1 Eucgr.K03047 Eucgr.K03049 Eucgr.K03053 Eucgr.K03350 GSVIVG01034078001 Potri.006G091400 Potri.016G102500 Potri.016G102600 Potri.016G102700 Potri.016G102900 Sapur.006G074900 Sapur.006G075000 Sapur.016G091600
OG0000270: Cocit.K1838.1 Cocit.K1839.1 Cocit.K1840.1 Cocit.K1841.1 Cocit.F0034.1 Cocit.F0035.1 Cocit.F0036.1 Eucgr.K00898 Eucgr.K00900 Eucgr.K00901 Eucgr.K00903 GSVIVG01000461001 GSVIVG01000468001 GSVIVG01000469001 GSVIVG01000472001 Potri.019G118000 Sapur.019G104700
OG0000271: Cocit.A1191.1 Cocit.A1361.1 Cocit.K2120.1 Cocit.K2121.1 Eucgr.A01389 Eucgr.A01392 Eucgr.A01395 Eucgr.A01397 Eucgr.K00041 Eucgr.K00449 GSVIVG01038653001 GSVIVG01038655001 Potri.012G006400 Potri.015G003100 Sapur.012G002900 Sapur.15WG002100 Sapur.15ZG002100
OG0000272: Cocit.A1203.1 Cocit.K2131.1 Cocit.E0132.1 Eucgr.A01408 Eucgr.E00482 Eucgr.K00427 GSVIVG01027436001 GSVIVG01038637001 Potri.002G179400 Potri.012G021700 Potri.014G105400 Potri.015G004700 Sapur.002G138500 Sapur.012G008600 Sapur.014G083200 Sapur.15WG003600 Sapur.15ZG003500
OG0000273: Cocit.B0568.1 Cocit.B0584.1 Cocit.B0655.1 Cocit.B0696.1 Cocit.B0697.1 Cocit.B0698.1 Cocit.B0700.1 Cocit.B0702.1 Cocit.B0714.1 Cocit.B0776.1 Cocit.B0779.1 Cocit.B0780.1 Cocit.B0789.1 Cocit.B0790.1 Eucgr.B01032 Eucgr.B01033 Eucgr.B01042
OG0000274: Cocit.B2636.1 Eucgr.B03203 GSVIVG01003219001 GSVIVG01003222001 GSVIVG01003225001 GSVIVG01003226001 Potri.008G090300 Potri.008G090400 Potri.010G164900 Potri.010G165300 Sapur.008G071000 Sapur.008G071100 Sapur.008G071200 Sapur.008G071300 Sapur.010G127500 Sapur.010G127700 Sapur.010G127800
OG0000275: Cocit.B1387.1 Cocit.B1388.1 Potri.005G014700 Potri.005G014900 Potri.005G018000 Potri.005G018100 Potri.005G018300 Sapur.005G011400 Sapur.005G011600 Sapur.005G011700 Sapur.005G011800 Sapur.005G012000 Sapur.005G012500 Sapur.005G012600 Sapur.005G012700 Sapur.005G012800 Sapur.005G012900
OG0000276: Cocit.J2087.1 Cocit.F3302.1 Eucgr.F02561 Eucgr.J03024 Eucgr.J03025 GSVIVG01017184001 GSVIVG01017185001 GSVIVG01017187001 GSVIVG01017188001 GSVIVG01017196001 GSVIVG01017198001 GSVIVG01017201001 GSVIVG01017202001 Potri.001G048800 Potri.001G175700 Sapur.001G039000 Sapur.001G143100
OG0000277: Cocit.F0417.1 Cocit.F0418.1 Cocit.F0419.1 Cocit.F0420.1 Cocit.F0421.1 Cocit.F0422.1 Cocit.F0423.1 Cocit.F0424.1 Cocit.F0427.1 Cocit.F0428.1 Cocit.F0429.1 Eucgr.F01486 Eucgr.F01487 Eucgr.F01490 Eucgr.F01492 Eucgr.F01493 Eucgr.F01497
OG0000278: Cocit.F1585.1 Eucgr.F01427 Eucgr.F01428 Eucgr.F01436 GSVIVG01014951001 GSVIVG01014953001 GSVIVG01014960001 GSVIVG01014962001 GSVIVG01014963001 GSVIVG01014973001 GSVIVG01014974001 GSVIVG01038031001 GSVIVG01038035001 GSVIVG01038039001 GSVIVG01038046001 GSVIVG01038051001 GSVIVG01038059001
OG0000279: Cocit.F0101.1 Eucgr.K02186 GSVIVG01008668001 Potri.012G110300 Potri.012G110600 Potri.015G108500 Potri.015G108600 Potri.015G108700 Potri.015G108800 Sapur.012G082900 Sapur.012G083000 Sapur.15WG126300 Sapur.15WG126400 Sapur.15WG126500 Sapur.15ZG108600 Sapur.15ZG108700 Sapur.15ZG108800
OG0000280: Cocit.E1149.1 Cocit.E1157.1 Cocit.E1158.1 Cocit.E1163.1 Cocit.E1164.1 Cocit.E1167.1 Eucgr.E01615 Eucgr.E01616 Eucgr.E01617 Eucgr.E01620 Eucgr.E01621 Eucgr.E01622 Eucgr.E01625 GSVIVG01018163001 GSVIVG01018168001 Potri.014G066300 Sapur.014G048000
OG0000281: Cocit.E2865.1 Cocit.E2866.1 Cocit.E2867.1 Cocit.E2869.1 Eucgr.F00195 Eucgr.F00196 Eucgr.F00197 Eucgr.F00198 Eucgr.F00199 Eucgr.F00200 Eucgr.F00202 Eucgr.F00203 GSVIVG01009456001 GSVIVG01009462001 Potri.014G025500 Potri.014G025600 Sapur.014G015200
OG0000282: Cocit.E1459.1 Cocit.E1460.1 Cocit.E1461.1 Cocit.E1462.1 Eucgr.E02029 Eucgr.E02039 Eucgr.E02044 Eucgr.E02045 Eucgr.E02046 Eucgr.E02047 Eucgr.E02048 Eucgr.E02050 Eucgr.E02051 Eucgr.E02053 Eucgr.E02054 Eucgr.E02057 Eucgr.E02060
OG0000283: Eucgr.D01200 Eucgr.D01213 Eucgr.D01263 GSVIVG01018305001 GSVIVG01018306001 Potri.014G050466 Potri.014G050532 Potri.014G050800 Potri.014G050900 Potri.014G051000 Sapur.014G038300 Sapur.014G038600 Sapur.014G054900 Sapur.014G055000 Sapur.014G055100 Sapur.014G055300 Sapur.014G055400
OG0000284: Eucgr.B00663 GSVIVG01008191001 GSVIVG01008192001 GSVIVG01008193001 Potri.012G046200 Potri.015G037700 Sapur.15WG048500 Sapur.15WG049100 Sapur.15WG050300 Sapur.15WG050400 Sapur.15WG050600 Sapur.15WG051000 Sapur.15WG051300 Sapur.15WG052000 Sapur.15WG054100 Sapur.15WG054500 Sapur.15ZG033100
OG0000285: Eucgr.I01356 Eucgr.I01359 Potri.004G165300 Potri.009G126900 Sapur.004G123900 Sapur.004G124100 Sapur.004G124300 Sapur.004G124500 Sapur.004G124600 Sapur.004G124900 Sapur.004G125100 Sapur.004G125200 Sapur.004G125300 Sapur.004G125400 Sapur.004G125500 Sapur.004G125600 Sapur.004G125700
OG0000286: Potri.015G019000 Sapur.15WG014300 Sapur.15WG014400 Sapur.15WG014500 Sapur.15WG014700 Sapur.15WG014900 Sapur.15WG015000 Sapur.15WG015100 Sapur.15WG015200 Sapur.15ZG014000 Sapur.15ZG014100 Sapur.15ZG014200 Sapur.15ZG014400 Sapur.15ZG014600 Sapur.15ZG014700 Sapur.15ZG014800 Sapur.15ZG014900
OG0000287: Cocit.H2446.1 Cocit.H2447.1 Cocit.H2448.1 Cocit.H2450.1 Cocit.H2451.1 Eucgr.H03874 Eucgr.H03876 Eucgr.H03877 Eucgr.H03878 Eucgr.H03879 Eucgr.H03880 Eucgr.H03881 GSVIVG01017772001 Potri.008G216200 Potri.010G022700 Sapur.008G164800
OG0000288: Cocit.H0319.1 Cocit.H0320.1 Cocit.H0322.1 Eucgr.E00824 Eucgr.E00825 Eucgr.E00826 Eucgr.E00827 GSVIVG01019469001 GSVIVG01019471001 GSVIVG01019473001 GSVIVG01019475001 GSVIVG01019476001 Potri.001G095600 Potri.003G135800 Sapur.001G078400 Sapur.003G099500
OG0000289: Cocit.F0652.1 Cocit.G1287.1 Cocit.H2500.1 Eucgr.F00118 Eucgr.H02283 Eucgr.I00713 GSVIVG01000132001 GSVIVG01000149001 GSVIVG01009366001 Potri.005G145900 Potri.005G146000 Potri.007G052800 Sapur.005G121900 Sapur.005G122000 Sapur.007G050200 Sapur.007G050600
OG0000290: Cocit.H1638.1 Cocit.H1640.1 Cocit.H1641.1 Cocit.H1647.1 Eucgr.H02741 Eucgr.H02751 Eucgr.H02754 Eucgr.H02755 Eucgr.H02757 Eucgr.H02759 Eucgr.H02761 Eucgr.H02762 Eucgr.H02767 GSVIVG01020920001 Potri.001G317200 Sapur.016G193200
OG0000291: Cocit.H3428.1 Cocit.H3429.1 Cocit.H3431.1 Eucgr.H04681 Eucgr.H04683 Eucgr.H04684 Eucgr.H04686 GSVIVG01010314001 Potri.008G180400 Potri.010G054100 Potri.010G056300 Potri.010G056400 Sapur.008G145900 Sapur.010G053400 Sapur.010G053500 Sapur.010G057200
OG0000292: Cocit.H0387.1 Cocit.H1899.1 Cocit.H1900.1 Eucgr.H00170 Eucgr.H00177 Eucgr.H03090 Eucgr.H03091 GSVIVG01027770001 Potri.008G166000 Potri.008G166100 Potri.010G072400 Potri.010G072600 Sapur.008G134600 Sapur.008G134700 Sapur.010G040000 Sapur.010G040100
OG0000293: Cocit.F1117.1 Cocit.F1120.1 Cocit.F1121.1 Cocit.F1159.1 Cocit.F1161.1 Cocit.F1162.1 Cocit.F1164.1 Cocit.H1765.1 Eucgr.F00976 Eucgr.F00977 Eucgr.F03431 GSVIVG01001973001 Potri.011G134400 Potri.011G134500 Potri.011G134600 Sapur.011G099400
OG0000294: Cocit.H3746.1 Cocit.H3747.1 Cocit.H3748.1 Eucgr.H04953 Eucgr.H04954 Eucgr.H04955 Eucgr.H04956 Eucgr.H04958 GSVIVG01026500001 Potri.005G059900 Potri.007G108800 Potri.007G108900 Sapur.005G045500 Sapur.005G045600 Sapur.005G045700 Sapur.007G097600
OG0000295: Cocit.C2557.1 Cocit.H3630.1 Eucgr.B02229 Eucgr.G03081 GSVIVG01024683001 GSVIVG01024684001 GSVIVG01032772001 Potri.001G280200 Potri.008G072066 Potri.008G072132 Potri.009G075400 Potri.010G185300 Sapur.008G057200 Sapur.009G058900 Sapur.010G145100 Sapur.016G164800
OG0000296: Cocit.J0659.1 Cocit.C2549.1 Cocit.H3618.1 Eucgr.B03991 Eucgr.G03089 Eucgr.J00175 GSVIVG01024662001 GSVIVG01032752001 Potri.001G281600 Potri.008G072800 Potri.009G076900 Potri.010G184400 Sapur.008G057900 Sapur.009G060300 Sapur.010G144100 Sapur.016G166000
OG0000297: Cocit.G0504.1 Cocit.G0505.1 Cocit.G0506.1 Cocit.G0507.1 Eucgr.A02475 Eucgr.A02477 Eucgr.A02478 Eucgr.A02479 GSVIVG01033447001 GSVIVG01033451001 Potri.016G060700 Potri.016G060900 Potri.016G061000 Sapur.006G159600 Sapur.016G057300 Sapur.016G057400
OG0000298: Cocit.G1085.1 Cocit.G1155.1 Cocit.G1156.1 Cocit.G1157.1 Cocit.I1312.1 Eucgr.G01784 Eucgr.G01799 Eucgr.G01800 Eucgr.G01801 Eucgr.G01802 Eucgr.G01803 Eucgr.I01463 GSVIVG01023959001 GSVIVG01023963001 Potri.004G178900 Sapur.004G134800
OG0000299: Cocit.G2027.1 Eucgr.G02590 GSVIVG01034396001 GSVIVG01034399001 GSVIVG01034412001 Potri.005G088200 Potri.005G088400 Potri.005G088700 Potri.007G075200 Potri.007G075700 Sapur.005G069600 Sapur.005G069700 Sapur.005G069800 Sapur.005G069900 Sapur.005G070200 Sapur.007G070600
OG0000300: Cocit.B2385.1 Cocit.G1556.1 Cocit.G1557.1 Cocit.G1558.1 Cocit.G1559.1 Eucgr.B02685 Eucgr.G02088 Eucgr.G02091 GSVIVG01011637001 GSVIVG01011638001 GSVIVG01011639001 GSVIVG01011641001 GSVIVG01011642001 Potri.008G136300 Potri.010G104800 Sapur.008G110800
OG0000301: Cocit.I0824.1 Cocit.I0825.1 Cocit.I0829.1 Eucgr.I02109 Eucgr.I02116 Eucgr.I02119 GSVIVG01036469001 GSVIVG01036470001 Potri.004G105500 Potri.004G105600 Potri.004G105700 Potri.017G110200 Sapur.004G079900 Sapur.004G080000 Sapur.004G080100 Sapur.017G089400
OG0000302: Cocit.I1482.1 Eucgr.I01215 Eucgr.I01217 GSVIVG01031860001 GSVIVG01031862001 GSVIVG01031864001 GSVIVG01031868001 GSVIVG01031869001 GSVIVG01031871001 GSVIVG01031875001 Potri.004G147600 Potri.009G108600 Potri.009G108800 Sapur.009G085400 Sapur.009G085600 Sapur.009G085700
OG0000303: Cocit.A0142.1 Cocit.A0143.1 Cocit.A0144.1 Cocit.A0145.1 Cocit.A0323.1 Cocit.B2642.1 Cocit.L1125.1 Eucgr.A00354 Eucgr.A00355 Eucgr.H04039 GSVIVG01035009001 Potri.010G143200 Potri.010G143400 Potri.010G143500 Potri.010G143600 Potri.010G143700
OG0000304: Cocit.D1071.1 Cocit.D1072.1 Cocit.D1074.1 Cocit.D1075.1 Cocit.D1076.1 Cocit.D1077.1 Cocit.D1078.1 Cocit.D1079.1 Cocit.D1080.1 Eucgr.G01009 Eucgr.G01011 Eucgr.G01015 Eucgr.G01016 Eucgr.G01017 Eucgr.G01019 Eucgr.G01024
OG0000305: Cocit.D0573.1 Cocit.D0575.1 Cocit.D0580.1 Cocit.E2417.1 Eucgr.D00859 Eucgr.D00861 Eucgr.D00863 Eucgr.D00864 Eucgr.D00868 Eucgr.D00869 Eucgr.D00870 Eucgr.D00871 Eucgr.D00872 Eucgr.D00874 Potri.011G031800 Sapur.011G018900
OG0000306: Cocit.D1797.1 Cocit.D1798.1 Cocit.D1799.1 Cocit.E0414.1 Eucgr.D01856 Eucgr.D01857 Eucgr.E00579 GSVIVG01019765001 GSVIVG01019766001 Potri.001G105100 Potri.001G105200 Potri.003G126100 Sapur.001G085800 Sapur.001G085900 Sapur.003G090600 Sapur.003G090700
OG0000307: Cocit.D0281.1 Cocit.D0282.1 Cocit.D0283.1 Cocit.D0284.1 Cocit.D0287.1 Cocit.D0288.1 Cocit.D0289.1 Cocit.D0290.1 Eucgr.D00523 Eucgr.D00525 Eucgr.D00528 Eucgr.D00533 Eucgr.D00534 GSVIVG01021186001 Potri.004G054400 Sapur.004G037700
OG0000308: Cocit.D1004.1 Cocit.D1126.1 Cocit.E1686.1 Cocit.E1687.1 Cocit.E1688.1 Eucgr.D01606 Eucgr.D01607 Eucgr.D01608 GSVIVG01021699001 GSVIVG01021700001 GSVIVG01021705001 Potri.001G465100 Potri.011G163200 Potri.011G163300 Potri.011G163800 Sapur.011G120800
OG0000309: Cocit.D0953.1 Cocit.D0954.1 GSVIVG01014244001 GSVIVG01014245001 GSVIVG01014251001 Potri.001G374300 Potri.001G374600 Potri.001G374700 Potri.001G374800 Potri.001G375000 Potri.001G375100 Potri.001G375200 Sapur.016G239400 Sapur.016G239500 Sapur.016G239600 Sapur.016G239700
OG0000310: Cocit.C1277.1 Cocit.C1528.1 Cocit.C1551.1 Eucgr.C02396 Eucgr.C02398 Eucgr.C02400 Eucgr.C02409 Eucgr.C02411 Eucgr.C02413 Eucgr.C02419 GSVIVG01029131001 GSVIVG01029132001 GSVIVG01029136001 GSVIVG01029142001 Potri.006G170900 Sapur.006G139700
OG0000311: Cocit.C1797.1 Cocit.C2438.1 Eucgr.C01441 Eucgr.C01442 Eucgr.C02768 Eucgr.C04109 Eucgr.C04114 Eucgr.C04400 Eucgr.C04404 Eucgr.C04415 Eucgr.C04420 GSVIVG01035864001 Potri.006G255000 Potri.018G026900 Sapur.006G210900 Sapur.018G022900
OG0000312: Cocit.C2339.1 Cocit.C2432.1 Cocit.C2434.1 Eucgr.C04324 Eucgr.C04325 Eucgr.C04326 Eucgr.C04328 Eucgr.C04338 Eucgr.C04340 Eucgr.C04345 Eucgr.C04347 Eucgr.C04350 Eucgr.C04353 Eucgr.C04367 Eucgr.C04369 Eucgr.C04371
OG0000313: Cocit.K1688.1 Cocit.K1690.1 Cocit.K1692.1 Cocit.K1739.1 Cocit.K1740.1 Cocit.K1742.1 Cocit.K1743.1 Cocit.K1744.1 Eucgr.K01175 Eucgr.K01176 Eucgr.K01177 Eucgr.K01180 Eucgr.K01181 Eucgr.K01182 Eucgr.K01188 GSVIVG01020778001
OG0000314: Cocit.K1752.1 Eucgr.E02771 Eucgr.E02773 Eucgr.E02774 Eucgr.E02775 Eucgr.E02779 Eucgr.E02780 Eucgr.E02782 Eucgr.E04347 Eucgr.K01150 GSVIVG01020749001 GSVIVG01021250001 Potri.004G059900 Potri.011G069900 Sapur.004G041800 Sapur.011G049100
OG0000315: Cocit.K0189.1 Cocit.K0190.1 Cocit.B0039.1 Eucgr.B00089 Eucgr.B00090 Eucgr.K02702 Eucgr.K02704 GSVIVG01008578001 GSVIVG01008579001 Potri.012G101900 Potri.012G102000 Potri.015G099900 Potri.015G100000 Sapur.012G077400 Sapur.15WG116500 Sapur.15ZG098900
OG0000316: Cocit.B0823.1 Cocit.B0824.1 Cocit.B0825.1 Cocit.L4612.1 Cocit.L4614.1 Cocit.L4618.1 Cocit.L4619.1 Eucgr.B01151 Eucgr.B01152 Eucgr.B01154 Eucgr.B01155 Eucgr.B01156 Eucgr.H03614 GSVIVG01017876001 Potri.008G201400 Sapur.008G169600
OG0000317: Cocit.B1483.1 Cocit.B1492.1 Cocit.B1512.1 Cocit.B1513.1 Cocit.B1516.1 Cocit.B1518.1 Cocit.B1535.1 Cocit.B1552.1 Eucgr.B01783 Eucgr.B01785 Eucgr.B01947 Eucgr.B02038 Eucgr.B02040 Eucgr.B02102 Eucgr.B02103 Eucgr.B02105
OG0000318: Cocit.B2499.1 Cocit.B2501.1 Cocit.B2506.1 Cocit.B2518.1 Cocit.B2521.1 Eucgr.B02825 Eucgr.B02828 Eucgr.B02830 Eucgr.B02833 Eucgr.B02835 Eucgr.B02839 Eucgr.B02847 Eucgr.B02849 Eucgr.B02978 Eucgr.B02984 Eucgr.B02986
OG0000319: Cocit.B0045.1 Eucgr.B00063 Eucgr.B00066 Eucgr.B00078 GSVIVG01008595001 Potri.012G103200 Potri.015G101400 Potri.015G101500 Potri.015G101600 Sapur.012G078400 Sapur.15WG117700 Sapur.15WG117800 Sapur.15WG117900 Sapur.15ZG100100 Sapur.15ZG100200 Sapur.15ZG100300
OG0000320: Cocit.J0218.1 Cocit.J0221.1 Cocit.B3166.1 Eucgr.B03665 Eucgr.J00806 GSVIVG01025318001 Potri.001G016700 Potri.001G016900 Potri.003G207700 Potri.003G208800 Potri.003G209800 Potri.003G210100 Sapur.001G013800 Sapur.001G014000 Sapur.003G159300 Sapur.003G159400
OG0000321: Cocit.A0879.1 Cocit.A0880.1 Cocit.A0881.1 Cocit.A0882.1 Cocit.A0883.1 Cocit.A0884.1 Cocit.A0885.1 Eucgr.A01230 Eucgr.A01231 Eucgr.A01232 Eucgr.A01233 Eucgr.A01622 GSVIVG01033678001 Potri.006G121600 Potri.016G098100 Sapur.006G099900
OG0000322: Cocit.A0949.1 Cocit.A1017.1 Cocit.A1018.1 Cocit.A1093.1 Cocit.A1094.1 Cocit.A1095.1 Cocit.A1096.1 Eucgr.A01625 Eucgr.A01626 Eucgr.A01627 Eucgr.A01630 Eucgr.A01632 Eucgr.A01633 GSVIVG01033673001 Potri.006G121900 Sapur.006G100200
OG0000323: Cocit.A1318.1 Cocit.A1319.1 Potri.012G025100 Potri.012G025400 Potri.012G027200 Potri.012G027400 Potri.012G027600 Potri.012G028000 Potri.012G029000 Sapur.012G004300 Sapur.012G004700 Sapur.012G004900 Sapur.012G005100 Sapur.012G005600 Sapur.012G007000 Sapur.012G007700
OG0000324: Cocit.J1011.1 GSVIVG01024911001 Potri.001G244000 Potri.009G035400 Potri.009G035500 Potri.009G035600 Potri.009G035700 Potri.009G035800 Potri.009G036100 Potri.009G036300 Potri.009G036500 Sapur.009G026300 Sapur.009G026500 Sapur.009G026600 Sapur.009G026700 Sapur.016G135900
OG0000325: Cocit.F1995.1 Cocit.F1996.1 Cocit.F1998.1 Cocit.F1999.1 Eucgr.F04184 Eucgr.F04186 Eucgr.F04187 GSVIVG01001412001 GSVIVG01001413001 GSVIVG01001418001 GSVIVG01001419001 GSVIVG01001422001 Potri.002G063800 Potri.002G064000 Sapur.002G050600 Sapur.005G154800
OG0000326: Cocit.F0377.1 Cocit.F0379.1 Cocit.F0380.1 Cocit.F0381.1 Eucgr.F01548 Eucgr.F01551 Eucgr.F01553 GSVIVG01009671001 GSVIVG01009673001 GSVIVG01009676001 GSVIVG01009677001 GSVIVG01009678001 Potri.014G043000 Potri.014G043100 Potri.014G180501 Sapur.T048400
OG0000327: Cocit.E0651.1 Cocit.E0772.1 Cocit.E0773.1 Cocit.E0774.1 Cocit.E0775.1 Cocit.E0776.1 Eucgr.E00874 Eucgr.E00876 Eucgr.E00877 Eucgr.E00878 Eucgr.E00879 GSVIVG01019548001 Potri.001G090500 Potri.003G141100 Sapur.001G074000 Sapur.003G104000
OG0000328: Cocit.E0898.1 GSVIVG01012762001 GSVIVG01026094001 GSVIVG01026099001 Potri.013G097000 Potri.013G097100 Potri.013G097300 Potri.013G097832 Potri.013G097900 Potri.013G098000 Potri.013G098300 Potri.013G098550 Potri.019G069200 Sapur.013G092700 Sapur.013G093200 Sapur.013G093300
OG0000329: Cocit.E0002.1 Cocit.E0003.1 Cocit.E0004.1 Eucgr.E00086 Eucgr.E00090 Eucgr.E00091 GSVIVG01027013001 GSVIVG01027014001 GSVIVG01027026001 GSVIVG01027027001 Potri.002G165700 Potri.014G091600 Potri.014G091700 Potri.014G092800 Sapur.014G071900 Sapur.014G072000
OG0000330: Cocit.E0042.1 Cocit.E0044.1 Cocit.E0046.1 Cocit.E0047.1 Cocit.E0048.1 Eucgr.E00195 Eucgr.E00198 Eucgr.E00200 Eucgr.E00205 Potri.002G155300 Potri.014G078600 Potri.014G078700 Sapur.002G126900 Sapur.014G060100 Sapur.014G060200 Sapur.014G060300
OG0000331: Cocit.E2568.1 Cocit.E2569.1 Cocit.E2570.1 Eucgr.E03708 Eucgr.E03715 Eucgr.E03716 Eucgr.E04120 Eucgr.E04121 GSVIVG01012624001 Potri.004G023100 Potri.004G023200 Potri.011G027300 Sapur.011G015700 Sapur.011G015800 Sapur.011G015900 Sapur.011G016000
OG0000332: Cocit.E0786.1 Cocit.E0790.1 Eucgr.E00723 Eucgr.E00725 Eucgr.E00746 Eucgr.E00761 Eucgr.E00893 Eucgr.E00897 Eucgr.E00910 Eucgr.E01014 Eucgr.E01020 GSVIVG01019595001 Potri.001G088100 Potri.003G142800 Sapur.001G072100 Sapur.003G105500
OG0000333: Cocit.E2842.1 Eucgr.F00233 Eucgr.F00234 Eucgr.F00235 Potri.002G127000 Potri.014G030500 Potri.014G030700 Potri.014G030800 Potri.014G030900 Sapur.002G103300 Sapur.014G019900 Sapur.014G020000 Sapur.014G020100 Sapur.014G020200 Sapur.014G020400 Sapur.014G020500
OG0000334: Eucgr.E01271 Eucgr.E01278 Eucgr.E01304 GSVIVG01012993001 Potri.001G134300 Potri.003G098900 Potri.003G099000 Potri.003G099100 Potri.003G099150 Sapur.003G065200 Sapur.003G065300 Sapur.003G065400 Sapur.003G065500 Sapur.003G065600 Sapur.003G065700 Sapur.003G065800
OG0000335: Eucgr.H00467 Eucgr.H00469 Eucgr.H00470 Eucgr.H00473 Eucgr.H00474 Eucgr.H00477 Eucgr.H00479 Eucgr.H00481 Eucgr.H00487 Eucgr.H00489 GSVIVG01031646001 GSVIVG01031649001 Potri.014G147700 Sapur.014G119900 Sapur.014G120000 Sapur.014G120100
OG0000336: GSVIVG01009848001 GSVIVG01009854001 GSVIVG01009855001 Potri.002G025300 Potri.002G025400 Potri.002G025500 Potri.002G025800 Potri.002G026100 Potri.002G026300 Potri.002G026500 Sapur.002G019100 Sapur.002G019200 Sapur.002G019300 Sapur.002G019400 Sapur.002G019500 Sapur.005G189200
OG0000337: GSVIVG01023404001 GSVIVG01023432001 GSVIVG01023444001 GSVIVG01023548001 GSVIVG01023551001 GSVIVG01023556001 GSVIVG01023557001 GSVIVG01023563001 GSVIVG01023566001 GSVIVG01023570001 GSVIVG01023577001 GSVIVG01023579001 GSVIVG01036188001 GSVIVG01036191001 Potri.005G061860 Potri.005G062201
OG0000338: GSVIVG01000062001 GSVIVG01000063001 GSVIVG01000066001 GSVIVG01000067001 GSVIVG01000068001 GSVIVG01000070001 GSVIVG01000071001 GSVIVG01000097001 GSVIVG01000100001 GSVIVG01000101001 GSVIVG01000102001 GSVIVG01000103001 GSVIVG01031079001 GSVIVG01031080001 GSVIVG01031082001 GSVIVG01031085001
OG0000339: Cocit.H3412.1 Cocit.H3413.1 Cocit.H3414.1 Cocit.H3415.1 Eucgr.H04702 Eucgr.H04703 Eucgr.H04704 Eucgr.H04707 Eucgr.H04711 Eucgr.H04715 Eucgr.H04717 GSVIVG01000600001 GSVIVG01000603001 Potri.010G052400 Sapur.010G019400
OG0000340: Cocit.H2047.1 Cocit.H2048.1 Eucgr.K00778 Eucgr.K00779 Eucgr.K00781 Eucgr.K00782 GSVIVG01030456001 GSVIVG01030458001 GSVIVG01030461001 GSVIVG01030462001 GSVIVG01030467001 GSVIVG01030468001 Potri.002G227300 Potri.014G155300 Sapur.002G175700
OG0000341: Cocit.H1992.1 Potri.019G000400 Potri.019G016500 Potri.019G016700 Potri.019G016900 Potri.019G023100 Potri.019G045100 Potri.019G045400 Sapur.016G184400 Sapur.019G014500 Sapur.019G014700 Sapur.019G014800 Sapur.019G015000 Sapur.019G024100 Sapur.019G047500
OG0000342: Cocit.H2617.1 Cocit.H2618.1 Cocit.H2619.1 Eucgr.H03778 Eucgr.H03792 Eucgr.H03820 Eucgr.H03836 Eucgr.H03973 Eucgr.H03974 Eucgr.H03975 Eucgr.H03977 Eucgr.H03979 Eucgr.H04027 Potri.010G000200 Potri.010G000400
OG0000343: Cocit.B0828.1 Cocit.H2286.1 Eucgr.B01159 Eucgr.H03615 Eucgr.H03616 Eucgr.H03618 Eucgr.H03622 Eucgr.H03624 Eucgr.H03628 Eucgr.H03630 GSVIVG01017870001 Potri.008G200500 Potri.010G029300 Sapur.008G170100 Sapur.010G012700
OG0000344: Cocit.H0340.1 Eucgr.E00788 Eucgr.E00789 Eucgr.E00790 Eucgr.E00791 Eucgr.E00792 Eucgr.E00793 Eucgr.E00795 Eucgr.E00796 Eucgr.E00797 Eucgr.E00798 Eucgr.E00800 Eucgr.E00801 Eucgr.E00802 Eucgr.E00803
OG0000345: Cocit.H1156.1 Cocit.H1157.1 Cocit.H1159.1 Eucgr.H01973 Eucgr.H01976 Eucgr.H01977 Eucgr.H01980 Eucgr.H01981 Eucgr.H01982 Eucgr.H01984 Eucgr.H01986 Potri.007G036700 Sapur.007G034200 Sapur.007G034300 Sapur.007G034400
OG0000346: Cocit.B1578.1 Cocit.B1579.1 Cocit.B1580.1 Cocit.H2904.1 Cocit.H2905.1 Eucgr.B02122 Eucgr.B02124 Eucgr.H04325 Eucgr.H04326 Eucgr.H04328 GSVIVG01036278001 GSVIVG01036279001 Potri.013G041700 Potri.013G041900 Sapur.013G039100
OG0000347: Cocit.B1509.1 Cocit.H2984.1 Eucgr.B02031 Eucgr.H04433 GSVIVG01011029001 GSVIVG01011033001 GSVIVG01011034001 Potri.005G040700 Potri.005G040800 Potri.013G028800 Potri.013G028900 Sapur.005G032200 Sapur.005G032300 Sapur.013G028900 Sapur.013G029000
OG0000348: Cocit.G0816.1 Cocit.G1110.1 Cocit.I1395.1 Eucgr.G01616 Eucgr.G01617 Eucgr.G01618 Eucgr.G01620 Eucgr.G01621 Eucgr.G01623 Eucgr.I01282 GSVIVG01023806001 Potri.004G157200 Potri.009G118900 Sapur.004G118200 Sapur.009G093900
OG0000349: Cocit.D1263.1 Cocit.G0967.1 Cocit.G0968.1 Eucgr.G00450 Eucgr.G00452 Eucgr.G00453 Eucgr.I01255 GSVIVG01031930001 Potri.004G151700 Potri.004G152300 Potri.009G113600 Sapur.004G114000 Sapur.004G114200 Sapur.009G089800 Sapur.009G090000
OG0000350: Cocit.K0478.1 Cocit.G2112.1 Eucgr.K03200 Eucgr.K03211 GSVIVG01016341001 GSVIVG01025120001 GSVIVG01025626001 Potri.006G131500 Potri.008G044400 Potri.010G217100 Potri.016G085800 Sapur.006G108300 Sapur.008G033400 Sapur.010G172700 Sapur.016G081700
OG0000351: Cocit.G1027.1 Eucgr.G00510 Eucgr.G00511 Eucgr.G01520 Eucgr.G01521 Eucgr.G01522 Eucgr.G01524 Eucgr.G01526 Eucgr.G01528 Eucgr.G01529 Eucgr.G01530 Eucgr.G01531 Eucgr.G01532 Potri.001G310000 Sapur.016G187400
OG0000352: Cocit.I0395.1 Eucgr.F00368 Eucgr.I00534 GSVIVG01003418001 GSVIVG01009072001 Potri.001G311000 Potri.002G099500 Potri.005G072700 Potri.005G162600 Potri.007G096300 Sapur.002G079700 Sapur.005G055600 Sapur.005G115900 Sapur.007G087000 Sapur.016G188200
OG0000353: Cocit.J0969.1 Cocit.F3349.1 Cocit.I0942.1 Eucgr.F02517 Eucgr.J01515 GSVIVG01030992001 Potri.004G096550 Potri.004G096900 Potri.004G097100 Potri.017G118100 Potri.017G118400 Sapur.004G068200 Sapur.004G068600 Sapur.017G098000 Sapur.017G098300
OG0000354: Cocit.L5312.1 Cocit.L5315.1 Eucgr.K02457 Eucgr.K02458 Eucgr.K02460 GSVIVG01008040001 Potri.012G069700 Potri.015G063400 Sapur.012G050500 Sapur.15WG081400 Sapur.15WG081600 Sapur.15WG082100 Sapur.15ZG058400 Sapur.15ZG058900 Sapur.15ZG059100
OG0000355: Cocit.D0214.1 Cocit.D0735.1 Cocit.F2746.1 Eucgr.D00291 Eucgr.F01409 Eucgr.F03199 GSVIVG01021507001 GSVIVG01038080001 Potri.001G393800 Potri.011G084100 Potri.011G112400 Sapur.011G056400 Sapur.011G072700 Sapur.011G077100 Sapur.016G253700
OG0000356: Cocit.D1656.1 Cocit.D1657.1 Cocit.D1658.1 Cocit.E0103.1 Eucgr.D02043 Eucgr.D02045 Eucgr.E00448 GSVIVG01001297001 GSVIVG01001299001 Potri.001G158400 Potri.003G111400 Sapur.001G138900 Sapur.001G139000 Sapur.003G076600 Sapur.003G076800
OG0000357: Cocit.D2133.1 Cocit.E0884.1 Cocit.E0886.1 Cocit.E0887.1 Cocit.E0888.1 Cocit.E0889.1 Eucgr.D02544 Eucgr.E01128 Eucgr.E01129 Eucgr.E01131 GSVIVG01019727001 Potri.001G454800 Potri.011G147100 Sapur.011G109100 Sapur.016G293800
OG0000358: Cocit.D0242.1 Eucgr.D00417 GSVIVG01021283001 GSVIVG01021293001 GSVIVG01021295001 GSVIVG01021297001 Potri.011G073500 Potri.011G073700 Potri.011G075400 Sapur.011G051200 Sapur.011G051300 Sapur.011G051400 Sapur.011G051600 Sapur.011G051800 Sapur.011G052000
OG0000359: Cocit.C1216.1 Cocit.C1217.1 Cocit.D1102.1 Eucgr.C02165 Eucgr.C02167 Eucgr.G00958 GSVIVG01032217001 GSVIVG01032285001 Potri.006G079100 Potri.006G079200 Potri.006G079300 Potri.018G148800 Sapur.006G064300 Sapur.006G064400 Sapur.018G117700
OG0000360: Cocit.K2312.1 Cocit.K2313.1 Cocit.D1751.1 Eucgr.D01924 Eucgr.K00220 GSVIVG01010629001 Potri.001G110500 Potri.003G121200 Potri.012G134000 Potri.015G136300 Sapur.001G090300 Sapur.003G085800 Sapur.012G103000 Sapur.15WG143800 Sapur.15ZG126000
OG0000361: Cocit.A1055.1 Cocit.A1056.1 Cocit.A1057.1 Cocit.A1059.1 Cocit.A1060.1 Cocit.C0028.1 Eucgr.C00158 Eucgr.C00159 Eucgr.C00160 Eucgr.C00161 Eucgr.C00162 Eucgr.C00163 Eucgr.C00423 GSVIVG01029195001 GSVIVG01029198001
OG0000362: Cocit.C0647.1 Cocit.C0648.1 Cocit.C0649.1 Cocit.C0650.1 Cocit.C0651.1 Cocit.C0652.1 Cocit.C0653.1 Eucgr.C01085 Eucgr.C01086 Eucgr.C01088 Eucgr.C01090 Eucgr.C01091 Eucgr.C01093 Eucgr.C01096 Eucgr.C03724
OG0000363: Cocit.A0462.1 Cocit.A0626.1 Cocit.A0627.1 Cocit.A0629.1 Cocit.A0630.1 Cocit.A0692.1 Cocit.A0693.1 Cocit.A0743.1 Cocit.A0745.1 Cocit.K1628.1 Cocit.K1629.1 Cocit.K1630.1 GSVIVG01030219001 GSVIVG01030221001 Sapur.004G167200
OG0000364: Cocit.A1981.1 Cocit.K1229.1 Cocit.K1230.1 Cocit.K1231.1 Cocit.K1232.1 Eucgr.A02420 Eucgr.K01818 Eucgr.K01819 Eucgr.K01820 Potri.006G057900 Potri.006G058000 Potri.016G052600 Sapur.006G045100 Sapur.006G045200 Sapur.006G045300
OG0000365: Cocit.K0111.1 Cocit.K0112.1 Eucgr.K02518 Eucgr.K02519 GSVIVG01007885001 Potri.012G061400 Potri.012G066600 Potri.015G056200 Potri.015G056400 Sapur.012G044600 Sapur.012G049300 Sapur.15WG069500 Sapur.15WG069700 Sapur.15ZG039600 Sapur.15ZG039800
OG0000366: Cocit.K0106.1 Cocit.K0107.1 Cocit.K0108.1 Cocit.K0109.1 Eucgr.K02510 Eucgr.K02512 Eucgr.K02513 Eucgr.K02515 Eucgr.K02516 GSVIVG01007892001 GSVIVG01007896001 GSVIVG01007898001 GSVIVG01007899001 GSVIVG01007901001 GSVIVG01007903001
OG0000367: Cocit.A2024.1 Cocit.A2025.1 Cocit.A2026.1 Cocit.K1082.1 GSVIVG01033542001 GSVIVG01033545001 Potri.006G048100 Potri.016G057400 Potri.016G057600 Sapur.006G036200 Sapur.016G054400 Sapur.016G054500 Sapur.016G054600 Sapur.016G054800 Sapur.016G054900
OG0000368: Cocit.B0051.1 Cocit.B0052.1 Eucgr.B00192 Eucgr.B00199 Eucgr.B00200 Eucgr.B00201 Eucgr.B00204 Eucgr.B00205 Eucgr.B00206 Eucgr.B00207 Eucgr.B00209 GSVIVG01007618001 Potri.015G085800 Sapur.15WG103600 Sapur.15ZG086100
OG0000369: Cocit.B0930.1 Eucgr.B01524 Eucgr.K03294 Eucgr.K03295 Eucgr.K03296 GSVIVG01000764001 GSVIVG01000765001 Potri.002G042100 Potri.002G042200 Potri.005G220700 Potri.005G220900 Sapur.002G032500 Sapur.002G032600 Sapur.005G175500 Sapur.005G175600
OG0000370: Cocit.A0621.1 Cocit.A0622.1 Cocit.A0623.1 Cocit.A0624.1 Cocit.A0625.1 Cocit.A0695.1 Cocit.A0696.1 Cocit.A0697.1 Cocit.A0698.1 Eucgr.A00682 Potri.006G107000 Potri.016G132800 Potri.016G132900 Sapur.004G167300 Sapur.004G167400
OG0000371: Cocit.J0856.1 Cocit.J1408.1 Cocit.F0301.1 Eucgr.B02310 Eucgr.J01234 Eucgr.J02030 Eucgr.K03065 GSVIVG01016501001 GSVIVG01024910001 GSVIVG01034123001 Potri.008G058500 Potri.010G200500 Potri.016G101100 Sapur.008G046000 Sapur.010G157400
OG0000372: Cocit.F3234.1 Cocit.F3235.1 Cocit.F3236.1 Cocit.F3237.1 Cocit.F3239.1 Eucgr.F02650 Eucgr.F02652 GSVIVG01012343001 GSVIVG01012346001 GSVIVG01012359001 Potri.005G200500 Potri.005G200600 Sapur.005G157400 Sapur.005G157500 Sapur.005G157900
OG0000373: Cocit.F1131.1 Cocit.F1135.1 Cocit.F1137.1 Cocit.F1220.1 Cocit.F1222.1 Eucgr.F00782 Eucgr.F00823 Eucgr.F00825 Eucgr.F00830 Eucgr.F00837 Eucgr.F01006 Eucgr.F01009 Eucgr.F01019 Eucgr.F01021 Eucgr.F01022
OG0000374: Cocit.F1710.1 Cocit.F1711.1 Cocit.F1712.1 Cocit.F1727.1 Cocit.F1729.1 Cocit.F1731.1 Cocit.F1744.1 Cocit.F1745.1 Cocit.F1749.1 Cocit.F1750.1 Eucgr.F02245 Eucgr.F02272 Eucgr.F02342 Eucgr.F02344 GSVIVG01009394001
OG0000375: Cocit.F1057.1 Cocit.F1058.1 Cocit.F1060.1 Cocit.F1063.1 Cocit.F1195.1 Cocit.F1202.1 Cocit.F1203.1 Eucgr.F00689 Eucgr.F00699 Eucgr.F00700 Eucgr.F00701 Eucgr.F00702 Eucgr.F00704 Eucgr.F00706 Eucgr.F00709
OG0000376: Cocit.F1930.1 Cocit.F3056.1 Eucgr.F02707 Eucgr.F04239 GSVIVG01034523001 Potri.002G068400 Potri.002G068600 Potri.005G191900 Potri.005G192000 Sapur.002G053400 Sapur.002G053500 Sapur.005G151100 Sapur.005G151200 Sapur.006G127900 Sapur.006G128000
OG0000377: Cocit.F1219.1 Cocit.F2771.1 Eucgr.F00842 Eucgr.F01015 Eucgr.F01024 Eucgr.F03382 Potri.001G410800 Potri.001G411000 Potri.001G411100 Potri.001G411300 Potri.001G411400 Potri.001G418100 Sapur.016G271400 Sapur.016G271500 Sapur.016G271600
OG0000378: Cocit.F2749.1 Eucgr.F03196 Potri.001G394800 Potri.001G431300 Potri.001G431600 Potri.001G431700 Potri.001G436600 Potri.001G436800 Potri.001G437000 Potri.001G437100 Potri.001G437200 Potri.001G437400 Potri.011G140800 Sapur.011G104300 Sapur.016G254200
OG0000379: Cocit.F0162.1 Eucgr.K02249 Eucgr.K02250 Eucgr.K02252 Eucgr.K02253 Eucgr.K02255 Eucgr.K02256 Eucgr.K02257 GSVIVG01008380001 GSVIVG01008381001 Potri.012G049900 Potri.012G052400 Potri.015G041900 Sapur.012G034200 Sapur.012G034300
OG0000380: Cocit.F0481.1 Cocit.F0482.1 Eucgr.H05052 GSVIVG01000230001 Potri.004G138100 Potri.T011200 Potri.T011300 Sapur.019G004300 Sapur.019G005600 Sapur.019G005700 Sapur.019G006200 Sapur.019G008200 Sapur.019G008300 Sapur.019G008400 Sapur.019G008600
OG0000381: Cocit.F2037.1 Eucgr.F04154 GSVIVG01001603001 GSVIVG01001604001 GSVIVG01001614001 GSVIVG01034783001 Potri.019G088500 Potri.019G088600 Potri.019G088700 Potri.019G088800 Potri.019G088900 Sapur.019G084800 Sapur.019G084900 Sapur.019G085000 Sapur.019G085100
OG0000382: Cocit.E0787.1 Eucgr.E00696 Eucgr.E00704 Eucgr.E00710 Eucgr.E00726 Eucgr.E00744 Eucgr.E00747 Eucgr.E00749 Eucgr.E00752 Eucgr.E00762 Eucgr.E00895 Eucgr.E00900 Eucgr.E00912 Eucgr.E01013 GSVIVG01019597001
OG0000383: Cocit.E0875.1 Cocit.E0876.1 Cocit.E0878.1 Eucgr.E01103 Eucgr.E01104 Eucgr.E01105 Eucgr.E01110 Eucgr.E01115 Eucgr.E01117 Eucgr.E01119 GSVIVG01019711001 Potri.011G148100 Potri.011G148200 Sapur.011G109800 Sapur.011G109900
OG0000384: Cocit.E2566.1 Eucgr.E03718 Eucgr.E03724 Eucgr.E03738 Eucgr.E03744 GSVIVG01012617001 Potri.004G023800 Potri.004G024101 Potri.011G027600 Potri.011G027800 Potri.011G028100 Potri.011G028200 Sapur.004G015100 Sapur.011G016300 Sapur.011G016400
OG0000385: Cocit.E2474.1 Cocit.E2475.1 Eucgr.E03062 Eucgr.E03566 Eucgr.E03570 Eucgr.E03571 Eucgr.E03572 Eucgr.E03574 Eucgr.E03598 Eucgr.E03603 Eucgr.E03605 Eucgr.E03606 Potri.004G030200 Potri.004G030400 Sapur.004G018300
OG0000386: Cocit.E0074.1 Eucgr.E00160 Eucgr.E00161 GSVIVG01026883001 GSVIVG01026884001 GSVIVG01026885001 GSVIVG01026886001 GSVIVG01026887001 Potri.002G158600 Potri.002G158700 Potri.014G081800 Potri.014G081900 Potri.014G082000 Potri.014G082700 Sapur.014G063100
OG0000387: Eucgr.C04282 Eucgr.C04284 Eucgr.C04290 Eucgr.C04297 Eucgr.C04300 Eucgr.C04303 Eucgr.C04305 Eucgr.C04306 Eucgr.C04311 Eucgr.C04312 Eucgr.C04313 Eucgr.C04317 Eucgr.C04318 Eucgr.C04320 GSVIVG01012819001
OG0000388: Eucgr.G00996 Eucgr.K00622 Eucgr.K00629 Eucgr.K00631 Eucgr.K00632 Eucgr.K00633 Eucgr.K00636 Eucgr.K00637 Eucgr.K00638 Eucgr.K00639 Eucgr.K00640 Eucgr.K00641 Eucgr.K00644 Eucgr.K00645 Eucgr.K00646
OG0000389: Eucgr.G03342 Eucgr.G03344 Eucgr.G03345 Eucgr.G03351 Eucgr.G03352 Eucgr.G03353 Eucgr.G03356 GSVIVG01012389001 GSVIVG01027237001 GSVIVG01027246001 GSVIVG01027307001 GSVIVG01032178001 Potri.009G057500 Potri.009G057600 Sapur.009G043900
OG0000390: Potri.013G063050 Potri.013G063200 Potri.013G063300 Potri.013G063400 Potri.013G063550 Potri.013G063700 Potri.013G063800 Potri.013G064000 Potri.013G064100 Sapur.013G058000 Sapur.013G058100 Sapur.013G058200 Sapur.013G058300 Sapur.013G058400 Sapur.013G058500
OG0000391: GSVIVG01023295001 GSVIVG01023302001 GSVIVG01023303001 Potri.003G006000 Potri.003G007000 Potri.003G007400 Potri.003G007600 Potri.003G007900 Potri.003G008200 Sapur.001G181700 Sapur.001G181900 Sapur.001G182000 Sapur.001G182200 Sapur.001G182300 Sapur.003G003700
OG0000392: Potri.019G095932 Potri.019G097100 Potri.019G097300 Potri.019G097580 Potri.019G098500 Potri.019G098800 Potri.019G112700 Potri.019G113500 Potri.019G114301 Sapur.019G091100 Sapur.019G091300 Sapur.019G091700 Sapur.019G092000 Sapur.019G092800 Sapur.019G094100
OG0000393: Potri.005G030342 Potri.005G031150 Potri.005G031200 Potri.005G031600 Sapur.005G022900 Sapur.005G023000 Sapur.005G023100 Sapur.005G024000 Sapur.005G024300 Sapur.005G024800 Sapur.005G025000 Sapur.005G025400 Sapur.005G025700 Sapur.005G025900 Sapur.005G026100
OG0000394: Potri.014G001900 Potri.014G002000 Potri.014G002300 Potri.014G003200 Potri.014G003832 Potri.014G005600 Potri.014G007600 Potri.014G007900 Potri.014G009300 Potri.014G009600 Potri.014G010600 Potri.014G012000 Sapur.014G001300 Sapur.014G001700 Sapur.014G002600
OG0000395: GSVIVG01011198001 GSVIVG01011201001 GSVIVG01011204001 GSVIVG01011216001 GSVIVG01011219001 Potri.008G022900 Potri.008G023101 Potri.008G023400 Potri.008G023500 Potri.008G023700 Sapur.008G014400 Sapur.008G014500 Sapur.008G015300 Sapur.008G015500 Sapur.008G015700
OG0000396: Cocit.H2717.1 Cocit.H2718.1 Cocit.H2719.1 Cocit.H2720.1 Cocit.H2722.1 Cocit.H2723.1 Cocit.H2724.1 Cocit.H2725.1 Cocit.H2726.1 Cocit.H2727.1 Cocit.H2728.1 Cocit.H2729.1 Cocit.H2730.1 Eucgr.H04290
OG0000397: Cocit.H0592.1 Cocit.H0593.1 Eucgr.H00854 Eucgr.H00855 Eucgr.H00856 Eucgr.H00857 Eucgr.H00858 Eucgr.H00861 Eucgr.H00871 GSVIVG01030093001 GSVIVG01030094001 GSVIVG01030095001 Potri.014G168400 Sapur.014G137200
OG0000398: Cocit.H0183.1 Cocit.H0562.1 Cocit.H1422.1 Eucgr.H00057 Eucgr.H00799 Eucgr.H02787 GSVIVG01021080001 GSVIVG01028661001 Potri.001G314500 Potri.002G242600 Potri.017G054600 Sapur.002G188000 Sapur.016G191300 Sapur.017G042900
OG0000399: Cocit.H0093.1 Cocit.H0096.1 Eucgr.H00010 Eucgr.H00012 Eucgr.H00015 Eucgr.H00016 Eucgr.H00018 GSVIVG01020565001 Potri.017G010500 Potri.017G010700 Potri.017G011700 Sapur.007G124400 Sapur.017G005500 Sapur.017G005700
OG0000400: Cocit.H3264.1 Cocit.H3265.1 Eucgr.B01686 Eucgr.H03295 Eucgr.H03296 Eucgr.H03297 Eucgr.L00257 Eucgr.L00258 Eucgr.L00259 Eucgr.L00260 GSVIVG01031250001 Potri.005G012800 Potri.013G008100 Sapur.013G007500
OG0000401: Cocit.H3473.1 Cocit.H3474.1 Cocit.H3475.1 Cocit.H3476.1 Cocit.H3482.1 Eucgr.H04912 Eucgr.H04913 Eucgr.H04914 Potri.013G157200 Potri.013G157300 Potri.013G157400 Sapur.013G140700 Sapur.013G140800 Sapur.013G140900
OG0000402: Cocit.H3328.1 Eucgr.H04618 Potri.001G058200 Potri.003G169700 Potri.003G169850 Potri.003G170000 Potri.003G170200 Sapur.003G126500 Sapur.003G126600 Sapur.003G126700 Sapur.003G126800 Sapur.003G126900 Sapur.003G127000 Sapur.003G127200
OG0000403: Cocit.J1742.1 Cocit.F0078.1 Cocit.H0705.1 Eucgr.F01818 Eucgr.F03606 Eucgr.J02561 GSVIVG01013435001 GSVIVG01026444001 Potri.002G004000 Potri.005G257000 Potri.011G145000 Sapur.002G002400 Sapur.005G205800 Sapur.011G107100
OG0000404: Cocit.G0179.1 Cocit.G0180.1 Cocit.G0181.1 Cocit.G0193.1 Cocit.G0196.1 Eucgr.G00087 Eucgr.G00101 Eucgr.G00112 Eucgr.G00154 Eucgr.G00160 Eucgr.G00162 GSVIVG01023203001 GSVIVG01023207001 GSVIVG01023210001
OG0000405: Cocit.G1201.1 Cocit.G1202.1 Cocit.G1203.1 Eucgr.G01840 Eucgr.G01843 Eucgr.G01845 GSVIVG01023939001 GSVIVG01023941001 GSVIVG01023942001 GSVIVG01023944001 GSVIVG01023946001 GSVIVG01023948001 Potri.009G143500 Sapur.009G114100
OG0000406: Cocit.G0753.1 Cocit.G0754.1 Eucgr.G01414 GSVIVG01031705001 Potri.001G303000 Potri.001G303300 Potri.001G303600 Potri.001G303700 Potri.009G098966 Potri.009G099032 Sapur.009G077400 Sapur.009G077500 Sapur.009G077600 Sapur.016G182100
OG0000407: Cocit.B2104.1 Cocit.G2117.1 Eucgr.B02465 Eucgr.J01123 GSVIVG01016328001 GSVIVG01016329001 GSVIVG01016332001 GSVIVG01016335001 GSVIVG01025126001 GSVIVG01025128001 Potri.008G043900 Potri.010G217700 Sapur.008G033100 Sapur.010G173200
OG0000408: Cocit.D1692.1 Cocit.E0121.1 Cocit.G0979.1 Eucgr.D01992 Eucgr.D02464 Eucgr.E00471 GSVIVG01004919001 GSVIVG01027676001 Potri.002G146500 Potri.003G114600 Potri.014G068400 Sapur.002G119700 Sapur.003G079300 Sapur.014G049800
OG0000409: Cocit.B3093.1 Cocit.B3094.1 Cocit.B3095.1 Cocit.G2049.1 Eucgr.G02625 Eucgr.G02628 Eucgr.G02629 Eucgr.G02630 Eucgr.G02631 GSVIVG01027385001 GSVIVG01027391001 GSVIVG01027394001 Potri.008G010600 Sapur.008G005900
OG0000410: Cocit.B2539.1 Cocit.G1623.1 Eucgr.B02868 Eucgr.B02871 Eucgr.B02872 Eucgr.B02873 Eucgr.G02226 GSVIVG01011801001 GSVIVG01011803001 Potri.010G116900 Sapur.008G101500 Sapur.008G101600 Sapur.008G101700 Sapur.010G089300
OG0000411: Cocit.E1734.1 Cocit.E1735.1 Cocit.E1736.1 Cocit.E1737.1 Cocit.I0727.1 Eucgr.I02233 Eucgr.I02237 Eucgr.I02262 GSVIVG01003829001 GSVIVG01003832001 Potri.005G099500 Potri.005G102901 Sapur.005G079000 Sapur.005G082400
OG0000412: Cocit.I1376.1 Cocit.I1377.1 Cocit.I1379.1 Eucgr.I01298 Eucgr.I01300 Eucgr.I01302 Eucgr.I01304 GSVIVG01024212001 GSVIVG01024214001 GSVIVG01024216001 Potri.004G160100 Potri.009G121200 Sapur.004G120200 Sapur.009G096200
OG0000413: Cocit.I1318.1 Eucgr.I01437 Eucgr.I01440 Eucgr.I01441 Eucgr.I01442 Eucgr.I01443 Eucgr.I01444 Eucgr.I01445 Eucgr.I01448 Eucgr.I01449 GSVIVG01023999001 Potri.004G176750 Potri.004G176950 Sapur.004G133100
OG0000414: Cocit.D0365.1 Cocit.D0373.1 Cocit.D0374.1 Eucgr.D00552 Eucgr.D00553 Eucgr.E02668 GSVIVG01021168001 Potri.004G053100 Potri.004G053232 Potri.004G053300 Potri.011G063300 Sapur.004G036300 Sapur.004G036400 Sapur.004G036500
OG0000415: Cocit.D0592.1 Cocit.D0593.1 Eucgr.D00885 Eucgr.D00889 Eucgr.D00894 Eucgr.D00896 Eucgr.D00899 Eucgr.D00905 Eucgr.D00907 Eucgr.D00910 Potri.004G028600 Potri.004G028700 Sapur.004G017300 Sapur.011G020600
OG0000416: Cocit.D0437.1 Cocit.D0438.1 Cocit.D0462.1 Cocit.D0463.1 Eucgr.D00666 Eucgr.D00668 Eucgr.D00671 Eucgr.D00677 Eucgr.D00678 Eucgr.D00679 Eucgr.D00680 Potri.004G037900 Sapur.004G024600 Sapur.004G024700
OG0000417: Cocit.D0071.1 Cocit.D0072.1 Cocit.E1555.1 Eucgr.D00215 Eucgr.D00223 Eucgr.D00226 Eucgr.D00230 Eucgr.D00233 Eucgr.E02476 GSVIVG01021589001 GSVIVG01021595001 Potri.011G043100 Potri.011G091200 Sapur.011G028400
OG0000418: Cocit.D1023.1 Eucgr.K03008 Eucgr.K03009 GSVIVG01034040001 Potri.006G094100 Potri.016G106000 Potri.016G106100 Potri.016G106300 Potri.016G107500 Potri.016G107900 Sapur.006G077200 Sapur.006G077300 Sapur.006G077400 Sapur.016G094000
OG0000419: Cocit.D0311.1 Cocit.D0312.1 Eucgr.A01995 Eucgr.A01999 Eucgr.D00319 Eucgr.D00320 Eucgr.D00321 Eucgr.D00322 Eucgr.E02381 Eucgr.E02404 GSVIVG01020858001 GSVIVG01021405001 GSVIVG01021406001 Potri.011G079500
OG0000420: Cocit.B0544.1 Cocit.D1835.1 Eucgr.B00742 Eucgr.G02302 GSVIVG01008319001 GSVIVG01008320001 GSVIVG01008321001 GSVIVG01011858001 Potri.008G123500 Potri.010G121800 Potri.015G045400 Potri.015G045500 Sapur.008G099500 Sapur.010G092800
OG0000421: Cocit.C0425.1 Cocit.C0426.1 Cocit.C0427.1 Cocit.C0428.1 Cocit.C2301.1 Eucgr.C00854 Eucgr.C00856 Eucgr.C00857 Eucgr.C00858 Eucgr.C00859 Eucgr.C00861 Eucgr.C00863 Eucgr.C00864 GSVIVG01015164001
OG0000422: Cocit.C1350.1 Cocit.C1351.1 Eucgr.B01274 Eucgr.B01275 Eucgr.B01276 Eucgr.H03861 GSVIVG01017786001 GSVIVG01017787001 Potri.008G214500 Potri.008G214600 Potri.008G214800 Potri.010G021800 Sapur.008G165700 Sapur.008G165800
OG0000423: Cocit.C1988.1 Cocit.C2033.1 Cocit.C2152.1 Eucgr.C03485 Eucgr.C03487 Eucgr.C03624 Eucgr.C03627 Eucgr.C03628 Eucgr.C03634 Eucgr.C03638 Eucgr.C03642 Eucgr.C03906 Eucgr.C03911 Eucgr.C03912
OG0000424: Cocit.C1946.1 Cocit.C1996.1 Cocit.C2311.1 Eucgr.C00844 Eucgr.C03252 Eucgr.C03569 GSVIVG01015122001 GSVIVG01035442001 Potri.006G145300 Potri.006G223500 Potri.018G050200 Sapur.006G120300 Sapur.006G184000 Sapur.018G038100
OG0000425: Cocit.C1613.1 Eucgr.C01665 Eucgr.C01670 Eucgr.C01976 Eucgr.C01981 Eucgr.C02596 GSVIVG01023595001 GSVIVG01035897001 Potri.006G187200 Potri.006G262500 Potri.018G020900 Sapur.006G152600 Sapur.006G216500 Sapur.018G015600
OG0000426: Cocit.J0643.1 Cocit.C2563.1 Eucgr.G03075 Eucgr.J00193 GSVIVG01024708001 GSVIVG01032792001 Potri.001G278800 Potri.008G070600 Potri.009G073300 Potri.010G186900 Sapur.008G055800 Sapur.009G057100 Sapur.010G146400 Sapur.016G163500
OG0000427: Cocit.K1681.1 Cocit.K1682.1 Cocit.K1683.1 Cocit.K1684.1 Cocit.K1899.1 Cocit.K1900.1 Cocit.K1903.1 Eucgr.K01106 Eucgr.K01109 Eucgr.K01110 GSVIVG01020693001 GSVIVG01020694001 GSVIVG01020697001 GSVIVG01020698001
OG0000428: Cocit.J0778.1 Cocit.K0537.1 Cocit.K0538.1 Cocit.K0539.1 Eucgr.J00226 Eucgr.J00227 Eucgr.J00228 Eucgr.J00230 Eucgr.J00232 GSVIVG01032843001 Potri.008G067000 Potri.010G190100 Sapur.008G052800 Sapur.010G149300
OG0000429: Cocit.K2232.1 Cocit.K2234.1 Cocit.K2235.1 Cocit.K2236.1 Cocit.K2237.1 Eucgr.A02772 Eucgr.K00256 Eucgr.K00259 Eucgr.K00261 GSVIVG01028924001 GSVIVG01028966001 GSVIVG01028970001 Potri.012G142900 Potri.012G143000
OG0000430: Cocit.K0463.1 Cocit.K0465.1 Cocit.K0466.1 Cocit.K0467.1 Cocit.K0469.1 Cocit.K0470.1 Cocit.K0531.1 Cocit.K0532.1 Cocit.K0533.1 Cocit.K0534.1 Eucgr.K03222 Eucgr.K03225 Eucgr.K03236 Eucgr.K03237
OG0000431: Cocit.K0006.1 Cocit.B0249.1 Cocit.B0252.1 Cocit.B0254.1 Cocit.B0256.1 Cocit.B0257.1 Cocit.B0258.1 Eucgr.B00427 Eucgr.B00428 Eucgr.B00429 Eucgr.K02450 GSVIVG01008060001 Potri.012G070500 Sapur.012G051200
OG0000432: Cocit.A1219.1 Cocit.K2143.1 Eucgr.A01425 Eucgr.K00011 Eucgr.K00013 Eucgr.K00414 GSVIVG01038616001 Potri.012G024400 Potri.015G007200 Potri.015G007300 Sapur.15WG005700 Sapur.15WG005800 Sapur.15ZG005600 Sapur.15ZG005700
OG0000433: Cocit.K0393.1 Cocit.K0394.1 Eucgr.A00546 Eucgr.A00547 Eucgr.A00548 Eucgr.A00549 Eucgr.K02968 Eucgr.K02969 GSVIVG01003940001 GSVIVG01024702001 Potri.006G102500 Potri.016G120100 Sapur.006G083700 Sapur.016G104800
OG0000434: Cocit.K0828.1 GSVIVG01001208001 GSVIVG01001211001 GSVIVG01001213001 GSVIVG01001215001 Potri.002G048666 Potri.002G048832 Sapur.002G037000 Sapur.002G037100 Sapur.002G037200 Sapur.002G037300 Sapur.002G037400 Sapur.002G037600 Sapur.002G037700
OG0000435: Cocit.K2224.1 Eucgr.H00573 Potri.012G040300 Potri.012G040400 Potri.012G040500 Potri.012G040600 Potri.012G040700 Potri.015G032800 Potri.015G032900 Sapur.012G026200 Sapur.15WG025800 Sapur.15WG025900 Sapur.15ZG025500 Sapur.15ZG025600
OG0000436: Cocit.B1678.1 Cocit.B1679.1 Cocit.B1680.1 Cocit.B1684.1 Cocit.B1685.1 Cocit.B1686.1 Cocit.B1687.1 Eucgr.B03123 Eucgr.B03124 Potri.010G138400 Potri.010G138450 Potri.010G138501 Sapur.010G108300 Sapur.010G108400
OG0000437: Cocit.B0056.1 Cocit.B0057.1 Cocit.B0058.1 Cocit.B0131.1 Cocit.B0132.1 Eucgr.B00305 Eucgr.B00313 Eucgr.B00314 GSVIVG01007754001 Potri.012G081100 Potri.015G076500 Sapur.012G060000 Sapur.15WG096100 Sapur.15ZG078700
OG0000438: Cocit.B1356.1 GSVIVG01000050001 Potri.005G030271 Potri.005G031532 Potri.005G031801 Potri.013G020700 Sapur.005G022300 Sapur.005G022700 Sapur.005G023800 Sapur.005G024100 Sapur.005G024900 Sapur.005G025300 Sapur.005G026400 Sapur.013G021800
OG0000439: Cocit.B1042.1 Cocit.B1043.1 Cocit.B1044.1 Cocit.F0122.1 Eucgr.B00708 Eucgr.B00709 Eucgr.B00710 Eucgr.K02208 Eucgr.K02209 GSVIVG01008259001 Potri.012G060951 Sapur.012G043500 Sapur.012G043700 Sapur.012G043800
OG0000440: Cocit.B1772.1 Cocit.B1773.1 Cocit.B1774.1 Cocit.B1779.1 Eucgr.B00494 Eucgr.B00496 Eucgr.B00497 Eucgr.B00498 Eucgr.B00499 Eucgr.B00500 Eucgr.B00691 GSVIVG01008011001 GSVIVG01008013001 Potri.004G196700
OG0000441: Cocit.B0547.1 Cocit.B0659.1 Eucgr.B00747 Eucgr.B00748 Eucgr.B00755 Eucgr.B00785 Eucgr.B00794 GSVIVG01008327001 Potri.012G054700 Potri.015G044750 Potri.015G045101 Sapur.012G037500 Sapur.15WG044500 Sapur.15ZG049300
OG0000442: Cocit.J0811.1 Cocit.B0739.1 Eucgr.J00702 Eucgr.J01184 GSVIVG01013496001 GSVIVG01037259001 Potri.001G026900 Potri.001G276900 Potri.003G197600 Potri.009G071800 Sapur.001G022500 Sapur.003G153100 Sapur.009G055800 Sapur.016G161800
OG0000443: Cocit.B0629.1 Eucgr.B00988 GSVIVG01008463001 Potri.012G045700 Potri.015G036900 Sapur.012G030600 Sapur.15WG029900 Sapur.15WG030300 Sapur.15ZG029400 Sapur.15ZG030100 Sapur.15ZG030300 Sapur.15ZG031100 Sapur.15ZG031800 Sapur.15ZG032600
OG0000444: Cocit.A0971.1 Cocit.A0972.1 Eucgr.A01198 Eucgr.A01200 Eucgr.A01201 Eucgr.A01202 GSVIVG01025559001 GSVIVG01025566001 Potri.006G133500 Potri.016G083500 Sapur.006G110400 Sapur.006G110500 Sapur.016G079600 Sapur.016G079800
OG0000445: Cocit.A2333.1 Cocit.A2334.1 Cocit.A2335.1 Eucgr.A02849 Eucgr.A02850 Eucgr.A02852 Eucgr.A02853 Eucgr.A02854 Eucgr.A02855 GSVIVG01010672001 GSVIVG01018455001 Potri.015G137100 Sapur.15WG144500 Sapur.15ZG126700
OG0000446: Cocit.A1964.1 Cocit.A1966.1 Eucgr.A02435 Eucgr.A02437 GSVIVG01033529001 GSVIVG01033533001 Potri.006G058700 Potri.006G058900 Potri.016G049100 Potri.016G049301 Sapur.006G046000 Sapur.006G046300 Sapur.016G043900 Sapur.016G044100
OG0000447: Cocit.A2250.1 Cocit.A2251.1 Cocit.A2252.1 Eucgr.A02635 Eucgr.A02636 Eucgr.A02637 Eucgr.A02638 Eucgr.A02639 GSVIVG01033886001 Potri.006G209200 Potri.016G076000 Potri.016G076100 Sapur.006G171200 Sapur.016G070400
OG0000448: Cocit.J1014.1 Cocit.J1015.1 Cocit.J1016.1 Potri.001G268600 Potri.009G062800 Potri.009G062901 Potri.009G063100 Potri.009G063300 Potri.009G063400 Sapur.009G048700 Sapur.009G048800 Sapur.009G048900 Sapur.016G154800 Sapur.016G155100
OG0000449: Cocit.J0968.1 Cocit.F3353.1 Cocit.F3354.1 Cocit.F3355.1 Cocit.F3356.1 Cocit.F3357.1 Eucgr.F02788 Eucgr.F02789 Eucgr.J01517 GSVIVG01030982001 GSVIVG01030985001 Potri.004G096000 Potri.017G118700 Sapur.004G068000
OG0000450: Cocit.J0960.1 Cocit.J0961.1 Eucgr.J01527 Eucgr.J01528 GSVIVG01030951001 Potri.004G093400 Potri.004G094700 Potri.004G094800 Potri.004G094900 Potri.017G120400 Potri.017G120500 Potri.017G120600 Sapur.004G067100 Sapur.017G100000
OG0000451: Cocit.J0539.1 Cocit.J0543.1 Cocit.J0547.1 Cocit.J0548.1 Eucgr.J00369 Eucgr.J00371 Eucgr.J00372 Eucgr.J00374 Eucgr.J00381 GSVIVG01031488001 GSVIVG01031490001 Potri.004G215400 Potri.009G006700 Sapur.004G162500
OG0000452: Cocit.F2379.1 Cocit.F2380.1 Cocit.F2381.1 Cocit.F2382.1 Cocit.F2383.1 Cocit.F2384.1 Cocit.F2402.1 Cocit.F2403.1 Cocit.F2404.1 Cocit.F2405.1 Cocit.F2406.1 Eucgr.F03003 Potri.019G080600 Sapur.019G077400
OG0000453: Cocit.F3168.1 Cocit.F3169.1 Cocit.F3170.1 Cocit.F3171.1 Cocit.F3174.1 Cocit.F3175.1 Cocit.F3176.1 Cocit.F3177.1 Cocit.F3178.1 Eucgr.D02256 Eucgr.D02257 Eucgr.D02260 Eucgr.D02261 Eucgr.D02263
OG0000454: Cocit.F2328.1 Cocit.F2329.1 Cocit.F2330.1 Eucgr.F02955 GSVIVG01025924001 GSVIVG01025925001 GSVIVG01025926001 GSVIVG01025930001 Potri.013G102700 Sapur.013G097000 Sapur.013G097100 Sapur.013G097200 Sapur.016G018800 Sapur.016G018900
OG0000455: Cocit.F1240.1 Cocit.F1241.1 Cocit.F2862.1 Cocit.F2863.1 Eucgr.F01071 Eucgr.F01072 Eucgr.F03361 Eucgr.F03362 GSVIVG01014446001 Potri.001G408300 Potri.001G408400 Potri.011G126000 Sapur.011G091800 Sapur.016G266400
OG0000456: Cocit.F1481.1 Cocit.F1482.1 Cocit.F1483.1 Eucgr.A00476 Eucgr.A00477 Eucgr.A00478 Eucgr.A00479 Eucgr.A00480 Eucgr.A00481 GSVIVG01009630001 Potri.002G132401 Potri.014G039700 Sapur.014G029800 Sapur.014G029900
OG0000457: Cocit.F2975.1 Cocit.F2977.1 Potri.011G033800 Potri.011G034200 Potri.011G034300 Potri.011G034400 Potri.011G034900 Potri.011G035200 Potri.011G035800 Potri.011G036100 Potri.011G036400 Potri.011G036600 Sapur.011G055700 Sapur.011G060800
OG0000458: Cocit.F1054.1 Cocit.F1070.1 Cocit.F1189.1 Eucgr.F00779 Eucgr.F00790 Eucgr.F00879 Eucgr.F00897 Eucgr.F00913 Eucgr.F00922 Eucgr.F00928 Eucgr.F00955 GSVIVG01037627001 Potri.001G423900 Sapur.016G280600
OG0000459: Cocit.E0745.1 Cocit.E0746.1 Cocit.E0968.1 Cocit.E0971.1 Cocit.E1072.1 Cocit.E1125.1 Cocit.E1126.1 Eucgr.E01381 Eucgr.E01382 Eucgr.E01384 Eucgr.E01385 Eucgr.E01389 Eucgr.E01392 GSVIVG01027712001
OG0000460: Cocit.E1795.1 Cocit.E1873.1 Cocit.E1881.1 Cocit.E1932.1 Eucgr.E02160 Eucgr.E02164 Eucgr.E02183 Eucgr.E02212 Eucgr.E02229 Eucgr.E02290 Eucgr.E02532 Eucgr.E02587 Eucgr.E02914 Eucgr.E02926
OG0000461: Cocit.E2542.1 Cocit.E2543.1 Cocit.E2544.1 Cocit.E2545.1 Eucgr.E04060 Eucgr.E04061 Eucgr.E04062 Eucgr.E04063 Eucgr.E04064 Eucgr.E04065 Eucgr.E04066 Potri.004G015900 Potri.011G003100 Sapur.004G009400
OG0000462: Cocit.E2860.1 Cocit.E2861.1 Cocit.E2862.1 Eucgr.F00206 Eucgr.F00207 Eucgr.F00208 Eucgr.F00212 GSVIVG01009471001 Potri.002G124500 Potri.014G026500 Potri.014G026600 Potri.014G026700 Sapur.002G101500 Sapur.014G015800
OG0000463: Cocit.E2673.1 Cocit.E2674.1 Cocit.E2675.1 Cocit.E2676.1 Cocit.E2678.1 Eucgr.E03919 Eucgr.E03920 Eucgr.E03921 Eucgr.E03923 GSVIVG01003320001 Potri.006G014500 Potri.006G014600 Potri.006G014700 Sapur.006G010400
OG0000464: Cocit.E0677.1 Eucgr.E01159 Eucgr.E01161 Eucgr.E01162 Eucgr.E01163 Eucgr.E01165 Eucgr.E01167 GSVIVG01022745001 GSVIVG01022750001 GSVIVG01022752001 GSVIVG01022762001 GSVIVG01036905001 Potri.001G127400 Potri.001G127600
OG0000465: Cocit.E2854.1 Cocit.E2855.1 Eucgr.F00219 Eucgr.F00220 GSVIVG01009480001 GSVIVG01022121001 GSVIVG01022123001 Potri.014G027400 Potri.014G027500 Potri.014G027600 Potri.014G027700 Potri.014G027800 Sapur.014G016700 Sapur.014G016800
OG0000466: Cocit.E0461.1 Cocit.E0463.1 Cocit.E0464.1 Eucgr.J02662 Eucgr.J02671 Eucgr.J02967 Eucgr.J02968 Eucgr.J02971 Eucgr.J02973 GSVIVG01017060001 Potri.001G183000 Potri.003G053300 Sapur.001G151300 Sapur.003G028200
OG0000467: Cocit.E2817.1 Eucgr.E03900 Eucgr.E03902 Eucgr.E03903 Eucgr.E03904 GSVIVG01003181001 GSVIVG01006723001 Potri.006G015200 Potri.006G015300 Potri.016G010500 Potri.016G010600 Sapur.006G010900 Sapur.006G011000 Sapur.T075400
OG0000468: Eucgr.H02572 Eucgr.H02576 GSVIVG01029003001 GSVIVG01029011001 Potri.008G174900 Potri.008G175000 Potri.010G061600 Potri.010G061800 Potri.010G061900 Sapur.008G142000 Sapur.008G142100 Sapur.010G049400 Sapur.010G049800 Sapur.010G050000
OG0000469: Eucgr.B02340 Eucgr.B02342 Eucgr.B02343 Eucgr.B02344 Eucgr.B02345 Eucgr.B02346 Eucgr.B02347 Eucgr.B02348 Eucgr.B02349 GSVIVG01024935001 Potri.001G241800 Potri.009G032800 Sapur.009G024300 Sapur.016G134000
OG0000470: Eucgr.K00126 GSVIVG01013905001 GSVIVG01013913001 GSVIVG01013914001 GSVIVG01013916001 GSVIVG01013917001 GSVIVG01013918001 GSVIVG01013920001 GSVIVG01013923001 GSVIVG01013924001 GSVIVG01013929001 GSVIVG01013931001 GSVIVG01013934001 GSVIVG01013935001
OG0000471: Eucgr.G00481 Eucgr.G00482 Eucgr.G00483 Eucgr.G00484 Eucgr.G00485 Eucgr.G00487 Eucgr.G00488 Eucgr.G00489 Eucgr.G01546 Eucgr.G01889 Potri.004G149800 Potri.009G110700 Sapur.004G112600 Sapur.009G087100
OG0000472: Potri.011G005200 Sapur.011G003800 Sapur.011G004000 Sapur.011G004100 Sapur.011G004300 Sapur.011G004400 Sapur.011G004700 Sapur.011G004800 Sapur.011G004900 Sapur.011G005100 Sapur.011G005200 Sapur.011G005300 Sapur.011G005400 Sapur.011G008000
OG0000473: GSVIVG01007742001 GSVIVG01007745001 Potri.015G075901 Potri.015G076000 Sapur.15WG095200 Sapur.15WG095300 Sapur.15WG095400 Sapur.15WG095500 Sapur.15WG095700 Sapur.15ZG077800 Sapur.15ZG077900 Sapur.15ZG078000 Sapur.15ZG078100 Sapur.15ZG078300
OG0000474: GSVIVG01010554001 GSVIVG01010556001 GSVIVG01010561001 GSVIVG01010565001 GSVIVG01010572001 GSVIVG01010574001 GSVIVG01010580001 GSVIVG01010581001 GSVIVG01010582001 GSVIVG01010585001 GSVIVG01010589001 GSVIVG01010590001 Potri.012G138800 Sapur.012G106500
OG0000475: Cocit.H1544.1 Cocit.H1545.1 Cocit.H1551.1 Cocit.H1657.1 Cocit.H1659.1 Cocit.H1661.1 Eucgr.H02695 Eucgr.H02697 GSVIVG01020877001 GSVIVG01020881001 GSVIVG01020895001 GSVIVG01020902001 GSVIVG01020905001
OG0000476: Cocit.B0924.1 Cocit.B0926.1 Cocit.B0928.1 Cocit.H2436.1 Eucgr.B01293 Eucgr.B01299 Eucgr.B01300 Eucgr.B01303 Eucgr.H03892 GSVIVG01017741001 Potri.008G210300 Potri.008G217900 Sapur.008G164200
OG0000477: Cocit.H1314.1 Cocit.H1317.1 Cocit.H1326.1 Cocit.H1329.1 Cocit.H1332.1 Cocit.H1426.1 Cocit.H1427.1 Cocit.H1428.1 Cocit.H1430.1 Eucgr.H02791 Eucgr.H02792 Eucgr.H02793 Eucgr.H02801
OG0000478: Cocit.H2230.1 Cocit.H2231.1 Cocit.H2232.1 Cocit.L4602.1 Eucgr.B01142 Eucgr.H03576 Eucgr.H03592 Eucgr.H03594 Eucgr.H03595 Eucgr.H03597 GSVIVG01017890001 Potri.008G202800 Sapur.008G168300
OG0000479: Cocit.H3365.1 Cocit.H3366.1 Cocit.H3367.1 Cocit.H3368.1 Cocit.H3369.1 Cocit.H3371.1 Eucgr.H04643 Eucgr.H04646 Eucgr.H04648 Eucgr.H04650 GSVIVG01010466001 GSVIVG01010468001 GSVIVG01010469001
OG0000480: Cocit.H1377.1 Cocit.H1379.1 Cocit.H1918.1 Cocit.H1919.1 Eucgr.H02978 Eucgr.H02980 Eucgr.H02984 Eucgr.H02987 GSVIVG01027876001 Potri.008G170100 Potri.010G068100 Sapur.008G138300 Sapur.010G043800
OG0000481: Cocit.H3855.1 Cocit.H3857.1 Cocit.H3861.1 Eucgr.H04843 Eucgr.H04846 Eucgr.H04852 Eucgr.H04856 Eucgr.H04859 Eucgr.H04861 GSVIVG01022231001 GSVIVG01022236001 Potri.007G080500 Sapur.007G075700
OG0000482: Cocit.H1476.1 Cocit.H1921.1 Eucgr.H02968 Eucgr.H02971 Eucgr.H02975 Eucgr.H02976 GSVIVG01027886001 GSVIVG01027890001 Potri.008G170300 Potri.010G067900 Sapur.008G138400 Sapur.008G138500 Sapur.008G138600
OG0000483: Cocit.H3271.1 Cocit.H3272.1 Cocit.H3273.1 Eucgr.H03288 Eucgr.H03289 GSVIVG01031234001 Potri.005G014600 Potri.005G017700 Potri.013G009000 Sapur.005G011500 Sapur.005G011900 Sapur.005G012300 Sapur.013G008400
OG0000484: Cocit.K1914.1 Cocit.K1982.1 Cocit.K1984.1 Cocit.H2072.1 Eucgr.K00739 Eucgr.K00740 Eucgr.K00746 Eucgr.K00747 Eucgr.K00749 Eucgr.K00750 GSVIVG01030508001 Potri.014G159000 Sapur.014G129500
OG0000485: Cocit.H3376.1 Cocit.H3377.1 Cocit.H3378.1 Cocit.H3800.1 Cocit.H3801.1 Eucgr.H04754 Eucgr.H04756 Eucgr.H04759 Eucgr.H04760 Eucgr.H04762 Eucgr.H04764 Eucgr.H04766 Potri.007G095000
OG0000486: Cocit.H0884.1 Cocit.H0960.1 Eucgr.H01547 Eucgr.H01550 Eucgr.H01558 Eucgr.H01562 Eucgr.H01575 Eucgr.H01586 Eucgr.H01588 Eucgr.H01598 GSVIVG01011054001 Potri.014G136900 Sapur.014G110900
OG0000487: Cocit.H1197.1 Cocit.H1237.1 Cocit.H1238.1 Eucgr.H02477 Eucgr.H02478 Eucgr.H02479 Eucgr.H02480 GSVIVG01000554001 Potri.008G185300 Potri.010G048300 Potri.010G048400 Sapur.010G022500 Sapur.010G022600
OG0000488: Cocit.H0207.1 Eucgr.H00087 Potri.001G028600 Potri.001G051500 Potri.001G051600 Potri.003G176700 Potri.003G176800 Potri.003G176900 Sapur.001G041500 Sapur.001G041600 Sapur.003G133400 Sapur.003G133500 Sapur.003G133600
OG0000489: Cocit.H3802.1 Eucgr.H04767 Eucgr.I00501 Eucgr.I00502 Eucgr.I00503 Eucgr.I00504 Eucgr.I00505 Eucgr.I00506 Eucgr.I00507 Eucgr.I00509 Potri.005G074066 Potri.007G094700 Sapur.005G057100
OG0000490: Cocit.J1280.1 Cocit.H3644.1 Eucgr.B02244 Eucgr.J01890 GSVIVG01024719001 Potri.001G277700 Potri.001G277800 Potri.009G072300 Potri.009G072400 Sapur.009G056200 Sapur.009G056300 Sapur.016G162500 Sapur.016G162600
OG0000491: Cocit.G2327.1 Cocit.H3649.1 Eucgr.B02249 Eucgr.G03061 Eucgr.J00204 GSVIVG01024731001 GSVIVG01032816001 Potri.001G252400 Potri.008G068700 Potri.010G188600 Sapur.008G054200 Sapur.009G035300 Sapur.010G147800
OG0000492: Cocit.G1675.1 Cocit.G1676.1 Cocit.G1705.1 Cocit.G1706.1 Cocit.G1711.1 Cocit.G1712.1 Eucgr.G02249 Eucgr.G02250 Eucgr.G02285 Eucgr.G02286 GSVIVG01011887001 Potri.008G121400 Sapur.008G097900
OG0000493: Cocit.G1807.1 Cocit.L3193.1 Cocit.L3202.1 Eucgr.B03433 Eucgr.B03442 Eucgr.G02505 GSVIVG01019985001 Potri.015G106500 Sapur.012G082000 Sapur.15WG122000 Sapur.15WG122100 Sapur.15ZG104400 Sapur.15ZG104500
OG0000494: Cocit.A0826.1 Cocit.K0402.1 Cocit.G2055.1 Eucgr.J01139 Eucgr.K03195 GSVIVG01025564001 GSVIVG01032642001 Potri.006G133300 Potri.008G046500 Potri.010G215100 Sapur.006G110200 Sapur.008G035400 Sapur.010G171000
OG0000495: Cocit.B2356.1 Cocit.B2357.1 Cocit.B2358.1 Cocit.G1572.1 Cocit.G1573.1 Eucgr.B02655 Eucgr.B02656 Eucgr.B02657 Eucgr.G02074 GSVIVG01011599001 Potri.008G139100 Potri.008G139300 Sapur.008G112800
OG0000496: Cocit.J0105.1 Cocit.G2133.1 Eucgr.G02819 Eucgr.J00942 GSVIVG01016302001 GSVIVG01016304001 GSVIVG01025162001 Potri.008G041400 Potri.010G220500 Sapur.008G031100 Sapur.008G031200 Sapur.010G175900 Sapur.010G176000
OG0000497: Cocit.K1937.1 Cocit.L4690.1 Eucgr.K00806 GSVIVG01030615001 GSVIVG01030616001 Potri.007G122200 Potri.007G122300 Sapur.007G108800 Sapur.007G108900 Sapur.007G109000 Sapur.007G109100 Sapur.007G109200 Sapur.007G109300
OG0000498: Cocit.L0516.1 Cocit.L0517.1 Cocit.L0518.1 Eucgr.J00293 Eucgr.J00294 Eucgr.J00297 Eucgr.J00298 Eucgr.J00299 Eucgr.J00300 Potri.008G018900 Potri.010G243400 Sapur.008G012100 Sapur.010G196900
OG0000499: Cocit.I0768.1 Cocit.I0769.1 Cocit.I0770.1 Cocit.I0771.1 Cocit.I0772.1 Cocit.I0775.1 Eucgr.I02299 Eucgr.I02300 Eucgr.I02302 Eucgr.I02303 Potri.005G105600 Potri.007G060300 Sapur.005G083900
OG0000500: Cocit.I0545.1 Cocit.I0546.1 Eucgr.I00938 Eucgr.I00941 Eucgr.I00971 Eucgr.I00973 GSVIVG01022149001 GSVIVG01022150001 GSVIVG01022152001 Potri.007G040300 Potri.007G040400 Potri.007G042200 Sapur.007G037600
OG0000501: Cocit.I0826.1 Cocit.I0827.1 Cocit.I0828.1 Cocit.I0830.1 Eucgr.I02113 Eucgr.I02114 Eucgr.I02117 Eucgr.I02118 Eucgr.I02120 GSVIVG01036466001 Potri.004G105300 Sapur.004G080300 Sapur.004G080500
OG0000502: Cocit.I1490.1 Cocit.I1498.1 Eucgr.I01184 Eucgr.I01196 Eucgr.I01198 Eucgr.I01201 GSVIVG01031813001 GSVIVG01031817001 GSVIVG01031824001 GSVIVG01031833001 Potri.009G107200 Potri.009G107300 Potri.009G107500
OG0000503: Cocit.I0540.1 Eucgr.F00190 Eucgr.H02096 GSVIVG01009448001 GSVIVG01022074001 Potri.002G123600 Potri.005G141100 Potri.014G024801 Potri.014G024950 Sapur.002G100600 Sapur.005G108200 Sapur.014G014500 Sapur.014G014600
OG0000504: Cocit.J1528.1 Cocit.D0883.1 Cocit.D0885.1 Cocit.I1023.1 Eucgr.I01885 Eucgr.I01887 Eucgr.I01888 Eucgr.I01889 Eucgr.I01893 Eucgr.J02160 GSVIVG01032578001 Potri.017G074000 Sapur.017G057900
OG0000505: Cocit.K2196.1 Cocit.D1761.1 Cocit.E0339.1 Eucgr.D01914 Eucgr.E00540 GSVIVG01019824001 Potri.001G108700 Potri.003G122900 Sapur.001G088500 Sapur.003G087200 Sapur.003G087400 Sapur.003G087600 Sapur.003G088100
OG0000506: Cocit.D0393.1 Cocit.D0394.1 Cocit.D0396.1 Cocit.E2076.1 Eucgr.D00592 Eucgr.D00594 Eucgr.D00595 Eucgr.E03226 GSVIVG01021120001 Potri.004G049300 Potri.011G058400 Sapur.004G033100 Sapur.011G040700
OG0000507: Cocit.J1938.1 Cocit.D0867.1 Cocit.D0869.1 Cocit.D0872.1 Eucgr.I01837 Eucgr.I01838 Eucgr.I01839 Eucgr.I01840 Eucgr.I01841 Eucgr.I01843 Eucgr.I01845 Eucgr.I01864 Eucgr.I01868
OG0000508: Cocit.D1675.1 Cocit.D1677.1 Cocit.E0117.1 Cocit.E0118.1 Cocit.E0119.1 Eucgr.D02018 Eucgr.D02022 Eucgr.E00463 Eucgr.E00464 Eucgr.E00465 Potri.001G119200 Potri.003G113700 Sapur.003G078800
OG0000509: Cocit.C0855.1 Cocit.C0868.1 Cocit.C0875.1 Cocit.C0876.1 Cocit.C0877.1 Cocit.F0717.1 Eucgr.C01771 Eucgr.C01772 Eucgr.C01777 Eucgr.C01778 Eucgr.C01795 GSVIVG01035820001 GSVIVG01035823001
OG0000510: Cocit.C1874.1 Eucgr.C03074 Eucgr.C03377 Eucgr.C03390 Eucgr.C03588 Eucgr.C03590 Eucgr.C03609 GSVIVG01024471001 GSVIVG01035439001 GSVIVG01035440001 Potri.006G223700 Potri.006G223800 Potri.018G050500
OG0000511: Cocit.C1253.1 Cocit.C1474.1 Cocit.C1475.1 Cocit.C1485.1 Cocit.C1487.1 Cocit.C1545.1 Cocit.C1546.1 Eucgr.C02281 Eucgr.C02282 Eucgr.C02328 GSVIVG01029149001 GSVIVG01029279001 GSVIVG01029281001
OG0000512: Cocit.C1924.1 Cocit.C1925.1 Cocit.C1926.1 Eucgr.C02921 Eucgr.C02923 Potri.006G239400 Potri.018G043000 Potri.018G043100 Potri.018G043500 Sapur.006G197800 Sapur.006G197900 Sapur.018G034300 Sapur.018G034400
OG0000513: Cocit.C0067.1 Eucgr.C00105 Eucgr.C02208 GSVIVG01029311001 Potri.006G074600 Potri.006G074900 Potri.018G141500 Potri.018G141600 Potri.018G141800 Sapur.006G060300 Sapur.006G060400 Sapur.018G108400 Sapur.018G108600
OG0000514: Cocit.C0719.1 Cocit.C0726.1 Cocit.C0748.1 Eucgr.C01304 Eucgr.C01445 Eucgr.C01446 Eucgr.C01501 GSVIVG01015559001 Potri.018G128800 Potri.018G128900 Potri.018G129000 Sapur.018G100800 Sapur.018G100900
OG0000515: Cocit.C0281.1 Cocit.C0435.1 Cocit.C2199.1 Eucgr.C00615 Eucgr.C00962 Eucgr.C03709 GSVIVG01015280001 GSVIVG01015281001 GSVIVG01035320001 Potri.006G235200 Potri.018G057600 Sapur.006G194800 Sapur.018G042300
OG0000516: Cocit.C2342.1 Cocit.C2344.1 Cocit.C2571.1 Cocit.C2617.1 Cocit.C2618.1 Eucgr.C04012 Eucgr.C04014 Eucgr.C04016 GSVIVG01033177001 Potri.006G272800 Potri.018G008700 Sapur.006G223400 Sapur.018G007300
OG0000517: Cocit.C2226.1 Cocit.C2227.1 Cocit.C2228.1 Cocit.C2230.1 Cocit.C2264.1 Eucgr.C03853 Eucgr.C03854 Eucgr.C03856 Eucgr.C03857 Eucgr.C03858 Eucgr.C03859 Potri.018G075000 Sapur.018G056600
OG0000518: Cocit.C2493.1 Cocit.C2494.1 Cocit.C2495.1 Cocit.C2496.1 Cocit.C2497.1 Eucgr.H01059 Eucgr.H01062 Eucgr.H01065 Eucgr.H01068 Potri.002G198800 Potri.014G123400 Sapur.002G160900 Sapur.014G098700
OG0000519: Cocit.C0177.1 Cocit.C0178.1 Cocit.C0179.1 Eucgr.C00204 Eucgr.C00205 Eucgr.C00206 Potri.006G179300 Potri.018G101600 Sapur.006G143500 Sapur.006G143700 Sapur.006G144500 Sapur.006G145300 Sapur.006G145600
OG0000520: Cocit.L0765.1 Cocit.C0198.1 Cocit.C0199.1 Cocit.C2457.1 Eucgr.C00430 Eucgr.C00431 Eucgr.C00432 Eucgr.C00433 Potri.006G189700 Potri.006G189800 Potri.018G113800 Potri.018G113900 Sapur.006G154900
OG0000521: Cocit.C2251.1 Cocit.C2252.1 Cocit.C2253.1 Cocit.C2254.1 Eucgr.C01038 Eucgr.C03362 Eucgr.C03836 Eucgr.C03839 Eucgr.C03840 GSVIVG01015387001 Potri.006G156700 Potri.006G158700 Sapur.006G132100
OG0000522: Cocit.C0321.1 Cocit.C1981.1 Eucgr.C00780 Eucgr.C03175 GSVIVG01015037001 GSVIVG01035502001 Potri.006G138700 Potri.006G138800 Potri.006G218200 Potri.018G047300 Sapur.006G114400 Sapur.006G179000 Sapur.018G036500
OG0000523: Cocit.C0472.1 Cocit.C2192.1 Cocit.F0670.1 Eucgr.C00948 Eucgr.C02990 Eucgr.C03215 Eucgr.C03701 GSVIVG01015265001 GSVIVG01035331001 Potri.006G234300 Potri.018G058600 Sapur.006G194000 Sapur.018G042000
OG0000524: Cocit.C0750.1 Eucgr.C01302 Eucgr.C01348 Eucgr.C01353 Eucgr.C01400 Eucgr.C01405 Eucgr.C01410 Eucgr.C01418 Eucgr.C01428 Eucgr.C01440 GSVIVG01015569001 Potri.018G128100 Sapur.018G100300
OG0000525: Cocit.A2331.1 Cocit.A2332.1 Cocit.K2340.1 Eucgr.A02857 Eucgr.K00181 GSVIVG01018459001 GSVIVG01018460001 GSVIVG01018461001 Potri.012G132000 Potri.015G134300 Sapur.012G101400 Sapur.15WG142300 Sapur.15ZG124500
OG0000526: Cocit.K2074.1 Cocit.K2126.1 Cocit.K2128.1 Eucgr.K00030 Eucgr.K00356 Eucgr.K00434 Eucgr.K00438 GSVIVG01038620001 GSVIVG01038641001 GSVIVG01038642001 Potri.015G005200 Sapur.15WG004100 Sapur.15ZG004000
OG0000527: Cocit.A1594.1 Cocit.A1598.1 Cocit.A1599.1 Cocit.A1603.1 Cocit.K1785.1 Eucgr.A01821 Eucgr.A01825 Eucgr.A01827 Eucgr.K01027 Eucgr.K01028 GSVIVG01020548001 Potri.013G131301 Sapur.013G121500
OG0000528: Cocit.K0305.1 Eucgr.K02871 GSVIVG01007806001 Potri.012G077500 Potri.012G077700 Potri.015G072800 Potri.015G072900 Sapur.012G056900 Sapur.012G057000 Sapur.15WG091200 Sapur.15WG091300 Sapur.15ZG073800 Sapur.15ZG073900
OG0000529: Cocit.A0739.1 Cocit.K0440.1 Eucgr.J00019 Eucgr.K03144 GSVIVG01016538001 GSVIVG01034189001 Potri.006G084200 Potri.008G055100 Potri.010G204800 Potri.010G205400 Sapur.006G068600 Sapur.008G042700 Sapur.010G161100
OG0000530: Cocit.A0910.1 Cocit.K0423.1 Cocit.K0426.1 Eucgr.A01279 Eucgr.K03117 Eucgr.K03118 Eucgr.K03119 Eucgr.K03122 Eucgr.K03126 Eucgr.K03127 GSVIVG01034155001 Potri.006G086600 Sapur.006G070900
OG0000531: Cocit.K2280.1 Cocit.K2281.1 Cocit.K2282.1 Cocit.L0913.1 Eucgr.A02796 Eucgr.K00250 Eucgr.K00251 GSVIVG01028984001 Potri.012G140500 Potri.015G143400 Sapur.012G108000 Sapur.15WG149300 Sapur.15ZG131500
OG0000532: Cocit.K2278.1 Cocit.L0912.1 Eucgr.A02793 Eucgr.A02794 Eucgr.A02795 Eucgr.K00253 GSVIVG01028980001 Potri.012G140800 Potri.012G140900 Potri.015G143600 Sapur.012G108300 Sapur.15WG149400 Sapur.15ZG131600
OG0000533: Cocit.J1237.1 Cocit.B0023.1 Eucgr.B00108 Eucgr.B00109 Eucgr.B00110 Eucgr.K02720 GSVIVG01008550001 Potri.012G098300 Potri.015G097200 Sapur.012G074000 Sapur.012G074300 Sapur.15WG114100 Sapur.15ZG096500
OG0000534: Cocit.B0545.1 Cocit.B0546.1 Cocit.B0658.1 Eucgr.B00744 Eucgr.B00745 GSVIVG01008322001 GSVIVG01008323001 GSVIVG01008324001 Potri.012G054900 Potri.015G045300 Sapur.012G037700 Sapur.15WG044700 Sapur.15ZG049200
OG0000535: Cocit.B2207.1 Cocit.B2208.1 Cocit.B2209.1 Cocit.B2210.1 Cocit.B2211.1 Eucgr.B02523 Eucgr.B02524 Eucgr.B02525 Eucgr.B02526 GSVIVG01025221001 GSVIVG01025223001 GSVIVG01025225001 Potri.009G009701
OG0000536: Cocit.J1184.1 Cocit.B3128.1 Cocit.B3129.1 Eucgr.B03609 Eucgr.B03610 Eucgr.J01819 GSVIVG01025434001 Potri.001G005600 Potri.001G006200 Potri.003G218800 Sapur.001G005000 Sapur.001G005100 Sapur.003G165900
OG0000537: Cocit.B2718.1 Eucgr.A02763 GSVIVG01028898001 GSVIVG01028899001 GSVIVG01028900001 Potri.012G143600 Potri.012G143800 Potri.015G146600 Sapur.012G110200 Sapur.012G110300 Sapur.012G110400 Sapur.15WG151800 Sapur.15ZG134000
OG0000538: Cocit.B0889.1 Cocit.B0900.1 Cocit.B0901.1 Eucgr.B01212 Eucgr.B01213 Eucgr.B01214 Eucgr.B01594 Eucgr.H03644 Eucgr.H03645 GSVIVG01017847001 Potri.010G027600 Sapur.010G014100 Sapur.010G014200
OG0000539: Cocit.B1414.1 Cocit.B1415.1 Cocit.B1416.1 Eucgr.B01901 Eucgr.B01903 Eucgr.B01904 Eucgr.B02074 Eucgr.H03260 GSVIVG01031160001 Potri.005G022000 Potri.013G012600 Sapur.005G016000 Sapur.013G011600
OG0000540: Cocit.B2168.1 Cocit.B2176.1 Cocit.F0295.1 Eucgr.B02316 Eucgr.B02428 Eucgr.B02438 GSVIVG01016513001 GSVIVG01025046001 GSVIVG01025077001 GSVIVG01034137001 Potri.009G034500 Sapur.009G025400 Sapur.009G025500
OG0000541: Cocit.L4589.1 Cocit.L4590.1 Cocit.L4591.1 Cocit.L4592.1 Eucgr.B01132 Eucgr.B01133 Eucgr.B01135 GSVIVG01017894001 GSVIVG01017895001 Potri.008G203100 Potri.008G203200 Sapur.008G168000 Sapur.008G168100
OG0000542: Cocit.A1478.1 Cocit.A1479.1 Cocit.A1480.1 Eucgr.A01089 Eucgr.A01090 GSVIVG01030517001 GSVIVG01030520001 GSVIVG01030524001 Potri.014G159700 Potri.014G159800 Potri.014G159900 Sapur.014G130100 Sapur.014G130200
OG0000543: Cocit.A2390.1 Eucgr.A02943 Eucgr.A02948 GSVIVG01013841001 GSVIVG01013843001 Potri.012G112200 Potri.012G112500 Potri.012G112700 Potri.012G113100 Potri.012G113300 Sapur.012G084300 Sapur.012G084500 Sapur.012G084700
OG0000544: Cocit.A1888.1 Cocit.A1889.1 Eucgr.A02185 Eucgr.A02188 Eucgr.A02190 GSVIVG01025800001 Potri.006G033300 Potri.016G031000 Potri.016G031100 Sapur.006G023400 Sapur.016G028000 Sapur.016G028100 Sapur.016G028200
OG0000545: Cocit.A1363.1 Eucgr.A00966 Eucgr.A01385 GSVIVG01038659001 Potri.012G006800 Potri.015G003500 Potri.015G003600 Sapur.012G003200 Sapur.012G003300 Sapur.15WG002400 Sapur.15WG002500 Sapur.15ZG002400 Sapur.15ZG002500
OG0000546: Cocit.A0173.1 Cocit.L4051.1 Cocit.L4052.1 Eucgr.A00432 Eucgr.H00250 GSVIVG01038243001 Potri.007G145300 Potri.017G006400 Potri.017G006500 Potri.017G006700 Sapur.007G129300 Sapur.017G002500 Sapur.017G002600
OG0000547: Cocit.J0445.1 Cocit.J0447.1 Cocit.J0448.1 Cocit.J0450.1 Eucgr.J00449 Eucgr.J00450 Eucgr.J00451 Eucgr.J00454 GSVIVG01031377001 GSVIVG01031378001 GSVIVG01036184001 Potri.009G147100 Sapur.009G116400
OG0000548: Cocit.J1172.1 Cocit.J1173.1 Eucgr.J01799 Eucgr.J01800 GSVIVG01025411001 GSVIVG01025415001 Potri.001G008300 Potri.001G008400 Potri.003G217200 Potri.003G217300 Sapur.001G006900 Sapur.001G007000 Sapur.003G164700
OG0000549: Cocit.F2008.1 Cocit.F2009.1 Cocit.L1995.1 Cocit.L1996.1 Cocit.L1997.1 Eucgr.F04200 Eucgr.F04201 GSVIVG01034573001 Potri.002G065400 Potri.005G195500 Sapur.002G051600 Sapur.005G153700 Sapur.006G130300
OG0000550: Cocit.F0071.1 Cocit.F0072.1 Cocit.F0073.1 Cocit.F2971.1 Cocit.L4860.1 Eucgr.F01809 Eucgr.F01811 Eucgr.F03590 GSVIVG01013421001 Potri.002G005500 Potri.005G256100 Sapur.002G003500 Sapur.005G204900
OG0000551: Cocit.F0255.1 Eucgr.F01671 GSVIVG01009957001 GSVIVG01009958001 GSVIVG01009959001 GSVIVG01009960001 GSVIVG01009961001 GSVIVG01009962001 GSVIVG01009963001 Potri.002G018800 Potri.005G242800 Sapur.002G013200 Sapur.005G194600
OG0000552: Cocit.F1537.1 Cocit.F2727.1 Eucgr.F01381 GSVIVG01014068001 GSVIVG01021412001 Potri.001G380600 Potri.011G099000 Potri.011G099300 Potri.011G099600 Potri.011G099901 Potri.011G100200 Potri.011G100300 Sapur.016G244300
OG0000553: Cocit.F3224.1 Eucgr.F02583 GSVIVG01012777001 GSVIVG01012778001 GSVIVG01030866001 Potri.004G088100 Potri.013G109300 Potri.017G128900 Potri.019G081500 Sapur.004G062500 Sapur.013G103200 Sapur.017G106200 Sapur.019G079300
OG0000554: Cocit.E1191.1 Cocit.E1193.1 Cocit.E1194.1 Eucgr.E01454 Eucgr.E01455 Eucgr.E01463 Eucgr.E01466 Eucgr.E01468 GSVIVG01027652001 Potri.002G145500 Potri.014G067100 Sapur.002G118800 Sapur.014G048900
OG0000555: Cocit.E0825.1 Eucgr.E01039 Eucgr.E01042 Eucgr.E01043 Eucgr.E01045 Eucgr.E01046 Eucgr.E01047 Eucgr.E01049 GSVIVG01019659001 Potri.001G083500 Potri.003G147300 Sapur.001G067400 Sapur.003G109200
OG0000556: Cocit.E0834.1 Cocit.E2888.1 Eucgr.D01701 Eucgr.E01031 Potri.001G086700 Potri.003G144200 Potri.003G144300 Sapur.001G070000 Sapur.001G070400 Sapur.001G070500 Sapur.001G070600 Sapur.003G106800 Sapur.003G106900
OG0000557: Cocit.E1889.1 Cocit.E1947.1 Cocit.E1950.1 Cocit.E1953.1 Cocit.E2051.1 Cocit.E2055.1 Eucgr.E02848 Eucgr.E02849 Eucgr.E02852 Eucgr.E02853 GSVIVG01021300001 Potri.011G075600 Sapur.011G052200
OG0000558: Cocit.E0427.1 Cocit.E0428.1 Cocit.E0429.1 Cocit.E0430.1 Eucgr.J03012 Eucgr.J03013 Eucgr.J03014 Eucgr.J03015 GSVIVG01017147001 GSVIVG01017151001 GSVIVG01017545001 Potri.001G178300 Sapur.001G155600
OG0000559: Cocit.E1209.1 Cocit.E1210.1 Eucgr.E01554 Eucgr.E01561 Eucgr.E01571 GSVIVG01018270001 GSVIVG01018271001 GSVIVG01018272001 Potri.014G046700 Potri.014G046800 Potri.014G046900 Potri.014G047000 Sapur.014G035700
OG0000560: Cocit.E1883.1 Cocit.E1930.1 Eucgr.E02297 Eucgr.E02313 Eucgr.E02317 Eucgr.E02537 Eucgr.E02552 Eucgr.E02554 Eucgr.E02605 Eucgr.E02925 GSVIVG01021374001 Potri.001G354400 Sapur.016G226200
OG0000561: Cocit.E2610.1 Eucgr.E04008 Potri.004G007000 Potri.004G007100 Potri.004G007200 Potri.011G009000 Potri.011G009100 Sapur.004G004400 Sapur.004G004500 Sapur.004G004600 Sapur.011G007300 Sapur.011G007600 Sapur.011G007900
OG0000562: Eucgr.D00474 Eucgr.E02646 Eucgr.E03169 GSVIVG01021143001 GSVIVG01021253001 Potri.004G060500 Potri.004G061000 Potri.011G060900 Potri.011G061300 Potri.011G070300 Sapur.004G042100 Sapur.011G042000 Sapur.011G049400
OG0000563: Eucgr.J01789 GSVIVG01025391001 GSVIVG01025393001 GSVIVG01025394001 GSVIVG01025397001 Potri.001G009100 Potri.003G216200 Potri.003G216300 Potri.003G216400 Sapur.001G007500 Sapur.003G163800 Sapur.003G163900 Sapur.003G164000
OG0000564: Eucgr.A01875 GSVIVG01020619001 GSVIVG01020621001 GSVIVG01020623001 GSVIVG01020626001 GSVIVG01020629001 GSVIVG01020634001 GSVIVG01020636001 GSVIVG01020637001 GSVIVG01020640001 GSVIVG01020645001 GSVIVG01020731001 Potri.013G122100
OG0000565: Eucgr.K01652 Eucgr.K01653 Eucgr.K01657 Eucgr.K01658 Eucgr.K01661 GSVIVG01025782001 Potri.006G024200 Potri.016G023200 Sapur.006G018800 Sapur.016G021200 Sapur.016G021300 Sapur.016G021400 Sapur.016G021500
OG0000566: GSVIVG01016439001 GSVIVG01016442001 GSVIVG01016443001 GSVIVG01016445001 GSVIVG01016447001 GSVIVG01016448001 GSVIVG01016449001 GSVIVG01016451001 GSVIVG01016452001 Potri.010G196600 Potri.010G196700 Potri.010G196800 Sapur.010G154000
OG0000567: GSVIVG01032050001 Potri.001G270900 Potri.009G065000 Potri.009G065100 Potri.009G066200 Potri.009G066300 Sapur.009G050400 Sapur.009G051200 Sapur.009G051300 Sapur.009G051400 Sapur.009G051500 Sapur.009G051600 Sapur.016G156700
OG0000568: Potri.003G015900 Potri.003G016000 Potri.003G016200 Potri.003G016400 Potri.003G016500 Potri.003G016700 Potri.003G017000 Potri.003G017600 Potri.003G017850 Potri.003G018100 Sapur.003G009100 Sapur.003G009300 Sapur.003G012200
OG0000569: GSVIVG01001453001 GSVIVG01001473001 Potri.003G198900 Potri.003G199100 Potri.003G199400 Potri.003G199500 Potri.003G199575 Potri.003G200040 Potri.003G200080 Potri.003G200200 Potri.003G200500 Potri.003G200800 Potri.003G201900
OG0000570: GSVIVG01018900001 GSVIVG01018903001 GSVIVG01018904001 GSVIVG01018906001 GSVIVG01018908001 GSVIVG01018910001 Potri.007G021300 Sapur.007G018100 Sapur.007G018200 Sapur.007G018300 Sapur.007G018400 Sapur.007G018500 Sapur.007G018700
OG0000571: GSVIVG01008605001 Potri.012G103700 Potri.015G102200 Potri.015G102700 Potri.015G102800 Potri.015G102900 Potri.015G103000 Potri.015G103100 Sapur.012G078900 Sapur.15WG118400 Sapur.15WG118500 Sapur.15ZG100800 Sapur.15ZG100900
OG0000572: Potri.015G014850 Potri.015G015300 Potri.015G015501 Sapur.15WG009900 Sapur.15WG010000 Sapur.15WG010100 Sapur.15WG010200 Sapur.15WG012300 Sapur.15ZG009700 Sapur.15ZG009800 Sapur.15ZG009900 Sapur.15ZG010000 Sapur.15ZG012100
OG0000573: GSVIVG01017385001 GSVIVG01017390001 GSVIVG01017391001 GSVIVG01017396001 GSVIVG01017397001 GSVIVG01017399001 GSVIVG01017401001 GSVIVG01017404001 GSVIVG01017407001 GSVIVG01017416001 GSVIVG01017418001 GSVIVG01017419001 GSVIVG01017420001
OG0000574: Cocit.H2859.1 Cocit.H2860.1 Cocit.H2861.1 Cocit.H3131.1 Cocit.H3888.1 Eucgr.H04265 Eucgr.H04269 Eucgr.H04271 GSVIVG01033227001 Potri.005G056200 Potri.013G043100 Sapur.005G043400
OG0000575: Cocit.H0145.1 Cocit.H0147.1 Cocit.H0148.1 Eucgr.H00443 Eucgr.H00444 Eucgr.H00446 Eucgr.H00447 GSVIVG01031678001 Potri.017G077400 Potri.017G077500 Potri.017G077800 Sapur.017G063800
OG0000576: Cocit.H2606.1 Cocit.H2607.1 Potri.008G210450 Potri.008G210650 Potri.008G218201 Potri.008G218433 Potri.008G218801 Potri.010G010400 Sapur.010G006600 Sapur.010G006700 Sapur.010G006800 Sapur.010G006900
OG0000577: Cocit.H0088.1 Cocit.H0089.1 Cocit.H0090.1 Cocit.H0108.1 Cocit.H0110.1 Cocit.H0111.1 Eucgr.H00377 Eucgr.H00378 Eucgr.H00379 Eucgr.H00381 Eucgr.H00382 Eucgr.H00384
OG0000578: Cocit.H2821.1 Cocit.H2822.1 Cocit.H2823.1 Eucgr.H04071 Eucgr.H04072 Eucgr.H04073 Eucgr.H04074 Eucgr.H04188 GSVIVG01034955001 Potri.008G102000 Potri.010G148800 Sapur.008G080700
OG0000579: Cocit.H3105.1 Cocit.H3106.1 Eucgr.H04495 Eucgr.H04496 Eucgr.H04498 Eucgr.H04499 GSVIVG01000083001 GSVIVG01000084001 Potri.005G032400 Potri.005G032600 Potri.005G032700 Sapur.005G026800
OG0000580: Cocit.H2210.1 Cocit.H2211.1 Cocit.H2212.1 Eucgr.H03605 Eucgr.H03606 Eucgr.H03607 Eucgr.H03608 Eucgr.H03609 Eucgr.H03610 Eucgr.H03611 Eucgr.H03613 GSVIVG01017877001
OG0000581: Cocit.H0508.1 Cocit.H0509.1 Cocit.H0510.1 Eucgr.H00691 Eucgr.H00692 Eucgr.H00694 Eucgr.H00695 Eucgr.H00697 Eucgr.H00698 GSVIVG01005733001 GSVIVG01005737001 Potri.014G175000
OG0000582: Cocit.H3023.1 Cocit.H3056.1 Cocit.H3058.1 Cocit.H3059.1 Eucgr.H04394 GSVIVG01021870001 GSVIVG01021874001 GSVIVG01021877001 GSVIVG01021880001 Potri.005G048100 Sapur.005G036800 Sapur.005G037300
OG0000583: Cocit.H2154.1 Eucgr.H03541 Eucgr.H03542 Eucgr.H03546 GSVIVG01017935001 Potri.008G150700 Potri.008G150800 Potri.010G090000 Sapur.008G121700 Sapur.008G121800 Sapur.008G122000 Sapur.010G059400
OG0000584: Cocit.H0761.1 Cocit.H0762.1 Cocit.H0763.1 Eucgr.H01186 Eucgr.H01187 Eucgr.H01188 GSVIVG01010949001 GSVIVG01010950001 GSVIVG01010951001 GSVIVG01010956001 Potri.014G132500 Sapur.014G106200
OG0000585: Cocit.B0967.1 Cocit.H2609.1 Eucgr.B01575 Eucgr.H03964 GSVIVG01035102001 GSVIVG01035103001 Potri.010G007300 Potri.010G011100 Potri.010G011200 Sapur.010G005600 Sapur.010G007000 Sapur.010G007100
OG0000586: Cocit.H0125.1 Eucgr.H00413 GSVIVG01010732001 Potri.007G126300 Potri.017G033800 Potri.017G035200 Sapur.007G112000 Sapur.017G020800 Sapur.017G022200 Sapur.017G022400 Sapur.017G022800 Sapur.017G024700
OG0000587: Cocit.H2380.1 Cocit.H2381.1 Cocit.H2382.1 Eucgr.F02854 Eucgr.F02855 Eucgr.F02857 Eucgr.F02858 GSVIVG01030786001 Potri.004G086900 Potri.017G130000 Sapur.004G061700 Sapur.017G107300
OG0000588: Cocit.H3300.1 Eucgr.H03375 Eucgr.H03379 GSVIVG01000958001 GSVIVG01010252001 Potri.003G165400 Potri.003G165500 Potri.003G165600 Potri.003G165700 Sapur.003G122700 Sapur.003G122800 Sapur.003G122900
OG0000589: Cocit.H0984.1 Eucgr.J00819 Eucgr.J00820 Eucgr.J00824 Eucgr.J00825 Eucgr.J00832 GSVIVG01025339001 GSVIVG01025340001 Potri.001G015500 Potri.001G015600 Sapur.001G012300 Sapur.001G012800
OG0000590: Cocit.H2425.1 Eucgr.H03917 GSVIVG01017734001 Potri.008G221700 Potri.008G221900 Potri.008G225500 Potri.008G225800 Potri.010G014200 Sapur.008G161700 Sapur.008G161800 Sapur.010G009200 Sapur.010G009300
OG0000591: Cocit.G2208.1 Cocit.G2209.1 Cocit.G2210.1 Cocit.G2211.1 Cocit.G2334.1 Eucgr.G03019 Eucgr.G03049 Eucgr.G03050 Eucgr.G03051 Eucgr.G03053 Eucgr.G03054 GSVIVG01032848001
OG0000592: Cocit.F0337.1 Cocit.G0817.1 Eucgr.F01594 Eucgr.G01624 GSVIVG01009758001 GSVIVG01023812001 Potri.004G157400 Potri.005G230400 Potri.005G230700 Potri.009G119200 Sapur.004G118400 Sapur.009G094300
OG0000593: Cocit.E2715.1 Cocit.E2716.1 Cocit.E2717.1 Cocit.G0390.1 Eucgr.F03713 Eucgr.F03715 Eucgr.F03716 Eucgr.F03717 Potri.002G017100 Potri.005G244800 Sapur.002G011800 Sapur.005G196100
OG0000594: Cocit.G0715.1 Cocit.I1586.1 Eucgr.G01342 Eucgr.I01103 GSVIVG01003143001 GSVIVG01003157001 GSVIVG01037921001 Potri.009G095100 Potri.009G095300 Potri.009G095400 Sapur.009G074500 Sapur.009G074800
OG0000595: Cocit.G1663.1 Cocit.G1665.1 Cocit.G1667.1 Eucgr.G02184 GSVIVG01011750001 GSVIVG01011751001 Potri.008G129800 Potri.010G112400 Sapur.008G104600 Sapur.008G104700 Sapur.008G104800 Sapur.008G104900
OG0000596: Cocit.G1910.1 Cocit.G1911.1 Eucgr.G02759 Eucgr.G02761 Eucgr.G02762 Eucgr.G02876 Eucgr.G02877 Eucgr.G02878 GSVIVG01016196001 GSVIVG01016197001 Potri.008G032901 Sapur.008G023600
OG0000597: Cocit.D1968.1 Cocit.G2011.1 Eucgr.G02575 Eucgr.J00875 GSVIVG01012052001 Potri.005G092500 Potri.007G071800 Potri.010G251500 Sapur.005G073200 Sapur.007G066700 Sapur.008G003900 Sapur.010G203400
OG0000598: Cocit.A0901.1 Cocit.G2272.1 Eucgr.A01269 Eucgr.G02938 GSVIVG01016525001 GSVIVG01034162001 Potri.006G086100 Potri.008G057100 Potri.010G202500 Sapur.006G070500 Sapur.008G044600 Sapur.010G159000
OG0000599: Cocit.G2453.1 Cocit.G2454.1 Eucgr.G03388 GSVIVG01025296001 Potri.001G019400 Potri.001G267800 Potri.003G204600 Potri.009G062200 Sapur.001G016400 Sapur.003G157200 Sapur.009G048100 Sapur.016G154200
OG0000600: Cocit.G0866.1 Eucgr.G01419 Eucgr.G01420 Eucgr.G01423 Eucgr.G01428 Eucgr.G01429 Eucgr.G01430 Eucgr.G01432 GSVIVG01031723001 GSVIVG01031724001 GSVIVG01031725001 Potri.009G100500
OG0000601: Cocit.G1380.1 Cocit.G1381.1 Cocit.G1584.1 Eucgr.G01991 Eucgr.G02009 Eucgr.G02010 Eucgr.G02011 GSVIVG01011951001 Potri.001G045200 Potri.001G069600 Sapur.001G054800 Sapur.001G054900
OG0000602: Cocit.J0599.1 Cocit.J0600.1 Cocit.G2043.1 Cocit.G2044.1 Eucgr.G02615 Eucgr.J00325 Eucgr.J00326 GSVIVG01034333001 GSVIVG01034334001 GSVIVG01034337001 Potri.010G255200 Sapur.010G206400
OG0000603: Cocit.L4947.1 Cocit.L4948.1 Eucgr.K01723 Eucgr.K01726 Eucgr.K01734 Eucgr.K01784 Eucgr.K01799 Eucgr.K01986 Eucgr.K01997 Potri.016G056700 Sapur.016G050600 Sapur.016G053700
OG0000604: Cocit.I1308.1 Cocit.I1309.1 Eucgr.I01467 Eucgr.I01468 Eucgr.I01469 Eucgr.I01470 Eucgr.I01472 Eucgr.I01474 GSVIVG01023970001 Potri.009G140000 Sapur.004G135400 Sapur.009G111500
OG0000605: Cocit.I0552.1 Cocit.I0553.1 Cocit.I0555.1 Eucgr.I00955 Eucgr.I00958 Eucgr.I00961 Eucgr.I00962 Eucgr.I00964 Eucgr.I00966 Eucgr.I00967 Potri.007G040700 Sapur.007G037700
OG0000606: Cocit.I1429.1 Eucgr.I01369 GSVIVG01024115001 Potri.004G167000 Potri.009G127900 Potri.009G128000 Potri.009G128300 Potri.009G128500 Sapur.009G102000 Sapur.009G102100 Sapur.009G102200 Sapur.009G102300
OG0000607: Cocit.I1070.1 Cocit.I1071.1 Eucgr.I01588 Eucgr.I01613 Eucgr.I01614 Eucgr.I01617 GSVIVG01033023001 GSVIVG01033025001 Potri.001G323800 Potri.001G324200 Potri.017G062200 Sapur.016G198800
OG0000608: Cocit.I1571.1 Eucgr.H02264 Eucgr.I00740 Eucgr.I01087 GSVIVG01000176001 GSVIVG01037892001 Potri.001G298300 Potri.007G050300 Potri.009G092900 Sapur.007G047600 Sapur.009G072500 Sapur.016G178500
OG0000609: Cocit.B1229.1 Cocit.B1230.1 Cocit.E1863.1 Cocit.E1864.1 Cocit.L3832.1 Cocit.L3833.1 Cocit.L3834.1 Eucgr.B02707 Eucgr.B02708 Eucgr.B02709 GSVIVG01034108001 Potri.006G090200
OG0000610: Cocit.D2030.1 Eucgr.D01704 GSVIVG01019602001 GSVIVG01027175001 Potri.001G087800 Potri.002G173400 Potri.003G143200 Potri.014G100400 Sapur.001G071700 Sapur.002G142800 Sapur.003G105900 Sapur.014G078800
OG0000611: Cocit.D0913.1 Cocit.D0914.1 Cocit.D0916.1 Cocit.D0917.1 Eucgr.D01414 Eucgr.D01415 Eucgr.D01416 GSVIVG01003328001 Potri.006G011701 Potri.016G012900 Sapur.006G009000 Sapur.016G010500
OG0000612: Cocit.B2434.1 Cocit.D1897.1 Cocit.D1898.1 Cocit.D1899.1 Cocit.D1900.1 Cocit.D1901.1 Eucgr.G02364 Eucgr.G02368 Potri.008G114600 Potri.010G131500 Sapur.008G092100 Sapur.010G102200
OG0000613: Cocit.D2105.1 Cocit.D2106.1 Cocit.D2107.1 Eucgr.D01765 Eucgr.D01766 Eucgr.D01768 GSVIVG01019568001 Potri.003G142300 Potri.003G142400 Potri.003G142500 Sapur.003G105000 Sapur.003G105100
OG0000614: Cocit.D1652.1 Eucgr.D02048 Eucgr.D02052 Eucgr.D02054 Eucgr.D02056 Eucgr.D02063 Eucgr.D02066 GSVIVG01001310001 Potri.001G123100 Potri.003G110700 Sapur.001G101300 Sapur.003G076100
OG0000615: Cocit.K2354.1 Cocit.D1222.1 Eucgr.D02510 Eucgr.K00163 GSVIVG01018185001 GSVIVG01018665001 Potri.001G124500 Potri.002G141600 Potri.003G108800 Sapur.001G102700 Sapur.002G115800 Sapur.003G074400
OG0000616: Cocit.D1399.1 Cocit.D1402.1 Cocit.D1403.1 Cocit.D1404.1 Eucgr.D02351 Eucgr.D02353 Eucgr.D02356 GSVIVG01027064001 Potri.002G168600 Potri.014G096100 Sapur.002G146100 Sapur.014G074700
OG0000617: Cocit.D2073.1 Cocit.D2074.1 Eucgr.D01643 Eucgr.L00353 GSVIVG01019695001 GSVIVG01019696001 GSVIVG01027454001 Potri.001G451900 Potri.011G150100 Potri.014G106700 Sapur.011G111100 Sapur.016G291300
OG0000618: Cocit.D0004.1 Cocit.E0110.1 Cocit.F2315.1 Eucgr.D00032 Eucgr.E00457 Eucgr.E04309 GSVIVG01001279001 GSVIVG01012125001 Potri.001G159200 Potri.003G075600 Sapur.001G138200 Sapur.003G044200
OG0000619: Cocit.B2445.1 Cocit.B2446.1 Cocit.B2447.1 Cocit.D1880.1 Eucgr.B03048 Eucgr.B03050 Eucgr.G02345 GSVIVG01011947001 Potri.008G117100 Potri.010G129200 Sapur.008G094300 Sapur.010G099700
OG0000620: Cocit.C0033.1 Cocit.C1142.1 Cocit.C1144.1 Eucgr.C00059 Eucgr.C02161 Eucgr.C02162 GSVIVG01032230001 Potri.018G134000 Potri.018G149300 Sapur.006G058100 Sapur.018G117900 Sapur.018G118000
OG0000621: Cocit.C2018.1 Eucgr.C03337 Eucgr.C03347 Eucgr.C03354 Eucgr.C03488 Eucgr.C03507 Eucgr.C03521 Eucgr.C03535 Eucgr.C03536 Eucgr.C03537 Potri.006G142600 Sapur.006G118000
OG0000622: Cocit.C1499.1 Cocit.C1500.1 Eucgr.C01248 Eucgr.C01249 Eucgr.C01251 Eucgr.C01253 Eucgr.C01255 Eucgr.C02452 Eucgr.C02453 Eucgr.C02454 Eucgr.C02456 Eucgr.C02459
OG0000623: Cocit.C0637.1 Cocit.C0638.1 Cocit.C2271.1 Eucgr.C01073 Eucgr.C01074 Eucgr.C01075 Eucgr.C01454 Eucgr.C04133 GSVIVG01015425001 GSVIVG01015426001 Potri.006G155500 Sapur.006G131900
OG0000624: Cocit.C0587.1 Cocit.C0685.1 Cocit.C0689.1 Eucgr.C01126 Eucgr.C01132 Eucgr.L00288 Eucgr.L00295 GSVIVG01015499001 Potri.006G149900 Potri.018G066900 Sapur.006G123900 Sapur.018G049300
OG0000625: Cocit.C1820.1 Cocit.C1821.1 Cocit.C1822.1 Eucgr.C02820 Eucgr.C02822 Eucgr.C02823 Eucgr.C02825 Eucgr.C02826 Eucgr.C02829 GSVIVG01035774001 Potri.018G032500 Sapur.018G026800
OG0000626: Cocit.C0952.1 Cocit.C1067.1 Cocit.C1615.1 Eucgr.C01947 Eucgr.C02594 GSVIVG01023590001 GSVIVG01035891001 Potri.006G186800 Potri.018G020600 Potri.018G109700 Sapur.018G015300 Sapur.018G083700
OG0000627: Cocit.C2467.1 Eucgr.C04050 GSVIVG01035903001 Potri.006G262100 Potri.018G021300 Sapur.006G216200 Sapur.018G016000 Sapur.018G016400 Sapur.018G016700 Sapur.018G017100 Sapur.018G017300 Sapur.018G017400
OG0000628: Cocit.C1724.1 Cocit.E2402.1 Cocit.E2403.1 Eucgr.D00744 Eucgr.D00833 Eucgr.D00834 Eucgr.D00841 Eucgr.D00842 Eucgr.D00843 Eucgr.D00844 Potri.004G026350 Sapur.004G016200
OG0000629: Cocit.C2471.1 Potri.006G271640 Potri.006G271800 Potri.006G272066 Potri.006G273900 Potri.006G273966 Potri.006G274032 Potri.006G274400 Potri.006G275800 Sapur.006G218800 Sapur.006G224200 Sapur.006G225500
OG0000630: Cocit.K1385.1 Cocit.K1387.1 Cocit.K1388.1 Cocit.K1389.1 Cocit.K1390.1 Eucgr.K01487 Eucgr.K01488 Eucgr.K01490 Eucgr.K01492 GSVIVG01033387001 Potri.013G059100 Sapur.013G055100
OG0000631: Cocit.K1458.1 Cocit.K1459.1 Cocit.K1460.1 Cocit.K1461.1 Cocit.L5384.1 Eucgr.A02145 Eucgr.K01538 Eucgr.K01539 Eucgr.K01540 Potri.013G066600 Sapur.013G068700 Sapur.019G039800
OG0000632: Cocit.K1204.1 Cocit.K1205.1 Eucgr.K01556 Eucgr.K01558 Eucgr.K01559 Eucgr.K01563 Eucgr.K01709 Eucgr.K01710 Eucgr.K01712 Eucgr.K02600 GSVIVG01033911001 Potri.006G206900
OG0000633: Cocit.A0408.1 Cocit.K1550.1 Cocit.K1551.1 Eucgr.A00854 Eucgr.K01311 Eucgr.K01312 Eucgr.K01313 GSVIVG01029848001 Potri.006G112800 Potri.016G142300 Sapur.004G175600 Sapur.006G092200
OG0000634: Cocit.A0959.1 Cocit.K0602.1 Eucgr.A01152 Eucgr.K03247 GSVIVG01025683001 Potri.006G077200 Potri.018G145200 Potri.018G145300 Potri.018G146600 Sapur.006G062600 Sapur.018G113100 Sapur.018G113200
OG0000635: Cocit.K1848.1 Cocit.K1849.1 Eucgr.K01037 Eucgr.K01038 Eucgr.K01039 GSVIVG01020561001 Potri.013G129800 Potri.019G099300 Potri.019G099400 Potri.019G099500 Sapur.013G117300 Sapur.019G094800
OG0000636: Cocit.K2195.1 GSVIVG01010612001 Potri.012G136600 Potri.012G136800 Potri.012G137200 Potri.015G138900 Sapur.012G104800 Sapur.012G105000 Sapur.012G105200 Sapur.15WG135800 Sapur.15WG145800 Sapur.15ZG128000
OG0000637: Cocit.K2451.1 Eucgr.K00113 GSVIVG01013827001 GSVIVG01013832001 GSVIVG01013838001 GSVIVG01013839001 Potri.012G112800 Potri.012G114900 Potri.012G115200 Potri.015G110700 Sapur.012G084900 Sapur.012G085000
OG0000638: Cocit.K1369.1 Eucgr.K01504 GSVIVG01033418001 Potri.013G056400 Potri.013G056500 Potri.019G036300 Potri.019G036400 Sapur.013G052300 Sapur.013G052400 Sapur.019G035400 Sapur.019G035500 Sapur.019G035600
OG0000639: Cocit.K2414.1 Eucgr.A02683 Eucgr.A02685 Eucgr.K00306 GSVIVG01028788001 Potri.012G035200 Potri.015G026600 Sapur.012G022400 Sapur.15WG020000 Sapur.15WG020500 Sapur.15ZG019700 Sapur.15ZG020200
OG0000640: Cocit.K1003.1 Cocit.K1004.1 Cocit.K1052.1 Cocit.K1053.1 Cocit.K1054.1 Eucgr.K02608 Eucgr.K02611 Eucgr.K02612 Eucgr.K02614 Potri.006G204300 Sapur.006G167300 Sapur.016G065600
OG0000641: Cocit.A0863.1 Cocit.K0593.1 Cocit.K0993.1 Cocit.K0994.1 Eucgr.K02574 Eucgr.K03178 GSVIVG01025585001 Potri.006G214900 Potri.016G081300 Sapur.006G176100 Sapur.016G076200 Sapur.016G079700
OG0000642: Cocit.K0230.1 Eucgr.K02774 Eucgr.K02775 Potri.012G090500 Potri.015G086800 Sapur.012G067300 Sapur.15WG104400 Sapur.15WG104600 Sapur.15WG104800 Sapur.15ZG086900 Sapur.15ZG087100 Sapur.15ZG087300
OG0000643: Cocit.A0960.1 Cocit.A0961.1 Cocit.K0455.1 Eucgr.A01153 Eucgr.K03244 GSVIVG01025681001 Potri.006G128000 Potri.006G128200 Potri.016G089500 Sapur.006G105100 Sapur.006G105200 Sapur.016G084700
OG0000644: Cocit.K0292.1 Cocit.K0293.1 Eucgr.K02849 Eucgr.K02851 Eucgr.K02854 Eucgr.K02855 GSVIVG01007772001 Potri.012G079100 Potri.015G074500 Sapur.012G058500 Sapur.15WG092900 Sapur.15ZG075500
OG0000645: Cocit.A1193.1 Cocit.K2122.1 Eucgr.K00039 Eucgr.K00040 Eucgr.K00447 Eucgr.K00448 GSVIVG01038652001 Potri.012G006300 Potri.015G002800 Sapur.012G002800 Sapur.15WG001900 Sapur.15ZG001900
OG0000646: Cocit.A1223.1 Cocit.K2144.1 Eucgr.A01430 Eucgr.K00010 Eucgr.K00012 Eucgr.K00413 GSVIVG01038611001 Potri.012G024700 Sapur.012G006600 Sapur.012G035400 Sapur.15WG006100 Sapur.15ZG006000
OG0000647: Cocit.K0001.1 Eucgr.K02454 GSVIVG01008042001 Potri.012G069800 Potri.015G063500 Sapur.012G050600 Sapur.15WG081500 Sapur.15WG081700 Sapur.15WG082300 Sapur.15ZG058800 Sapur.15ZG059000 Sapur.15ZG064900
OG0000648: Cocit.K0225.1 Eucgr.K02769 GSVIVG01000582001 GSVIVG01007585001 Potri.012G090900 Potri.015G087400 Potri.015G087500 Sapur.012G067700 Sapur.15WG105300 Sapur.15WG105400 Sapur.15ZG087800 Sapur.15ZG087900
OG0000649: Cocit.K0251.1 Cocit.B0053.1 Cocit.B0093.1 Cocit.B0094.1 Eucgr.B00226 Eucgr.K02802 GSVIVG01007659001 Potri.012G085000 Potri.015G083400 Sapur.012G063300 Sapur.15WG101400 Sapur.15ZG083900
OG0000650: Cocit.A2389.1 Cocit.K2452.1 Eucgr.A02942 Eucgr.K00112 GSVIVG01024334001 Potri.012G112600 Potri.012G113200 Potri.012G114800 Potri.015G110600 Sapur.012G084800 Sapur.15WG128300 Sapur.15ZG110500
OG0000651: Cocit.B1477.1 Cocit.B1480.1 Cocit.B1522.1 Cocit.B1524.1 Cocit.B1554.1 Cocit.B1801.1 Cocit.B1802.1 Cocit.B1812.1 Cocit.B1813.1 Cocit.B1815.1 Cocit.B1817.1 Eucgr.B02189
OG0000652: Cocit.B2769.1 Cocit.B2770.1 Eucgr.C00678 Eucgr.C00684 Eucgr.C00690 Eucgr.C03071 GSVIVG01035433001 GSVIVG01035434001 GSVIVG01035435001 GSVIVG01035436001 Potri.006G223900 Sapur.006G184300
OG0000653: Cocit.B0510.1 Eucgr.B00722 GSVIVG01008287001 Potri.012G056700 Potri.015G047400 Sapur.012G039300 Sapur.15WG040400 Sapur.15WG046300 Sapur.15ZG044100 Sapur.15ZG044900 Sapur.15ZG045400 Sapur.15ZG047600
OG0000654: Cocit.B0002.1 Cocit.B0003.1 Cocit.B0004.1 Eucgr.B00135 Eucgr.B00137 Eucgr.B00139 GSVIVG01008498001 Potri.012G094800 Potri.015G092300 Sapur.012G070900 Sapur.15WG109800 Sapur.15ZG092300
OG0000655: Cocit.B2245.1 Cocit.B2673.1 Cocit.B2674.1 Cocit.L5543.1 Cocit.L5544.1 Eucgr.B02564 Eucgr.B03372 GSVIVG01020155001 Potri.008G193400 Potri.010G036400 Sapur.008G155600 Sapur.010G032400
OG0000656: Cocit.B1070.1 Cocit.B1487.1 Eucgr.B01769 GSVIVG01021971001 GSVIVG01021974001 Potri.005G043801 Potri.005G043900 Potri.005G044000 Potri.005G044100 Sapur.005G032900 Sapur.005G033000 Sapur.005G033100
OG0000657: Cocit.B0788.1 Eucgr.B00890 Eucgr.B00893 Eucgr.B00897 Eucgr.B00962 Eucgr.B00968 Eucgr.B00994 GSVIVG01018051001 Potri.008G158500 Potri.010G081500 Sapur.008G128300 Sapur.010G066300
OG0000658: Cocit.B2405.1 Cocit.B2406.1 Cocit.B2409.1 Cocit.B2410.1 Eucgr.B02924 Eucgr.B02925 Eucgr.B02928 GSVIVG01011724001 GSVIVG01011726001 GSVIVG01011728001 GSVIVG01011730001 Sapur.008G106400
OG0000659: Cocit.B0018.1 Cocit.B0019.1 Cocit.B0020.1 Eucgr.B00113 Eucgr.B00114 Eucgr.B00115 Eucgr.B00116 Eucgr.B00117 Eucgr.B00119 GSVIVG01008531001 Potri.012G096800 Sapur.012G072800
OG0000660: Cocit.B0393.1 Cocit.B0394.1 Cocit.B0396.1 Cocit.B0397.1 Cocit.B0398.1 Eucgr.B00649 Eucgr.B00650 Eucgr.B00651 Eucgr.B00652 Eucgr.B00655 GSVIVG01008168001 Potri.012G065100
OG0000661: Cocit.B0628.1 Eucgr.B00885 Eucgr.B00987 GSVIVG01008464001 Potri.012G045600 Potri.015G036800 Sapur.012G030500 Sapur.15WG029800 Sapur.15ZG029300 Sapur.15ZG030000 Sapur.15ZG031000 Sapur.15ZG031700
OG0000662: Cocit.B0010.1 Cocit.B0011.1 Cocit.B0012.1 Cocit.B0013.1 Eucgr.B00123 Eucgr.B00124 Eucgr.B00125 Eucgr.B00127 Eucgr.B00128 GSVIVG01008516001 Potri.012G096000 Sapur.012G072100
OG0000663: Cocit.B1940.1 Eucgr.B03877 Eucgr.J00479 GSVIVG01036171001 GSVIVG01036173001 Potri.004G185000 Potri.004G185100 Potri.009G144900 Potri.009G145000 Sapur.004G139500 Sapur.009G115100 Sapur.009G115200
OG0000664: Cocit.B0321.1 Eucgr.B00616 Eucgr.B00617 Eucgr.B00619 Eucgr.B00620 Eucgr.B00621 GSVIVG01008118001 Potri.012G062100 Potri.015G059400 Sapur.012G045000 Sapur.15WG078000 Sapur.15ZG062500
OG0000665: Cocit.B2817.1 Cocit.F0678.1 Cocit.F0679.1 Cocit.F0680.1 Cocit.F0681.1 Eucgr.C02999 Eucgr.C03001 GSVIVG01035338001 Potri.006G233600 Potri.006G233700 Sapur.006G193200 Sapur.006G193300
OG0000666: Cocit.B0324.1 Eucgr.B00611 Eucgr.B00612 Eucgr.B00613 GSVIVG01008112001 Potri.015G059000 Sapur.15WG077600 Sapur.15WG077700 Sapur.15WG077800 Sapur.15ZG062700 Sapur.15ZG062800 Sapur.15ZG062900
OG0000667: Cocit.J0249.1 Cocit.J0251.1 Cocit.B3180.1 Eucgr.B03680 Eucgr.B03682 Eucgr.B03683 Eucgr.J00772 Eucgr.J00773 Eucgr.J00776 GSVIVG01025276001 Potri.001G259100 Sapur.016G148100
OG0000668: Cocit.L2629.1 Cocit.L2631.1 Eucgr.F02876 Eucgr.F02877 GSVIVG01021786001 Potri.017G131900 Potri.017G132000 Potri.017G132500 Sapur.017G109300 Sapur.017G109400 Sapur.017G109500 Sapur.017G109600
OG0000669: Cocit.A0744.1 Cocit.A0748.1 Eucgr.A00659 Eucgr.A00660 Eucgr.A00663 Eucgr.A00664 Eucgr.A00665 Eucgr.A00668 Eucgr.A00669 Eucgr.A00670 Eucgr.A00672 Eucgr.A00673
OG0000670: Cocit.A2170.1 Eucgr.A02674 Eucgr.A02675 GSVIVG01028722001 GSVIVG01028744001 Potri.012G033400 Potri.012G033500 Potri.012G033600 Potri.015G023800 Sapur.012G020600 Sapur.15WG018700 Sapur.15ZG018400
OG0000671: Cocit.A1977.1 Cocit.A1978.1 Eucgr.A02423 Eucgr.A02424 GSVIVG01033365001 GSVIVG01033366001 GSVIVG01033367001 GSVIVG01033368001 Potri.006G058200 Potri.016G049800 Sapur.006G045500 Sapur.006G045600
OG0000672: Cocit.A2309.1 Eucgr.A02882 Potri.012G127400 Potri.015G128500 Potri.015G128900 Sapur.012G097400 Sapur.15WG137200 Sapur.15WG137400 Sapur.15WG137900 Sapur.15ZG119400 Sapur.15ZG119600 Sapur.15ZG120100
OG0000673: Cocit.A2123.1 Eucgr.A02749 Eucgr.A02751 GSVIVG01028873001 GSVIVG01028874001 Potri.004G079100 Potri.004G079200 Potri.017G142700 Potri.017G142800 Sapur.004G055600 Sapur.017G116900 Sapur.017G117000
OG0000674: Cocit.A1590.1 Eucgr.A01813 GSVIVG01020537001 Potri.013G132200 Potri.019G109300 Potri.019G110000 Potri.019G110200 Potri.019G110500 Potri.019G110700 Potri.019G111000 Potri.019G111200 Sapur.019G090000
OG0000675: Cocit.J1332.1 Cocit.J1333.1 Cocit.J1335.1 Cocit.J1336.1 Cocit.J1337.1 Cocit.J1338.1 Cocit.J1339.1 Eucgr.J02145 Eucgr.J02147 Eucgr.J02148 Eucgr.J02150 Eucgr.J02151
OG0000676: Cocit.J1024.1 Cocit.J1025.1 Cocit.J1127.1 Cocit.J1161.1 Cocit.J1162.1 Eucgr.J01678 Eucgr.J01688 Eucgr.J01703 Eucgr.J01706 Eucgr.J01707 Eucgr.J01708 Eucgr.J01712
OG0000677: Cocit.J0806.1 Eucgr.J01191 GSVIVG01000669001 Potri.001G025100 Potri.003G199000 Potri.003G199200 Potri.003G199650 Potri.003G199725 Potri.003G200300 Potri.003G200600 Sapur.001G021400 Sapur.003G154500
OG0000678: Cocit.J0958.1 Eucgr.J01346 GSVIVG01011400001 GSVIVG01011401001 GSVIVG01011405001 GSVIVG01011406001 Potri.017G083500 Potri.017G083700 Sapur.017G069100 Sapur.017G069200 Sapur.017G069300 Sapur.017G069400
OG0000679: Cocit.F1147.1 Cocit.F1148.1 Cocit.F1149.1 Cocit.F1150.1 Eucgr.F00815 Eucgr.F00819 Eucgr.F00984 Eucgr.F00990 Eucgr.F00991 Eucgr.F00992 Sapur.011G083400 Sapur.011G083500
OG0000680: Cocit.F0395.1 Cocit.F0396.1 Cocit.L3576.1 Eucgr.A00494 Eucgr.F01535 Eucgr.F01536 Eucgr.F01537 Eucgr.F01538 Eucgr.F01539 GSVIVG01009651001 Potri.014G041300 Sapur.014G031200
OG0000681: Cocit.F0161.1 Eucgr.K02248 Eucgr.K02251 GSVIVG01008374001 GSVIVG01008376001 Potri.012G050100 Potri.012G050200 Potri.012G052200 Potri.015G042000 Sapur.012G034500 Sapur.15WG033000 Sapur.15ZG036800
OG0000682: Cocit.F1931.1 Cocit.F3053.1 Eucgr.F02703 Eucgr.F04238 GSVIVG01034528001 Potri.002G068200 Potri.005G192300 Potri.005G192400 Sapur.002G053200 Sapur.005G151500 Sapur.006G128200 Sapur.006G128300
OG0000683: Cocit.F3083.1 Cocit.F3084.1 Cocit.F3085.1 Eucgr.F02732 Eucgr.F02733 GSVIVG01010044001 GSVIVG01010045001 GSVIVG01010047001 Potri.005G188300 Potri.005G188400 Sapur.005G148000 Sapur.005G148100
OG0000684: Cocit.F2006.1 Cocit.F2007.1 Eucgr.F04195 Eucgr.F04198 GSVIVG01034574001 Potri.002G065300 Potri.005G195600 Potri.005G195700 Sapur.005G153800 Sapur.005G153900 Sapur.006G130400 Sapur.006G130500
OG0000685: Cocit.F3261.1 Cocit.F3262.1 Eucgr.F02902 Eucgr.F02917 Eucgr.F02932 Eucgr.F02933 Eucgr.F02934 Potri.004G082000 Potri.017G138400 Sapur.004G057500 Sapur.017G113700 Sapur.017G113800
OG0000686: Cocit.F1037.1 Cocit.F1038.1 Eucgr.F02484 GSVIVG01031064001 Potri.004G101250 Sapur.004G084600 Sapur.004G084800 Sapur.004G085200 Sapur.004G085300 Sapur.004G085600 Sapur.004G085800 Sapur.004G086200
OG0000687: Cocit.F0138.1 Eucgr.K02224 GSVIVG01008289001 Potri.012G056500 Potri.015G047100 Sapur.012G039200 Sapur.15WG040200 Sapur.15WG046000 Sapur.15ZG044400 Sapur.15ZG044800 Sapur.15ZG045300 Sapur.15ZG048000
OG0000688: Cocit.F2071.1 Eucgr.F04112 GSVIVG01025953001 GSVIVG01025974001 GSVIVG01025975001 GSVIVG01025983001 Potri.013G106100 Potri.013G106200 Potri.019G078600 Potri.019G080500 Sapur.013G100700 Sapur.019G077300
OG0000689: Cocit.E1206.1 Cocit.E1207.1 Cocit.E1230.1 Cocit.E1237.1 Cocit.E1250.1 Cocit.E1251.1 Cocit.E1280.1 Cocit.E1285.1 Cocit.E1287.1 Cocit.E1288.1 Eucgr.E01534 Eucgr.E01651
OG0000690: Cocit.E2133.1 Cocit.E2134.1 Cocit.E2135.1 Cocit.E2136.1 Cocit.E2137.1 Eucgr.E04105 Eucgr.E04106 Eucgr.E04107 Potri.011G024200 Potri.011G024300 Sapur.011G013700 Sapur.011G013800
OG0000691: Cocit.E0593.1 Cocit.E0594.1 Eucgr.E00844 GSVIVG01019499001 Potri.001G094200 Potri.001G094300 Potri.003G137300 Potri.003G137400 Sapur.001G077200 Sapur.001G077300 Sapur.003G100700 Sapur.003G100800
OG0000692: Cocit.E1396.1 Eucgr.I02475 Potri.005G127200 Potri.005G127300 Potri.007G031200 Sapur.007G028300 Sapur.007G028400 Sapur.007G028500 Sapur.007G028600 Sapur.007G028700 Sapur.007G028800 Sapur.007G028900
OG0000693: Eucgr.K01949 Eucgr.K01950 Eucgr.K01952 Eucgr.K01953 Eucgr.K01954 Eucgr.K01956 Eucgr.K01957 Eucgr.K01958 Eucgr.K01960 Eucgr.K01961 Eucgr.K01962 Eucgr.K01964
OG0000694: Eucgr.A01693 Eucgr.A01694 Eucgr.A01695 Eucgr.A01696 Eucgr.A01699 Eucgr.C02872 GSVIVG01035740001 Potri.006G245900 Potri.006G246000 Sapur.006G203500 Sapur.006G203600 Sapur.018G029000
OG0000695: Eucgr.C00299 Eucgr.C00319 Eucgr.C00331 Eucgr.C00465 Eucgr.C00496 Eucgr.C00509 Eucgr.C00512 Eucgr.C00530 GSVIVG01012835001 GSVIVG01012836001 Potri.018G123200 Sapur.018G096600
OG0000696: Eucgr.D00073 Eucgr.D00074 GSVIVG01021739001 GSVIVG01021745001 Potri.001G462200 Potri.001G462400 Potri.001G462500 Potri.011G158300 Sapur.011G117900 Sapur.016G300400 Sapur.016G300600 Sapur.016G300700
OG0000697: Eucgr.B00711 GSVIVG01008260001 Potri.012G060800 Potri.015G049500 Sapur.012G043300 Sapur.15WG040000 Sapur.15WG041800 Sapur.15WG055400 Sapur.15WG055800 Sapur.15WG059300 Sapur.15WG068600 Sapur.15WG068700
OG0000698: Eucgr.I02401 Eucgr.I02402 GSVIVG01018890001 Potri.005G119900 Potri.007G020500 Potri.007G020600 Potri.007G020800 Potri.007G020900 Sapur.005G096400 Sapur.007G017600 Sapur.007G017700 Sapur.007G017800
OG0000699: Eucgr.K02382 Eucgr.K02387 Eucgr.K02392 Eucgr.K02408 GSVIVG01033755001 GSVIVG01033759001 GSVIVG01033761001 GSVIVG01033763001 Potri.006G117100 Sapur.006G095900 Sapur.006G096100 Sapur.006G096200
OG0000700: Eucgr.K00265 Eucgr.K00266 Eucgr.K00267 Eucgr.K00268 GSVIVG01028935001 GSVIVG01028936001 GSVIVG01028938001 Potri.012G141800 Potri.015G144800 Sapur.012G108800 Sapur.15WG150400 Sapur.15ZG132600
OG0000701: GSVIVG01032883001 Potri.017G095566 Potri.017G095632 Potri.017G096200 Potri.017G097500 Potri.017G097800 Sapur.017G079400 Sapur.017G079500 Sapur.017G079700 Sapur.017G079900 Sapur.017G080400 Sapur.017G080500
OG0000702: Potri.011G048100 Potri.011G048200 Potri.011G048300 Potri.011G048400 Potri.011G049100 Sapur.011G032700 Sapur.011G032800 Sapur.011G032900 Sapur.011G033200 Sapur.011G033400 Sapur.011G033500 Sapur.011G033600
OG0000703: Potri.016G021500 Potri.016G022000 Potri.016G022100 Potri.016G022400 Sapur.016G019300 Sapur.016G019400 Sapur.016G019500 Sapur.016G019600 Sapur.016G019700 Sapur.016G019800 Sapur.016G020100 Sapur.016G020200
OG0000704: GSVIVG01026595001 GSVIVG01026597001 GSVIVG01026599001 GSVIVG01026601001 GSVIVG01026602001 GSVIVG01026605001 GSVIVG01026606001 GSVIVG01026607001 GSVIVG01026608001 GSVIVG01026610001 Potri.001G307900 Sapur.016G185400
OG0000705: GSVIVG01020791001 GSVIVG01020792001 Sapur.019G054500 Sapur.019G066900 Sapur.019G067000 Sapur.019G067100 Sapur.019G067200 Sapur.019G067300 Sapur.019G067400 Sapur.019G067500 Sapur.019G072800 Sapur.019G072900
OG0000706: Cocit.H0268.1 Cocit.H0269.1 Cocit.H0270.1 Cocit.H0271.1 Eucgr.H00154 Eucgr.H00155 Eucgr.H00157 Potri.008G167300 Potri.010G070900 Sapur.008G135500 Sapur.008G135600
OG0000707: Cocit.H0843.1 Cocit.H0844.1 Cocit.H0845.1 Cocit.H0882.1 Cocit.H0883.1 Cocit.H0885.1 Cocit.H0958.1 Cocit.H0959.1 Cocit.H0969.1 Eucgr.H01559 Eucgr.H01587
OG0000708: Cocit.H3518.1 Cocit.H3519.1 Eucgr.H05086 Eucgr.H05087 Eucgr.H05088 GSVIVG01022355001 Potri.005G069600 Potri.007G099200 Potri.007G099300 Sapur.005G053000 Sapur.007G089700
OG0000709: Cocit.H0200.1 Cocit.H0201.1 Cocit.H0202.1 Cocit.H3921.1 Cocit.H3922.1 Cocit.H3923.1 Eucgr.H00080 Eucgr.H00081 Eucgr.H00082 Potri.001G050100 Sapur.001G040200
OG0000710: Cocit.H1013.1 Cocit.H1014.1 Cocit.H1018.1 Eucgr.H01398 Eucgr.H01399 Eucgr.H01620 Eucgr.H01627 GSVIVG01019073001 GSVIVG01019074001 Potri.019G054300 Sapur.019G052800
OG0000711: Cocit.H3548.1 Cocit.H3549.1 Cocit.H3552.1 Cocit.H3553.1 Cocit.H3557.1 GSVIVG01022328001 Potri.005G068700 Potri.007G100600 Sapur.005G052000 Sapur.005G052200 Sapur.007G090400
OG0000712: Cocit.E1402.1 Cocit.H1128.1 Cocit.H1129.1 Cocit.H1130.1 Eucgr.H01925 Eucgr.I02483 GSVIVG01019038001 Potri.005G128200 Potri.007G032100 Sapur.005G102300 Sapur.007G029800
OG0000713: Cocit.H3309.1 Eucgr.H04587 Eucgr.H04589 Eucgr.H04592 Eucgr.H04596 GSVIVG01000938001 Potri.001G060900 Potri.003G166800 Sapur.001G049600 Sapur.003G123900 Sapur.003G124000
OG0000714: Cocit.H0380.1 Cocit.H0381.1 Cocit.H0404.1 Eucgr.H00549 Eucgr.H00577 Eucgr.H00578 Eucgr.H00581 Eucgr.H00583 Eucgr.H00584 Eucgr.H00586 Potri.012G039901
OG0000715: Cocit.D0859.1 Cocit.F3044.1 Cocit.H0665.1 Eucgr.F02002 Eucgr.F03652 Eucgr.F03654 Eucgr.F03657 GSVIVG01014772001 Potri.011G167200 Sapur.011G123500 Sapur.011G123600
OG0000716: Cocit.H2345.1 Cocit.H2346.1 Cocit.H2347.1 Eucgr.D02295 Eucgr.D02296 Eucgr.D02297 Eucgr.D02298 Eucgr.D02299 Eucgr.E00133 Potri.002G160300 Potri.014G085000
OG0000717: Cocit.H1702.1 Cocit.H1705.1 Cocit.H1812.1 Cocit.H2009.1 Cocit.H2010.1 Eucgr.H02678 GSVIVG01021041001 Potri.001G320500 Potri.017G059400 Sapur.016G195500 Sapur.017G050100
OG0000718: Cocit.B1547.1 Cocit.H3020.1 Eucgr.B01724 Eucgr.H04391 GSVIVG01021867001 Potri.005G048400 Potri.005G048500 Potri.005G048700 Potri.013G035500 Sapur.005G037600 Sapur.013G035000
OG0000719: Cocit.F0651.1 Cocit.H2501.1 Eucgr.F00119 Eucgr.H02281 GSVIVG01000150001 GSVIVG01009367001 Potri.002G120100 Potri.009G090800 Potri.014G018100 Sapur.002G097100 Sapur.014G009400
OG0000720: Cocit.J1294.1 Cocit.H3627.1 Eucgr.B02226 Eucgr.J01907 GSVIVG01024680001 Potri.001G280600 Potri.009G075700 Potri.009G075800 Sapur.009G059100 Sapur.009G059200 Sapur.016G165300
OG0000721: Cocit.B2951.1 Cocit.H3362.1 Eucgr.B03483 Eucgr.H04652 GSVIVG01010443001 Potri.008G176000 Potri.010G059200 Potri.013G104300 Sapur.008G142700 Sapur.010G051100 Sapur.013G099100
OG0000722: Cocit.H0099.1 Eucgr.H00004 Eucgr.L00634 Eucgr.L00635 Eucgr.L00636 GSVIVG01031584001 GSVIVG01031614001 Potri.002G236400 Potri.002G236500 Potri.014G146000 Sapur.002G182700
OG0000723: Cocit.H0227.1 Cocit.H1468.1 Eucgr.H00107 Eucgr.H02869 GSVIVG01029030001 Potri.001G054000 Potri.001G054100 Potri.003G174300 Sapur.001G043900 Sapur.001G044000 Sapur.003G131300
OG0000724: Cocit.H2964.1 Cocit.H3034.1 Cocit.H3036.1 Eucgr.H04407 Eucgr.H04409 Eucgr.H04410 GSVIVG01021897001 Potri.005G046600 Potri.005G046700 Sapur.005G035400 Sapur.005G035500
OG0000725: Cocit.G2070.1 Cocit.G2071.1 Eucgr.G02692 Eucgr.G02694 GSVIVG01011286001 Potri.008G021000 Potri.008G021200 Potri.008G021400 Potri.010G237800 Sapur.008G014700 Sapur.010G192300
OG0000726: Cocit.G0985.1 Cocit.G0986.1 Cocit.G0987.1 Cocit.G0988.1 Eucgr.D02470 Eucgr.D02471 Eucgr.D02472 Potri.002G145300 Potri.014G066900 Sapur.002G118600 Sapur.014G048700
OG0000727: Cocit.G0958.1 Cocit.G0962.1 Cocit.G1178.1 Cocit.G1180.1 Cocit.G1182.1 Cocit.G1184.1 Cocit.G1193.1 Cocit.G1195.1 Eucgr.G01870 Eucgr.G01871 Eucgr.G01874
OG0000728: Cocit.J0894.1 Cocit.G2458.1 Cocit.G2459.1 Eucgr.G03382 Eucgr.G03383 GSVIVG01032091001 GSVIVG01032092001 Potri.001G266900 Potri.009G061100 Sapur.009G047300 Sapur.016G153700
OG0000729: Cocit.A0887.1 Cocit.G2190.1 Eucgr.A01236 Eucgr.G02915 GSVIVG01016596001 GSVIVG01025619001 GSVIVG01033680001 Potri.008G051700 Potri.010G208900 Sapur.008G039700 Sapur.010G164700
OG0000730: Cocit.B2339.1 Cocit.B2340.1 Cocit.G1562.1 Cocit.G1563.1 Eucgr.B02690 Eucgr.B02691 Eucgr.G02084 GSVIVG01011628001 Potri.010G104100 Potri.010G104200 Sapur.010G070100
OG0000731: Cocit.F0226.1 Cocit.G0379.1 Eucgr.F01703 Eucgr.F03704 GSVIVG01008726001 Potri.001G384100 Potri.005G246600 Potri.011G105500 Sapur.005G197500 Sapur.011G062200 Sapur.016G246700
OG0000732: Cocit.G2377.1 Eucgr.G03236 GSVIVG01013497001 GSVIVG01013499001 GSVIVG01013501001 GSVIVG01013502001 GSVIVG01013505001 Potri.001G027000 Potri.003G197500 Sapur.001G022600 Sapur.003G153000
OG0000733: Cocit.G0353.1 Cocit.I1674.1 Cocit.I1676.1 Eucgr.G01042 Eucgr.G01043 Eucgr.I02585 Eucgr.I02587 Eucgr.I02589 GSVIVG01038513001 Potri.009G079500 Sapur.009G062200
OG0000734: Cocit.B3106.1 Cocit.G1989.1 Eucgr.G02639 Eucgr.G02640 GSVIVG01027318001 GSVIVG01027327001 GSVIVG01027333001 GSVIVG01027335001 GSVIVG01027339001 GSVIVG01027342001 Potri.010G170200
OG0000735: Cocit.G2295.1 Eucgr.G02978 Eucgr.G02983 Eucgr.G02987 GSVIVG01016472001 GSVIVG01024872001 GSVIVG01034107001 Potri.008G060000 Potri.010G199000 Sapur.008G047400 Sapur.010G155900
OG0000736: Cocit.J0025.1 Cocit.G2170.1 Eucgr.G02765 Eucgr.J01166 Potri.008G049100 Potri.008G049200 Potri.010G211800 Potri.010G211900 Sapur.008G037900 Sapur.010G168300 Sapur.010G168400
OG0000737: Cocit.A1993.1 Cocit.L4937.1 Cocit.L4938.1 Eucgr.A02408 Eucgr.K01813 Eucgr.K01814 GSVIVG01033341001 Potri.006G056500 Potri.016G051700 Sapur.006G043900 Sapur.016G046300
OG0000738: Cocit.I1449.1 Cocit.I1476.1 Cocit.I1478.1 Eucgr.I01220 Eucgr.I01221 Eucgr.I01227 GSVIVG01031881001 Potri.004G148300 Potri.009G109400 Sapur.004G111400 Sapur.009G086200
OG0000739: Cocit.I1560.1 Eucgr.I01076 GSVIVG01037861001 Potri.001G296200 Potri.001G296300 Potri.009G090400 Potri.009G090500 Sapur.009G070800 Sapur.009G070900 Sapur.016G176600 Sapur.016G176700
OG0000740: Cocit.I1455.1 Eucgr.G00464 Eucgr.G00466 Eucgr.G01899 Eucgr.G01902 Eucgr.G01903 GSVIVG01031916001 Potri.004G150800 Potri.009G112400 Sapur.004G113300 Sapur.009G088600
OG0000741: Cocit.I0274.1 Cocit.I0275.1 Eucgr.C03994 Eucgr.C04388 Eucgr.C04390 Potri.006G277300 Potri.018G004100 Potri.018G004200 Sapur.006G228200 Sapur.006G228300 Sapur.018G003100
OG0000742: Cocit.I0282.1 Eucgr.C04399 Eucgr.C04403 GSVIVG01012860001 Potri.006G061500 Potri.018G118100 Sapur.006G048500 Sapur.018G090900 Sapur.018G092900 Sapur.018G094100 Sapur.018G094400
OG0000743: Cocit.D1584.1 Cocit.E0300.1 Eucgr.D02119 Eucgr.E00370 GSVIVG01018291001 Potri.002G138400 Potri.003G081800 Potri.014G049400 Sapur.001G127100 Sapur.002G112600 Sapur.003G050300
OG0000744: Cocit.D1357.1 Eucgr.D02437 Eucgr.D02439 Eucgr.D02440 GSVIVG01027541001 GSVIVG01027543001 GSVIVG01027545001 Potri.014G072100 Potri.014G072300 Sapur.014G053700 Sapur.014G053900
OG0000745: Cocit.D0215.1 Cocit.D0216.1 Cocit.D0217.1 Eucgr.D00289 Eucgr.E02416 GSVIVG01021514001 GSVIVG01021516001 GSVIVG01021518001 GSVIVG01021519001 Potri.011G083900 Sapur.011G056200
OG0000746: Cocit.C1957.1 Cocit.D1535.1 Cocit.F2680.1 Eucgr.C00769 Eucgr.C03199 Eucgr.C03201 GSVIVG01015018001 Potri.006G136700 Potri.018G063500 Sapur.006G112700 Sapur.018G045900
OG0000747: Cocit.K1876.1 Cocit.D1162.1 Eucgr.D00582 Eucgr.K01075 Eucgr.K01078 GSVIVG01020648001 GSVIVG01021136001 Potri.011G059800 Potri.013G123000 Sapur.011G041600 Sapur.013G111900
OG0000748: Cocit.D0756.1 Cocit.D0798.1 Cocit.D0799.1 Eucgr.L00103 Eucgr.L00111 Eucgr.L00113 Eucgr.L00115 Eucgr.L00133 Eucgr.L00139 Eucgr.L00142 Eucgr.L00144
OG0000749: Cocit.D1792.1 Cocit.E0338.1 Cocit.E0415.1 Eucgr.D01863 Eucgr.E00578 GSVIVG01019769001 Potri.001G105800 Potri.003G125600 Potri.003G125700 Sapur.003G090300 Sapur.003G090400
OG0000750: Cocit.D1205.1 Cocit.E1246.1 Eucgr.D01203 Eucgr.E01659 GSVIVG01018316001 GSVIVG01018317001 Potri.002G139800 Potri.014G051600 Sapur.002G113900 Sapur.002G114000 Sapur.014G039000
OG0000751: Cocit.D0459.1 Eucgr.D00684 GSVIVG01012697001 GSVIVG01012698001 GSVIVG01012699001 GSVIVG01012700001 GSVIVG01012701001 Potri.004G037700 Potri.011G046400 Sapur.004G024400 Sapur.011G031200
OG0000752: Cocit.D1612.1 Cocit.D1613.1 Eucgr.D02149 Eucgr.D02150 Eucgr.D02152 GSVIVG01013216001 GSVIVG01013217001 Potri.001G147300 Potri.003G086900 Sapur.001G122100 Sapur.003G054800
OG0000753: Cocit.A0793.1 Cocit.D1054.1 Eucgr.A00518 Eucgr.K02978 GSVIVG01011165001 Potri.006G101100 Potri.006G101200 Potri.016G117100 Sapur.006G082800 Sapur.006G082900 Sapur.016G102200
OG0000754: Cocit.D1807.1 Eucgr.D01847 GSVIVG01019758001 Potri.001G104600 Potri.001G106100 Potri.003G125400 Potri.003G126800 Sapur.001G085400 Sapur.001G086500 Sapur.003G090100 Sapur.003G091100
OG0000755: Cocit.C0375.1 Cocit.C2194.1 Cocit.F0667.1 Eucgr.C00956 Eucgr.C02986 Eucgr.C03703 GSVIVG01015271001 GSVIVG01035322001 Potri.018G069200 Sapur.006G194700 Sapur.018G050700
OG0000756: Cocit.C0326.1 Cocit.C0327.1 Cocit.C0328.1 Eucgr.C00797 Eucgr.C00799 Eucgr.C00800 Eucgr.C03260 Eucgr.C03325 GSVIVG01015069001 Potri.006G141200 Sapur.006G116700
OG0000757: Cocit.C0082.1 Cocit.C0083.1 Eucgr.C00124 Eucgr.C00126 Eucgr.C00127 Eucgr.C00169 GSVIVG01010876001 Potri.006G179500 Potri.018G106500 Sapur.006G145800 Sapur.018G081700
OG0000758: Cocit.C1512.1 Eucgr.C02008 Eucgr.C02438 GSVIVG01032309001 GSVIVG01033170001 Potri.006G271480 Potri.018G009200 Potri.018G097600 Sapur.006G222900 Sapur.018G007600 Sapur.018G073900
OG0000759: Cocit.C0948.1 Cocit.C0949.1 Cocit.C1697.1 Eucgr.C01940 Eucgr.C01943 Eucgr.C02660 GSVIVG01035885001 Potri.006G263600 Potri.018G019800 Sapur.006G217600 Sapur.018G014900
OG0000760: Cocit.C0306.1 Cocit.C2430.1 Eucgr.C00583 Eucgr.C04373 GSVIVG01012830001 GSVIVG01035956001 Potri.006G063700 Potri.018G024800 Potri.018G123700 Sapur.006G050900 Sapur.018G021100
OG0000761: Cocit.C0362.1 Cocit.C0363.1 Cocit.C0364.1 Cocit.C0366.1 Cocit.C0367.1 Eucgr.C00924 Eucgr.C00925 Eucgr.C00927 GSVIVG01015245001 GSVIVG01015246001 Potri.018G070300
OG0000762: Cocit.C1008.1 Eucgr.C02757 Eucgr.E03521 GSVIVG01012829001 GSVIVG01035883001 Potri.006G063900 Potri.018G025000 Potri.018G124000 Sapur.006G051100 Sapur.018G021400 Sapur.018G097300
OG0000763: Cocit.C0147.1 Eucgr.C00393 Eucgr.C00395 GSVIVG01001064001 GSVIVG01001068001 GSVIVG01001074001 GSVIVG01003718001 Potri.006G188300 Potri.006G188400 Sapur.006G153700 Sapur.006G153800
OG0000764: Cocit.C1852.1 Cocit.C1854.1 Eucgr.C02792 Eucgr.C02797 Eucgr.C02798 GSVIVG01035834001 GSVIVG01035835001 Potri.006G252200 Potri.018G029100 Sapur.006G208800 Sapur.018G024600
OG0000765: Cocit.C1793.1 Cocit.C1794.1 Eucgr.C01736 Eucgr.C01739 Eucgr.C02772 Eucgr.C02773 GSVIVG01035859001 Potri.006G254600 Potri.018G027300 Sapur.006G210500 Sapur.018G023200
OG0000766: Cocit.C1078.1 Cocit.C1079.1 Cocit.C1081.1 Cocit.F0774.1 Eucgr.B00053 Eucgr.B00055 Eucgr.B00056 Eucgr.F00387 GSVIVG01009104001 Potri.002G102100 Sapur.002G082000
OG0000767: Cocit.A1161.1 Cocit.C1856.1 Cocit.F0731.1 Eucgr.C01760 Eucgr.C02790 Eucgr.C04216 GSVIVG01015524001 Potri.006G252500 Potri.018G028900 Sapur.006G209100 Sapur.018G024500
OG0000768: Cocit.B2750.1 Cocit.C0352.1 Cocit.F0828.1 Eucgr.C00719 Eucgr.C03560 GSVIVG01015110001 GSVIVG01035451001 Potri.006G222100 Potri.018G049100 Sapur.006G183000 Sapur.018G037800
OG0000769: Cocit.A0823.1 Cocit.A2301.1 Cocit.K0481.1 Eucgr.K03207 Eucgr.K03208 GSVIVG01025552001 Potri.006G132100 Potri.016G084900 Sapur.006G108800 Sapur.016G081000 Sapur.016G081200
OG0000770: Cocit.A0716.1 Cocit.K1613.1 Cocit.K1614.1 Eucgr.A00724 Eucgr.K01282 Eucgr.K01283 GSVIVG01030190001 Potri.006G108100 Potri.016G135400 Sapur.004G169400 Sapur.006G088600
OG0000771: Cocit.K2416.1 Eucgr.K00308 Eucgr.K00311 Eucgr.K00313 GSVIVG01028750001 GSVIVG01028752001 Potri.012G033932 Potri.015G024200 Sapur.012G021000 Sapur.15WG019000 Sapur.15ZG018700
OG0000772: Cocit.K0559.1 Eucgr.J00247 GSVIVG01016386001 GSVIVG01034025001 Potri.008G059400 Potri.008G063200 Potri.010G194200 Potri.010G199400 Sapur.008G050200 Sapur.010G152000 Sapur.010G156400
OG0000773: Cocit.K1865.1 Cocit.K1893.1 Eucgr.K01057 Eucgr.K01099 GSVIVG01020672001 Potri.007G136800 Potri.017G015900 Potri.019G090500 Sapur.007G122300 Sapur.013G109800 Sapur.019G086000
OG0000774: Cocit.K2047.1 Cocit.K2102.1 Eucgr.K00580 Eucgr.K00581 Eucgr.K00587 Potri.002G188900 Potri.002G189100 Potri.015G006000 Sapur.002G168500 Sapur.15WG004700 Sapur.15ZG004600
OG0000775: Cocit.K0898.1 Cocit.K0901.1 Cocit.K0902.1 Cocit.K0903.1 Eucgr.K03477 Eucgr.K03480 Eucgr.K03481 Eucgr.K03482 Eucgr.K03483 Eucgr.K03485 GSVIVG01027995001
OG0000776: Cocit.K0385.1 Cocit.K0386.1 Eucgr.K02961 GSVIVG01030291001 GSVIVG01030293001 Potri.006G103900 Potri.016G124700 Potri.016G124900 Sapur.006G084800 Sapur.016G107800 Sapur.016G107900
OG0000777: Cocit.A2256.1 Cocit.K0996.1 Eucgr.A02631 Eucgr.K02571 GSVIVG01033894001 Potri.006G208800 Potri.016G075300 Potri.016G075400 Sapur.006G170600 Sapur.016G069900 Sapur.016G070000
OG0000778: Cocit.A1362.1 Cocit.K2118.1 Eucgr.A01386 Eucgr.K00043 Eucgr.K00451 GSVIVG01038657001 Potri.012G006700 Potri.015G003300 Sapur.012G003100 Sapur.15WG002300 Sapur.15ZG002300
OG0000779: Cocit.K1670.1 Cocit.K1671.1 Eucgr.K01229 Eucgr.K01231 Eucgr.K01232 Eucgr.K01233 Eucgr.K01234 Eucgr.K01236 Eucgr.K01237 GSVIVG01020831001 GSVIVG01020832001
OG0000780: Cocit.A1354.1 Cocit.K2086.1 Cocit.K2107.1 Eucgr.A00975 Eucgr.K00049 Eucgr.K00062 Eucgr.K00459 Potri.015G001300 Potri.015G001500 Sapur.15WG000800 Sapur.15ZG000800
OG0000781: Cocit.A1593.1 Cocit.K1779.1 Eucgr.A01816 Eucgr.K01016 GSVIVG01020541001 Potri.013G131900 Potri.019G095300 Potri.019G100601 Potri.019G111501 Sapur.013G122000 Sapur.019G095600
OG0000782: Cocit.A1897.1 Cocit.A1898.1 Cocit.K1189.1 Eucgr.A02178 Eucgr.K01691 GSVIVG01025847001 Potri.006G027700 Potri.006G029900 Potri.016G025500 Sapur.006G021500 Sapur.016G023600
OG0000783: Cocit.A2133.1 Cocit.J1136.1 Cocit.K2403.1 Eucgr.A02734 Eucgr.J01486 Eucgr.K00295 GSVIVG01028856001 Potri.004G073600 Potri.017G146600 Sapur.004G051400 Sapur.017G122500
OG0000784: Cocit.K1139.1 Eucgr.K01737 Eucgr.K01743 Eucgr.K01759 Eucgr.K01762 Eucgr.K01771 Eucgr.K01781 Eucgr.K01793 Eucgr.K01985 Eucgr.K01987 Eucgr.K02000
OG0000785: Cocit.K0620.1 Cocit.B0952.1 Eucgr.B01557 Eucgr.K03265 GSVIVG01028321001 Potri.002G038900 Potri.005G223500 Potri.005G223600 Sapur.002G029900 Sapur.005G177900 Sapur.005G178000
OG0000786: Cocit.B1942.1 Cocit.B1943.1 Cocit.B1951.1 Cocit.B1952.1 Eucgr.B03838 Eucgr.B03840 Eucgr.J00503 GSVIVG01036100001 Potri.001G218500 Potri.001G218600 Sapur.016G116300
OG0000787: Cocit.B1037.1 Cocit.B1165.1 Cocit.B1166.1 Eucgr.B01362 Eucgr.B01363 Eucgr.B01365 Eucgr.B01366 Eucgr.B01368 Eucgr.B01614 Eucgr.B01620 Eucgr.B01621
OG0000788: Cocit.B1459.1 Eucgr.B01642 Eucgr.B01643 Eucgr.B01650 Eucgr.B01660 Eucgr.B01663 Eucgr.B02084 Eucgr.B02093 GSVIVG01031213001 Potri.005G019800 Sapur.005G013900
OG0000789: Cocit.B2752.1 Cocit.B2753.1 Cocit.B2755.1 Cocit.B2756.1 Eucgr.C00709 Eucgr.C00712 Eucgr.C00714 Eucgr.C00715 GSVIVG01035448001 Potri.006G222500 Sapur.006G183300
OG0000790: Cocit.B2371.1 Cocit.B2372.1 Cocit.B2373.1 Cocit.B2431.1 Cocit.B2432.1 Cocit.B2433.1 Eucgr.B02667 Eucgr.B02957 GSVIVG01011670001 Potri.010G107500 Sapur.010G081100
OG0000791: Cocit.B1583.1 Potri.013G043600 Potri.019G012400 Potri.019G012601 Potri.019G012700 Potri.019G012800 Potri.019G012900 Potri.019G013000 Potri.019G013050 Sapur.013G040300 Sapur.013G040400
OG0000792: Cocit.B3061.1 Cocit.B3062.1 Eucgr.B03634 GSVIVG01025383001 Potri.001G010100 Potri.001G010200 Potri.001G010300 Potri.003G215600 Sapur.001G008300 Sapur.001G008400 Sapur.003G163300
OG0000793: Cocit.B3049.1 Eucgr.H03520 Eucgr.H03521 GSVIVG01017952001 GSVIVG01017954001 GSVIVG01017959001 Potri.008G151900 Potri.010G088800 Potri.010G089050 Sapur.008G122900 Sapur.010G060100
OG0000794: Cocit.B0337.1 Eucgr.B00593 GSVIVG01007865001 Potri.012G061600 Potri.015G057400 Sapur.012G044700 Sapur.15WG072500 Sapur.15WG072600 Sapur.15WG072700 Sapur.15ZG043300 Sapur.15ZG043400
OG0000795: Cocit.B1095.1 Cocit.B1096.1 GSVIVG01000055001 GSVIVG01000058001 Potri.005G030800 Potri.005G031300 Potri.005G031700 Potri.005G037400 Potri.013G020900 Sapur.005G031000 Sapur.005G031100
OG0000796: Cocit.B0421.1 Cocit.B0422.1 Cocit.B0423.1 Cocit.B0424.1 Cocit.B0425.1 Cocit.B0426.1 Eucgr.I01799 Eucgr.I01800 Eucgr.I01801 Eucgr.I01805 Eucgr.I01810
OG0000797: Cocit.B0742.1 Cocit.B3219.1 Cocit.B3220.1 Eucgr.B03728 Eucgr.B03729 Eucgr.J00699 GSVIVG01037265001 Potri.001G276400 Potri.009G071100 Sapur.009G055400 Sapur.016G161000
OG0000798: Cocit.J1177.1 Cocit.J1178.1 Cocit.J1179.1 Cocit.B3122.1 Cocit.B3123.1 Eucgr.B03617 Eucgr.J01804 GSVIVG01025423001 Potri.001G007300 Sapur.001G006100 Sapur.001G006200
OG0000799: Cocit.B1491.1 Cocit.B1511.1 Eucgr.B01774 Eucgr.B02033 GSVIVG01021986001 GSVIVG01021992001 GSVIVG01021995001 GSVIVG01021997001 GSVIVG01022002001 Potri.013G029100 Sapur.013G029300
OG0000800: Cocit.B0607.1 Eucgr.B00869 Eucgr.B00870 GSVIVG01008406001 Potri.012G048900 Potri.015G040400 Potri.015G040600 Potri.015G040700 Potri.015G040800 Sapur.15WG031500 Sapur.15ZG035400
OG0000801: Cocit.E2863.1 Cocit.L2646.1 Eucgr.F00205 Eucgr.H01685 GSVIVG01009470001 GSVIVG01022114001 Potri.005G139500 Potri.014G026100 Sapur.005G109200 Sapur.007G042600 Sapur.014G015600
OG0000802: Cocit.A0379.1 Cocit.A0380.1 Eucgr.F03927 Eucgr.F03928 Eucgr.F03929 Eucgr.F03930 Eucgr.F03931 GSVIVG01017510001 GSVIVG01017512001 Potri.003G024100 Sapur.003G014200
OG0000803: Cocit.A0497.1 Cocit.A0498.1 Eucgr.A00629 Eucgr.A00630 Eucgr.A00632 Eucgr.A00634 GSVIVG01030250001 GSVIVG01030252001 Potri.016G128500 Potri.016G128600 Sapur.016G112100
OG0000804: Cocit.A1823.1 Cocit.A1824.1 Cocit.A1915.1 Cocit.A1916.1 Cocit.A1917.1 Eucgr.A02257 Eucgr.A02258 GSVIVG01033611001 Potri.016G037800 Potri.016G037900 Sapur.016G034000
OG0000805: Cocit.A0552.1 Eucgr.A00601 Eucgr.A00602 Eucgr.A00604 GSVIVG01030310001 Potri.006G103200 Potri.016G123300 Sapur.006G084200 Sapur.006G084300 Sapur.006G084400 Sapur.016G107000
OG0000806: Cocit.A1588.1 Eucgr.A01811 GSVIVG01020532001 Potri.013G133201 Potri.019G101000 Sapur.013G118300 Sapur.013G120000 Sapur.013G123400 Sapur.013G123900 Sapur.013G124900 Sapur.019G095900
OG0000807: Cocit.A0733.1 Cocit.A0735.1 Eucgr.A01252 Eucgr.J00024 Eucgr.J00026 GSVIVG01016565001 GSVIVG01034193001 Potri.008G054100 Potri.010G206400 Sapur.008G042000 Sapur.010G162200
OG0000808: Cocit.A1491.1 Cocit.A1493.1 Eucgr.A01102 Eucgr.A01103 Eucgr.A01104 Eucgr.A01105 GSVIVG01030482001 Potri.002G226600 Potri.014G156400 Sapur.002G175000 Sapur.014G127500
OG0000809: Cocit.A1371.1 Eucgr.A01063 Eucgr.A01065 Eucgr.A01068 GSVIVG01030017001 GSVIVG01030018001 GSVIVG01030023001 GSVIVG01030024001 GSVIVG01030030001 GSVIVG01030031001 Potri.014G162300
OG0000810: Cocit.A0538.1 Cocit.A0539.1 Cocit.A0540.1 Cocit.A0541.1 Eucgr.A00638 Eucgr.A00639 Eucgr.A00640 GSVIVG01030243001 Potri.016G129500 Potri.016G129600 Sapur.016G112800
OG0000811: Cocit.A1945.1 Eucgr.A02456 GSVIVG01033486001 Potri.006G193300 Potri.006G193500 Potri.016G058000 Potri.016G058100 Sapur.006G157400 Sapur.006G157500 Sapur.016G055200 Sapur.016G055300
OG0000812: Cocit.A0966.1 Eucgr.A01158 GSVIVG01025167001 GSVIVG01025660001 GSVIVG01025663001 GSVIVG01025669001 GSVIVG01025671001 Potri.006G129200 Potri.016G088700 Sapur.006G106300 Sapur.016G083700
OG0000813: Cocit.A2083.1 Eucgr.A02373 GSVIVG01033303001 GSVIVG01033359001 GSVIVG01033360001 GSVIVG01033362001 GSVIVG01033364001 Potri.006G052700 Potri.016G054800 Sapur.006G040300 Sapur.016G048800
OG0000814: Cocit.A2418.1 Cocit.A2419.1 Cocit.A2420.1 Cocit.A2421.1 Eucgr.A02977 Eucgr.A02978 Eucgr.A02979 Eucgr.A02980 Eucgr.A02982 Eucgr.A02983 GSVIVG01024369001
OG0000815: Cocit.A1579.1 Cocit.A1580.1 Cocit.A1581.1 Eucgr.A01802 Eucgr.A01803 GSVIVG01030377001 GSVIVG01030378001 GSVIVG01030380001 Potri.013G134800 Potri.013G135100 Sapur.013G126400
OG0000816: Cocit.A1474.1 Cocit.A1475.1 Eucgr.A01084 Eucgr.A01085 Eucgr.A01086 GSVIVG01030528001 Potri.002G219700 Potri.014G160100 Potri.014G160200 Sapur.014G130400 Sapur.014G130500
OG0000817: Cocit.A2166.1 Cocit.A2167.1 Eucgr.A02689 Eucgr.A02693 GSVIVG01028961001 Potri.015G027700 Potri.015G027800 Sapur.15WG021200 Sapur.15WG021300 Sapur.15ZG020900 Sapur.15ZG021000
OG0000818: Cocit.A0357.1 Eucgr.A00786 Eucgr.A00787 Eucgr.A00788 Eucgr.A00789 Eucgr.A00791 GSVIVG01029880001 Potri.006G110900 Potri.016G139700 Sapur.004G173300 Sapur.006G090600
OG0000819: Cocit.J2061.1 Cocit.F3280.1 Cocit.F3335.1 Cocit.F3336.1 Eucgr.F02538 Eucgr.J03055 GSVIVG01017283001 GSVIVG01017284001 Potri.003G062400 Sapur.001G146400 Sapur.003G034500
OG0000820: Cocit.J0112.1 Cocit.J0113.1 Cocit.J0114.1 Eucgr.J00936 GSVIVG01025170001 Potri.001G025700 Potri.001G025800 Potri.009G012400 Sapur.001G021700 Sapur.001G021800 Sapur.009G009100
OG0000821: Cocit.J0368.1 Eucgr.J00611 GSVIVG01037509001 Potri.004G191200 Potri.009G153000 Potri.009G153100 Potri.009G153200 Sapur.004G144200 Sapur.004G144300 Sapur.009G120500 Sapur.009G120600
OG0000822: Cocit.J0057.1 Eucgr.J00981 GSVIVG01016398001 GSVIVG01016403001 GSVIVG01016412001 GSVIVG01016418001 Potri.008G062300 Potri.010G195700 Sapur.008G049400 Sapur.010G153100 Sapur.016G144300
OG0000823: Cocit.J0672.1 Cocit.J0674.1 Cocit.J0735.1 Eucgr.J00160 Eucgr.J00161 GSVIVG01032729001 Potri.008G074800 Potri.010G182500 Sapur.008G059200 Sapur.008G059300 Sapur.010G142100
OG0000824: Cocit.J0233.1 Cocit.J0684.1 Eucgr.J00788 Eucgr.J01266 GSVIVG01025301001 GSVIVG01032076001 Potri.001G018900 Potri.003G205000 Sapur.001G016000 Sapur.001G016100 Sapur.003G157500
OG0000825: Cocit.J1999.1 Eucgr.J02850 GSVIVG01016870001 Potri.003G036200 Potri.003G036500 Potri.003G036650 Potri.003G040250 Potri.003G040400 Potri.003G040700 Sapur.003G022200 Sapur.003G023600
OG0000826: Cocit.J2090.1 Cocit.J2091.1 Eucgr.J03020 Eucgr.J03021 GSVIVG01017174001 Potri.001G176200 Sapur.001G142200 Sapur.001G142300 Sapur.001G142400 Sapur.001G142600 Sapur.001G142700
OG0000827: Cocit.F2190.1 Eucgr.F03989 GSVIVG01016088001 Potri.001G038200 Potri.001G038400 Potri.001G038900 Potri.001G039700 Potri.001G040300 Potri.003G186400 Sapur.001G030700 Sapur.003G141400
OG0000828: Cocit.F1306.1 Cocit.F1307.1 Cocit.F1308.1 Cocit.F1309.1 Cocit.F1365.1 Cocit.F1367.1 Eucgr.F01101 Eucgr.F01106 Eucgr.F01108 Eucgr.F01111 Eucgr.F01115
OG0000829: Cocit.F0446.1 Cocit.F0447.1 Cocit.F0448.1 Cocit.F0449.1 Eucgr.F00026 Eucgr.F00027 Eucgr.F00028 GSVIVG01009564001 GSVIVG01009565001 Potri.002G128700 Sapur.002G105100
OG0000830: Cocit.F3342.1 Cocit.F3351.1 Eucgr.F02098 Eucgr.F02108 Eucgr.F02518 Eucgr.F02521 Potri.017G118201 Potri.017G118500 Sapur.017G097000 Sapur.017G097900 Sapur.017G098200
OG0000831: Cocit.F2792.1 Eucgr.F03413 GSVIVG01014557001 GSVIVG01014558001 GSVIVG01014565001 GSVIVG01014566001 GSVIVG01014569001 Potri.001G415100 Sapur.016G273600 Sapur.016G273700 Sapur.016G273900
OG0000832: Cocit.F2046.1 Cocit.F2048.1 Cocit.F2049.1 Eucgr.F04137 Eucgr.F04138 Eucgr.F04144 GSVIVG01034881001 Potri.013G115200 Potri.019G085800 Sapur.013G106800 Sapur.019G082900
OG0000833: Cocit.F0767.1 Cocit.F0768.1 Cocit.F0769.1 Cocit.F0770.1 Eucgr.F00389 Eucgr.F00390 Eucgr.F00391 Eucgr.F00392 Potri.005G160300 Sapur.005G114000 Sapur.005G114100
OG0000834: Cocit.F3038.1 Cocit.F3039.1 Eucgr.F03662 Eucgr.F03663 Eucgr.F03664 Eucgr.F03665 GSVIVG01014788001 Potri.001G468800 Potri.011G165900 Sapur.011G122600 Sapur.016G306700
OG0000835: Cocit.F1894.1 Cocit.F1898.1 Cocit.F1899.1 Cocit.F1900.1 Cocit.F1901.1 Eucgr.E00990 Eucgr.E01001 Potri.002G077300 Potri.005G183300 Sapur.002G061100 Sapur.005G144100
OG0000836: Cocit.F2587.1 Cocit.F2619.1 Eucgr.F03293 Eucgr.F03295 Eucgr.F03296 GSVIVG01014265001 GSVIVG01014267001 GSVIVG01014269001 GSVIVG01014270001 Potri.011G097900 Sapur.011G068700
OG0000837: Cocit.F2650.1 Cocit.F2989.1 Eucgr.E02748 Eucgr.F03264 GSVIVG01021211001 Potri.001G392400 Potri.011G111300 Sapur.011G073600 Sapur.016G251900 Sapur.016G252000 Sapur.016G252100
OG0000838: Cocit.F0246.1 Cocit.F0247.1 Cocit.F0248.1 Eucgr.F01681 Eucgr.F01683 Eucgr.F01684 GSVIVG01009973001 Potri.002G018200 Potri.005G243800 Sapur.002G012700 Sapur.005G195500
OG0000839: Cocit.F3045.1 Cocit.F3198.1 Cocit.L2004.1 Eucgr.F02696 Eucgr.F04208 GSVIVG01034555001 Potri.002G066200 Potri.005G194500 Sapur.002G052200 Sapur.005G152800 Sapur.006G129500
OG0000840: Cocit.F1905.1 Cocit.F1906.1 GSVIVG01009003001 Potri.002G093900 Potri.002G094000 Potri.005G168400 Potri.005G168500 Sapur.002G075500 Sapur.002G075600 Sapur.005G130500 Sapur.005G130700
OG0000841: Cocit.E0488.1 Cocit.E0490.1 Cocit.F2467.1 Eucgr.F03072 Eucgr.J02941 Eucgr.J02944 GSVIVG01016999001 Potri.001G189500 Potri.003G049600 Sapur.001G161700 Sapur.003G027200
OG0000842: Cocit.F0286.1 Eucgr.F01627 GSVIVG01009838001 Potri.002G026800 Potri.002G028800 Potri.005G233900 Potri.005G235700 Sapur.002G019800 Sapur.002G021500 Sapur.005G186700 Sapur.005G188600
OG0000843: Cocit.E0391.1 Eucgr.E01209 Eucgr.E01212 GSVIVG01022815001 GSVIVG01036945001 GSVIVG01036946001 GSVIVG01036947001 Potri.001G129600 Potri.003G104100 Sapur.001G106400 Sapur.001G106500
OG0000844: Cocit.E0108.1 Cocit.E0109.1 Eucgr.E00454 Eucgr.E00455 Eucgr.E00456 GSVIVG01001281001 GSVIVG01001282001 GSVIVG01001284001 Potri.001G121100 Sapur.001G099600 Sapur.001G099700
OG0000845: Cocit.E0922.1 Eucgr.G03187 GSVIVG01004011001 GSVIVG01004016001 GSVIVG01004025001 GSVIVG01012401001 GSVIVG01012414001 GSVIVG01012432001 GSVIVG01012439001 Potri.001G035700 Sapur.001G028600
OG0000846: Cocit.E0740.1 Cocit.E0859.1 Cocit.E0860.1 Cocit.E0861.1 Eucgr.E01077 Eucgr.E01078 Eucgr.E01080 Potri.001G450700 Potri.011G150800 Sapur.011G111500 Sapur.016G290700
OG0000847: Cocit.E2073.1 Cocit.E2074.1 Cocit.E2075.1 Eucgr.E03224 GSVIVG01021126001 Potri.004G050000 Potri.011G058900 Potri.011G059200 Sapur.004G033700 Sapur.004G033800 Sapur.011G041000
OG0000848: Cocit.E1796.1 Cocit.E1799.1 Cocit.E1884.1 Eucgr.E02138 Eucgr.E02148 Eucgr.E02152 Eucgr.E02219 Eucgr.E02228 Eucgr.E02571 Eucgr.E02588 Eucgr.E02612
OG0000849: Cocit.E2664.1 Cocit.E2665.1 Eucgr.D01396 Eucgr.D01398 Eucgr.E03930 Eucgr.E03931 Eucgr.E03938 Potri.006G009800 Potri.016G014700 Sapur.006G007400 Sapur.016G011800
OG0000850: Cocit.E2602.1 Cocit.E2604.1 Cocit.E2605.1 Eucgr.E04013 Eucgr.E04014 Eucgr.E04015 Eucgr.E04018 Eucgr.E04019 Eucgr.E04023 Potri.004G007800 Potri.011G007300
OG0000851: Cocit.E0340.1 Eucgr.E00539 GSVIVG01019823001 Potri.001G108800 Potri.003G122800 Sapur.001G088600 Sapur.003G087100 Sapur.003G087300 Sapur.003G087500 Sapur.003G087800 Sapur.003G088000
OG0000852: Eucgr.E01509 Eucgr.E01510 GSVIVG01027680001 Potri.002G144200 Potri.002G144700 Potri.014G060200 Potri.014G060500 Sapur.002G117600 Sapur.002G117900 Sapur.014G045800 Sapur.014G046100
OG0000853: Eucgr.J00016 Eucgr.J00017 Potri.008G055200 Potri.010G204600 Potri.010G205000 Potri.010G205100 Potri.010G205200 Sapur.008G042800 Sapur.008G042900 Sapur.010G160700 Sapur.010G160900
OG0000854: Eucgr.H01249 Eucgr.H01250 Eucgr.H01251 Eucgr.H01252 GSVIVG01019017001 Potri.007G029800 Potri.007G030300 Potri.007G030400 Sapur.007G026800 Sapur.007G026900 Sapur.007G027000
OG0000855: Eucgr.F03679 Eucgr.F03680 GSVIVG01014720001 GSVIVG01014721001 GSVIVG01014724001 Potri.001G369700 Potri.001G370100 Sapur.016G234700 Sapur.016G235000 Sapur.016G235300 Sapur.016G235600
OG0000856: Eucgr.F04038 Eucgr.F04039 Eucgr.F04040 Eucgr.F04041 Eucgr.F04042 Eucgr.F04050 GSVIVG01029482001 GSVIVG01029488001 GSVIVG01029489001 GSVIVG01029491001 GSVIVG01029509001
OG0000857: Eucgr.G02170 Eucgr.G02172 Eucgr.G02173 Eucgr.G02174 Eucgr.G02175 Eucgr.G02176 Eucgr.G02177 Potri.008G131200 Sapur.008G106000 Sapur.008G106100 Sapur.008G106300
OG0000858: Eucgr.G01142 Eucgr.G01161 Eucgr.G01163 Eucgr.G01173 Eucgr.G01181 GSVIVG01037000001 GSVIVG01037005001 GSVIVG01037008001 GSVIVG01038540001 Potri.009G083600 Sapur.009G065400
OG0000859: Eucgr.G01893 GSVIVG01019024001 GSVIVG01031917001 Potri.004G157900 Potri.005G127000 Potri.007G031000 Potri.009G112800 Potri.009G112900 Sapur.005G101600 Sapur.007G028100 Sapur.009G089200
OG0000860: Potri.010G236901 Sapur.010G189600 Sapur.010G189700 Sapur.010G189800 Sapur.010G190100 Sapur.010G190200 Sapur.010G190600 Sapur.010G190700 Sapur.010G190900 Sapur.010G191100 Sapur.010G191200
OG0000861: Potri.017G140100 Potri.017G143400 Potri.017G143500 Potri.017G143600 Potri.017G143700 Potri.017G143800 Potri.017G144066 Potri.017G144100 Potri.017G144200 Potri.017G144300 Potri.017G144400
OG0000862: Potri.004G084200 Potri.004G084400 Potri.004G084500 Potri.017G134600 Potri.017G134701 Sapur.004G059300 Sapur.004G059400 Sapur.004G059500 Sapur.017G110400 Sapur.017G110600 Sapur.017G110800
OG0000863: GSVIVG01028738001 GSVIVG01028739001 GSVIVG01028740001 Potri.004G077100 Potri.004G077700 Potri.017G140200 Potri.017G140300 Potri.017G140500 Sapur.004G054200 Sapur.004G054300 Sapur.017G115400
OG0000864: Potri.004G014200 Potri.004G014300 Potri.004G014450 Potri.004G014600 Potri.004G014700 Potri.011G003900 Sapur.004G008200 Sapur.004G008300 Sapur.004G008400 Sapur.011G002200 Sapur.011G002300
OG0000865: Potri.004G191800 Potri.004G192000 Sapur.004G144800 Sapur.004G144900 Sapur.004G145000 Sapur.004G145100 Sapur.004G145200 Sapur.004G145300 Sapur.004G145700 Sapur.004G146200 Sapur.004G146700
OG0000866: GSVIVG01021629001 Potri.001G459100 Potri.001G459200 Potri.001G459500 Potri.011G155900 Potri.011G156000 Sapur.011G115600 Sapur.011G115700 Sapur.016G297400 Sapur.016G297700 Sapur.016G297900
OG0000867: Potri.018G074600 Potri.018G074700 Potri.018G074800 Potri.018G074850 Potri.018G077250 Potri.018G077500 Potri.018G077633 Potri.018G077766 Potri.018G078200 Potri.018G078500 Potri.018G078600
OG0000868: Potri.016G011200 Potri.016G011400 Potri.016G011601 Potri.016G012150 Sapur.016G008400 Sapur.016G008700 Sapur.016G008800 Sapur.016G008900 Sapur.016G009100 Sapur.016G009900 Sapur.016G010000
OG0000869: Potri.015G107500 Potri.015G107800 Potri.015G112000 Potri.015G113400 Potri.015G113600 Potri.015G113700 Potri.015G114200 Potri.015G114800 Potri.015G115300 Potri.015G116100 Potri.015G116600
OG0000870: GSVIVG01028396001 GSVIVG01028398001 GSVIVG01028400001 GSVIVG01028401001 Potri.002G258000 Potri.002G258200 Potri.002G258400 Potri.014G195100 Sapur.002G201200 Sapur.002G201300 Sapur.002G201400
OG0000871: Cocit.K1043.1 Cocit.L1652.1 Eucgr.A02572 Eucgr.A02574 Eucgr.K01922 GSVIVG01022480001 Potri.006G202200 Potri.016G068600 Sapur.006G165300 Sapur.016G063600
OG0000872: Cocit.D0664.1 Cocit.H0425.1 Eucgr.H00614 Eucgr.K02303 GSVIVG01029392001 Potri.012G038100 Potri.015G030200 Sapur.012G024500 Sapur.15WG023800 Sapur.15ZG023500
OG0000873: Cocit.H0427.1 Cocit.H0428.1 Cocit.H0429.1 Eucgr.H00616 GSVIVG01029389001 Potri.012G037300 Potri.015G029200 Sapur.012G024000 Sapur.15WG022800 Sapur.15ZG022500
OG0000874: Cocit.B0708.1 Cocit.H2076.1 Eucgr.B00933 Eucgr.B01027 Eucgr.H03419 GSVIVG01018031001 Potri.008G156800 Potri.010G082500 Sapur.008G126900 Sapur.010G065500
OG0000875: Cocit.H0628.1 Cocit.H0629.1 Cocit.H0630.1 Cocit.H0635.1 Cocit.H0636.1 GSVIVG01028040001 Potri.002G202600 Potri.014G127000 Sapur.002G158400 Sapur.014G101700
OG0000876: Cocit.E0065.1 Cocit.H2366.1 Eucgr.D02272 Eucgr.D02273 Eucgr.E00174 GSVIVG01026869001 Potri.002G157700 Potri.014G081300 Sapur.002G128800 Sapur.014G062700
OG0000877: Cocit.K0520.1 Cocit.H0582.1 Cocit.H0583.1 Cocit.H0584.1 Eucgr.H00836 Eucgr.H00838 Eucgr.K03579 GSVIVG01028465001 Potri.002G254500 Sapur.002G198000
OG0000878: Cocit.K1316.1 Cocit.H0957.1 Cocit.H2734.1 Eucgr.H04154 GSVIVG01026399001 GSVIVG01035138001 Potri.008G220600 Potri.019G030500 Sapur.019G032700 Sapur.019G032800
OG0000879: Cocit.B1342.1 Cocit.B1395.1 Cocit.H3155.1 Eucgr.B01917 Eucgr.H04516 GSVIVG01031151001 Potri.005G026000 Potri.013G017600 Sapur.005G019300 Sapur.013G018000
OG0000880: Cocit.F1157.1 Cocit.F1158.1 Cocit.F1160.1 Cocit.H1766.1 GSVIVG01001971001 Potri.001G418500 Potri.011G134200 Sapur.011G099200 Sapur.011G099300 Sapur.016G276300
OG0000881: Cocit.B1323.1 Cocit.H3144.1 Eucgr.B01997 Eucgr.H04474 GSVIVG01000021001 GSVIVG01036224001 Potri.005G036300 Potri.013G025300 Sapur.005G028900 Sapur.013G025200
OG0000882: Cocit.H1170.1 Cocit.H1171.1 Cocit.H1172.1 Eucgr.J00961 Eucgr.J00962 Eucgr.J00963 GSVIVG01025106001 GSVIVG01025107001 Potri.008G045100 Sapur.008G034000
OG0000883: Cocit.H2277.1 Cocit.H2278.1 Cocit.H2279.1 Cocit.H2290.1 Cocit.H2291.1 Cocit.H2292.1 Eucgr.H03671 Eucgr.H03672 Potri.010G015100 Sapur.010G010100
OG0000884: Cocit.B1341.1 Cocit.B1394.1 Cocit.H3156.1 Eucgr.B01919 Eucgr.H04515 GSVIVG01031153001 Potri.005G026100 Potri.013G017700 Sapur.005G019400 Sapur.013G018100
OG0000885: Cocit.H1688.1 Cocit.H1689.1 Cocit.H1691.1 Eucgr.H02538 Eucgr.H02541 GSVIVG01013796001 GSVIVG01013798001 Potri.010G043700 Potri.010G043800 Sapur.010G026900
OG0000886: Cocit.H1784.1 Cocit.H1785.1 Cocit.H1786.1 Cocit.H1788.1 Eucgr.H02512 Eucgr.H02523 Eucgr.H02526 GSVIVG01013808001 Potri.010G044200 Sapur.010G026400
OG0000887: Cocit.H0659.1 Cocit.H0660.1 Eucgr.H01103 Eucgr.H01104 Eucgr.H01105 GSVIVG01028033001 Potri.002G203500 Potri.014G127700 Sapur.002G157800 Sapur.014G102200
OG0000888: Cocit.H0240.1 Cocit.H0241.1 Eucgr.H00123 Eucgr.H00124 Eucgr.H00125 GSVIVG01027920001 Potri.008G172300 Potri.010G065300 Sapur.008G140200 Sapur.010G046400
OG0000889: Cocit.F0182.1 Cocit.H0372.1 Eucgr.H00539 Eucgr.K02280 GSVIVG01008472001 Potri.012G044600 Potri.015G035500 Sapur.012G029700 Sapur.15WG028200 Sapur.15ZG027900
OG0000890: Cocit.B1192.1 Cocit.H0978.1 Eucgr.B01817 Eucgr.H01317 GSVIVG01028212001 GSVIVG01031318001 Potri.005G003600 Potri.013G003400 Sapur.005G002300 Sapur.013G003200
OG0000891: Cocit.H3266.1 Eucgr.H03294 GSVIVG01031248001 Potri.005G013000 Potri.005G015600 Potri.013G008200 Sapur.005G009300 Sapur.005G010100 Sapur.005G010400 Sapur.013G007600
OG0000892: Cocit.H0469.1 Cocit.H1393.1 Eucgr.H00753 Eucgr.H03017 GSVIVG01027855001 GSVIVG01028371001 Potri.008G169300 Potri.010G069100 Sapur.008G137500 Sapur.010G042900
OG0000893: Cocit.H0140.1 Eucgr.A00252 Eucgr.H00434 GSVIVG01013545001 Potri.007G124400 Potri.014G151000 Potri.017G036000 Sapur.007G111000 Sapur.014G123000 Sapur.017G027200
OG0000894: Cocit.H2600.1 Cocit.H2602.1 Eucgr.H03957 Eucgr.H03958 GSVIVG01035113001 Potri.010G010700 Potri.010G010800 Potri.010G010900 Sapur.010G005800 Sapur.010G006000
OG0000895: Cocit.H0251.1 Cocit.H1337.1 Cocit.H1991.1 Eucgr.H00134 Eucgr.H02959 GSVIVG01027905001 Potri.008G171200 Potri.010G066400 Sapur.008G139400 Sapur.010G045300
OG0000896: Cocit.H2952.1 Eucgr.H04197 GSVIVG01026341001 GSVIVG01026343001 GSVIVG01026348001 Potri.019G024600 Potri.019G024700 Sapur.019G031300 Sapur.019G031400 Sapur.019G031500
OG0000897: Cocit.H1670.1 Eucgr.H02634 GSVIVG01031576001 GSVIVG01031578001 GSVIVG01031593001 GSVIVG01031601001 Potri.002G236200 Potri.014G146100 Sapur.002G182500 Sapur.014G118500
OG0000898: Cocit.H2510.1 Cocit.H2511.1 Cocit.H2586.1 Eucgr.H02412 Eucgr.H02414 Eucgr.H02415 Eucgr.H02431 Eucgr.H02433 GSVIVG01000216001 Potri.007G049200
OG0000899: Cocit.H2095.1 Cocit.H2096.1 Cocit.H2097.1 Cocit.H2098.1 Eucgr.H03444 Eucgr.H03445 Eucgr.H03446 GSVIVG01018003001 Potri.010G085600 Sapur.010G063000
OG0000900: Cocit.F2173.1 Cocit.H2150.1 Cocit.H2151.1 Eucgr.B01090 Eucgr.H03539 GSVIVG01017937001 Potri.008G151100 Potri.010G089800 Sapur.008G122200 Sapur.010G059600
OG0000901: Cocit.H0840.1 Eucgr.H01551 Eucgr.H01560 Eucgr.H01571 Eucgr.H01602 GSVIVG01011047001 Potri.002G212900 Potri.014G136600 Sapur.002G133400 Sapur.014G110700
OG0000902: Cocit.H1137.1 Cocit.H1138.1 Eucgr.H01235 Eucgr.H01236 GSVIVG01009654001 GSVIVG01019025001 Potri.005G127100 Potri.007G031100 Sapur.005G101800 Sapur.007G028200
OG0000903: Cocit.B1594.1 Cocit.B1732.1 Cocit.H2922.1 Eucgr.B02141 Eucgr.H04243 GSVIVG01023539001 Potri.013G046100 Potri.019G018100 Sapur.013G042800 Sapur.019G026700
OG0000904: Cocit.H3268.1 Eucgr.H03292 GSVIVG01031241001 Potri.005G014200 Potri.005G017200 Potri.013G008600 Sapur.005G010300 Sapur.005G010600 Sapur.005G010800 Sapur.013G008000
OG0000905: Cocit.H3434.1 Cocit.H3435.1 Eucgr.H04675 Eucgr.H04676 Eucgr.H04677 GSVIVG01010326001 Potri.008G179500 Potri.010G055200 Sapur.008G145200 Sapur.010G056300
OG0000906: Cocit.H3683.1 Eucgr.B02285 GSVIVG01024825001 Potri.001G246900 Potri.001G272800 Potri.009G040200 Sapur.009G029500 Sapur.016G138000 Sapur.016G158100 Sapur.016G158200
OG0000907: Cocit.H0016.1 Cocit.H0017.1 Eucgr.H00279 GSVIVG01038200001 Potri.007G140500 Sapur.007G126300 Sapur.007G126500 Sapur.007G126700 Sapur.007G127100 Sapur.007G127300
OG0000908: Cocit.F0181.1 Cocit.H0375.1 Eucgr.H00537 Eucgr.K02279 GSVIVG01008453001 Potri.012G044900 Potri.015G035800 Sapur.012G030000 Sapur.15WG028500 Sapur.15ZG028200
OG0000909: Cocit.B0906.1 Cocit.H2300.1 Cocit.H2306.1 Eucgr.B01262 Eucgr.H03718 Eucgr.H03739 Eucgr.H03757 Eucgr.H03763 GSVIVG01017817001 Potri.008G195600
OG0000910: Cocit.B0914.1 Cocit.H2440.1 Eucgr.B01285 Eucgr.B01294 Eucgr.H03886 GSVIVG01017738001 Potri.008G217300 Potri.010G023800 Sapur.008G164300 Sapur.010G016300
OG0000911: Cocit.F2047.1 Cocit.H3219.1 Eucgr.F02632 Eucgr.F04140 Eucgr.F04141 GSVIVG01034887001 Potri.013G115300 Potri.019G085900 Sapur.013G106900 Sapur.019G083000
OG0000912: Cocit.B2847.1 Cocit.H2539.1 Cocit.H2573.1 Eucgr.B03245 Eucgr.H02465 GSVIVG01000570001 Potri.008G183600 Potri.010G049600 Sapur.008G148600 Sapur.010G021400
OG0000913: Cocit.K2197.1 Cocit.K2422.1 Cocit.H0315.1 Eucgr.K00320 GSVIVG01028729001 Potri.012G033000 Potri.015G023300 Sapur.012G020200 Sapur.15WG018200 Sapur.15ZG017900
OG0000914: Cocit.H3484.1 Eucgr.H04917 Eucgr.H04920 GSVIVG01026551001 GSVIVG01026570001 GSVIVG01026571001 Potri.007G111100 Potri.007G111200 Sapur.007G099800 Sapur.007G099900
OG0000915: Cocit.H1193.1 Cocit.I0497.1 Eucgr.H02220 Eucgr.I00844 Eucgr.I00879 GSVIVG01018882001 GSVIVG01022063001 Potri.005G141600 Potri.007G047600 Sapur.005G125000
OG0000916: Cocit.F1175.1 Cocit.H1764.1 Eucgr.F00808 Eucgr.F03432 GSVIVG01001974001 GSVIVG01037653001 Potri.001G418600 Potri.011G134700 Sapur.011G099500 Sapur.016G276400
OG0000917: Cocit.H2853.1 Eucgr.H04113 GSVIVG01017676001 Potri.008G099000 Potri.010G153600 Potri.010G153700 Potri.010G153800 Sapur.008G077900 Sapur.010G119700 Sapur.010G119800
OG0000918: Cocit.H3478.1 Eucgr.H04903 Eucgr.I00570 Eucgr.I00571 Eucgr.I00572 Eucgr.I00573 GSVIVG01026629001 GSVIVG01026631001 Potri.001G307200 Sapur.016G184500
OG0000919: Cocit.A1373.1 Cocit.H3795.1 Eucgr.A01061 Eucgr.K00660 GSVIVG01030035001 Potri.002G222700 Potri.014G162000 Sapur.002G171800 Sapur.014G132500 Sapur.014G132600
OG0000920: Cocit.E0027.1 Cocit.H0892.1 Eucgr.E00059 Eucgr.E00062 Eucgr.E00063 GSVIVG01027087001 Potri.002G170000 Potri.014G097900 Sapur.002G145000 Sapur.014G076400
OG0000921: Cocit.D1818.1 Cocit.D1819.1 Cocit.H0808.1 GSVIVG01027480001 GSVIVG01027482001 Potri.002G183000 Potri.002G183200 Potri.014G109100 Sapur.002G135800 Sapur.014G086600
OG0000922: Cocit.B2291.1 Cocit.G1473.1 Eucgr.B02633 Eucgr.G02055 Eucgr.G02057 GSVIVG01011567001 Potri.008G141000 Potri.010G100600 Sapur.008G114100 Sapur.010G073000
OG0000923: Cocit.G2030.1 Cocit.G2031.1 Cocit.G2038.1 Eucgr.G02594 Eucgr.G02595 Eucgr.G02596 Eucgr.G02598 Eucgr.G02607 GSVIVG01034366001 GSVIVG01034368001
OG0000924: Cocit.G0972.1 Cocit.G0993.1 Cocit.G0994.1 Cocit.G0995.1 Cocit.G0996.1 Eucgr.D02482 Eucgr.D02483 Eucgr.D02484 Eucgr.D02485 Eucgr.D02486
OG0000925: Cocit.G0884.1 Cocit.I1528.1 Eucgr.G01461 Eucgr.G01462 Eucgr.G01464 GSVIVG01031765001 Potri.004G142100 Potri.009G103600 Sapur.004G089800 Sapur.009G081200
OG0000926: Cocit.G2095.1 Eucgr.G02718 Eucgr.G02719 GSVIVG01034728001 GSVIVG01034729001 GSVIVG01034731001 Potri.008G026600 Potri.008G026700 Sapur.008G017900 Sapur.008G018000
OG0000927: Cocit.G0625.1 Eucgr.G00649 Eucgr.G00650 Eucgr.G00651 Eucgr.G00653 GSVIVG01013328001 Potri.001G206800 Potri.003G022900 Sapur.001G171300 Sapur.003G013400
OG0000928: Cocit.K0232.1 Cocit.G1888.1 Eucgr.B00177 Eucgr.K02778 GSVIVG01007596001 Potri.012G090200 Potri.015G086500 Sapur.012G067000 Sapur.15WG104200 Sapur.15ZG086700
OG0000929: Cocit.G1889.1 Eucgr.G02855 Eucgr.J01076 GSVIVG01016245001 Potri.008G037400 Potri.008G037500 Potri.010G224900 Sapur.008G026800 Sapur.008G026900 Sapur.010G180000
OG0000930: Cocit.G0246.1 Cocit.I1739.1 Eucgr.G00557 Eucgr.G00558 Eucgr.I02742 GSVIVG01023339001 Potri.003G015400 Potri.004G218200 Sapur.001G176800 Sapur.003G008900
OG0000931: Cocit.G1021.1 Eucgr.G01488 Eucgr.G01491 Eucgr.J02632 Eucgr.J02635 Potri.004G143200 Potri.009G105000 Sapur.004G090600 Sapur.009G082100 Sapur.009G082400
OG0000932: Cocit.G1979.1 Cocit.G1980.1 Eucgr.J03154 Eucgr.J03155 Eucgr.J03156 Eucgr.J03157 Eucgr.J03158 GSVIVG01016138001 Potri.010G250400 Sapur.008G004400
OG0000933: Cocit.F2215.1 Cocit.G1984.1 Eucgr.F04018 Eucgr.J03165 GSVIVG01029637001 GSVIVG01029655001 Potri.008G008000 Potri.010G250900 Sapur.008G004100 Sapur.010G202700
OG0000934: Cocit.D1319.1 Cocit.G1056.1 Cocit.L4258.1 Eucgr.D02503 Eucgr.E01602 GSVIVG01018208001 Potri.002G142600 Potri.014G058300 Sapur.002G116300 Sapur.014G044000
OG0000935: Cocit.K0036.1 Cocit.K0037.1 Cocit.G2033.1 Eucgr.G02601 Eucgr.G02666 GSVIVG01026135001 Potri.005G089500 Potri.007G074500 Sapur.005G070500 Sapur.007G070000
OG0000936: Cocit.G1782.1 Cocit.L3213.1 Eucgr.B03214 Eucgr.G02490 GSVIVG01019965001 GSVIVG01029411001 Potri.008G088300 Potri.010G167200 Sapur.008G069600 Sapur.010G128800
OG0000937: Cocit.G2106.1 Cocit.G2107.1 Cocit.G2143.1 Cocit.G2144.1 Eucgr.G02794 GSVIVG01016349001 Potri.008G045000 Potri.010G216400 Sapur.008G033900 Sapur.010G172100
OG0000938: Cocit.J0031.1 Cocit.G2181.1 Eucgr.G02905 Eucgr.J00052 GSVIVG01016617001 GSVIVG01025040001 Potri.008G050400 Potri.010G210100 Sapur.008G038500 Sapur.010G165800
OG0000939: Cocit.A1944.1 Cocit.G0490.1 Eucgr.A02457 Eucgr.A02458 Eucgr.A02459 Eucgr.A02460 GSVIVG01033484001 Potri.016G058200 Potri.016G058800 Sapur.016G055400
OG0000940: Cocit.D1937.1 Cocit.G1092.1 Eucgr.G01779 Eucgr.I01414 GSVIVG01024029001 Potri.004G174900 Potri.009G134600 Sapur.004G131100 Sapur.004G131300 Sapur.009G107200
OG0000941: Cocit.B2543.1 Cocit.G1625.1 Eucgr.B02878 Eucgr.G02224 GSVIVG01008378001 GSVIVG01011797001 Potri.008G126600 Potri.010G116600 Sapur.008G101800 Sapur.010G089100
OG0000942: Cocit.G1151.1 Cocit.G1152.1 Cocit.G1166.1 Eucgr.G01808 Eucgr.G01810 GSVIVG01023953001 GSVIVG01023954001 Potri.009G139700 Potri.009G139800 Sapur.009G111300
OG0000943: Cocit.B1610.1 Cocit.G1909.1 Eucgr.G02875 Eucgr.J01053 GSVIVG01016191001 GSVIVG01016193001 Potri.008G033200 Potri.010G228500 Sapur.008G023800 Sapur.010G183000
OG0000944: Cocit.D1992.1 Cocit.G1891.1 Eucgr.G02857 Eucgr.J00904 GSVIVG01016242001 GSVIVG01025229001 Potri.008G037100 Potri.010G225100 Sapur.008G026500 Sapur.010G180100
OG0000945: Cocit.D1622.1 Cocit.E0310.1 Cocit.G0157.1 Eucgr.D02105 Eucgr.E00400 Potri.001G155100 Potri.003G079800 Sapur.001G129000 Sapur.003G047900 Sapur.003G048100
OG0000946: Cocit.K0588.1 Cocit.G2174.1 Eucgr.G02763 Eucgr.G02891 Eucgr.K03172 GSVIVG01025604001 Potri.006G213500 Potri.010G211500 Sapur.006G174600 Sapur.010G168000
OG0000947: Cocit.G1176.1 Cocit.I1164.1 Eucgr.G01858 Eucgr.I01516 GSVIVG01023890001 GSVIVG01023891001 Potri.004G205100 Potri.009G166000 Sapur.004G154000 Sapur.009G130100
OG0000948: Cocit.D1639.1 Cocit.G0104.1 Eucgr.D02084 Eucgr.D02085 Eucgr.D02086 Eucgr.E00422 Potri.001G157600 Potri.003G077300 Sapur.001G139700 Sapur.003G045800
OG0000949: Cocit.K0552.1 Cocit.G2225.1 Eucgr.G03035 Eucgr.J00239 GSVIVG01033994001 Potri.008G065200 Potri.008G065300 Potri.010G192200 Sapur.008G051800 Sapur.010G150600
OG0000950: Cocit.K0231.1 Cocit.G1887.1 Eucgr.B00176 Eucgr.K02777 GSVIVG01007595001 Potri.012G090300 Potri.015G086600 Sapur.012G067100 Sapur.15WG104300 Sapur.15ZG086800
OG0000951: Cocit.J0314.1 Cocit.G2357.1 Eucgr.G03212 Eucgr.J00681 GSVIVG01036640001 GSVIVG01037328001 Potri.001G030900 Potri.003G194300 Sapur.001G025500 Sapur.003G150400
OG0000952: Cocit.G0863.1 Cocit.I1034.1 Eucgr.G01417 Eucgr.I01134 GSVIVG01022100001 GSVIVG01031715001 Potri.001G304800 Potri.009G099800 Sapur.009G078200 Sapur.016G182800
OG0000953: Cocit.L4019.1 Cocit.L4020.1 Cocit.L4021.1 Eucgr.J01588 Eucgr.J01589 Eucgr.J01590 GSVIVG01030815001 Potri.004G089500 Potri.017G125500 Sapur.004G063600
OG0000954: Cocit.D2113.1 Cocit.E0732.1 Cocit.L5879.1 Eucgr.D01660 GSVIVG01019681001 Potri.001G449600 Potri.011G151900 Potri.011G151950 Sapur.011G112400 Sapur.016G289700
OG0000955: Cocit.I1415.1 Cocit.I1416.1 Cocit.I1417.1 Eucgr.I01380 Eucgr.I01381 GSVIVG01024068001 GSVIVG01024069001 Potri.004G169300 Potri.009G130400 Sapur.004G128000
OG0000956: Cocit.I0240.1 Cocit.I0243.1 Cocit.I0244.1 Cocit.I0248.1 Cocit.I0302.1 Cocit.I0305.1 Cocit.I0309.1 Cocit.I0312.1 Eucgr.I00356 Eucgr.I00370
OG0000957: Cocit.I0389.1 Eucgr.I00521 Eucgr.I00523 Eucgr.I00524 Eucgr.I00526 GSVIVG01003413001 Potri.005G073100 Sapur.005G055800 Sapur.005G055900 Sapur.005G056000
OG0000958: Cocit.I0033.1 Cocit.I0734.1 Eucgr.J02439 Eucgr.J02440 Eucgr.J02442 Eucgr.J02443 Eucgr.J02445 GSVIVG01018769001 Potri.005G112700 Sapur.005G090100
OG0000959: Cocit.I0359.1 Eucgr.I00429 Eucgr.I00430 Potri.005G076100 Potri.007G092300 Sapur.005G059300 Sapur.007G083800 Sapur.007G083900 Sapur.007G084000 Sapur.007G084100
OG0000960: Cocit.I0800.1 Eucgr.I02073 Eucgr.I02074 Eucgr.I02076 Eucgr.I02077 GSVIVG01036523001 GSVIVG01036524001 Potri.004G112700 Sapur.004G075300 Sapur.017G083400
OG0000961: Cocit.I1434.1 Cocit.I1435.1 Eucgr.I01363 Eucgr.I01364 GSVIVG01024120001 Potri.004G166100 Potri.004G166300 Potri.009G127500 Sapur.009G100900 Sapur.009G101700
OG0000962: Cocit.I1711.1 Cocit.I1712.1 Eucgr.I01059 Eucgr.I01060 Eucgr.I01061 GSVIVG01037825001 GSVIVG01037832001 GSVIVG01037833001 Potri.009G087901 Sapur.009G069000
OG0000963: Cocit.J1816.1 Cocit.I0871.1 Cocit.I0872.1 Cocit.I0873.1 Eucgr.J01468 Potri.004G126000 Potri.017G089000 Sapur.004G069400 Sapur.004G069500 Sapur.017G073300
OG0000964: Cocit.I1473.1 Eucgr.G00491 Eucgr.G00492 Eucgr.G01545 Eucgr.I01231 GSVIVG01031890001 Potri.004G149100 Potri.009G109800 Sapur.004G112000 Sapur.009G086500
OG0000965: Cocit.F0382.1 Cocit.I1451.1 Eucgr.F01547 Eucgr.I01251 GSVIVG01009666001 Potri.002G134400 Potri.009G113300 Potri.014G042700 Sapur.009G089500 Sapur.014G032200
OG0000966: Cocit.I1175.1 Cocit.I1176.1 Cocit.I1177.1 Eucgr.I01526 Eucgr.I01527 Eucgr.I01528 Eucgr.I01529 GSVIVG01023875001 Potri.004G206300 Sapur.004G155000
OG0000967: Cocit.F0315.1 Cocit.I1362.1 Eucgr.F01618 Eucgr.I01316 GSVIVG01009822001 GSVIVG01024196001 Potri.004G161300 Potri.009G123200 Sapur.004G121300 Sapur.009G097700
OG0000968: Cocit.I1606.1 GSVIVG01001702001 Potri.001G283200 Potri.001G283400 Potri.001G283500 Potri.001G283700 Potri.001G284200 Sapur.016G167200 Sapur.016G167500 Sapur.016G167600
OG0000969: Cocit.I0396.1 Eucgr.I00535 GSVIVG01003423001 GSVIVG01018808001 Potri.005G072300 Potri.007G014300 Potri.007G096700 Sapur.005G055200 Sapur.007G011800 Sapur.007G087400
OG0000970: Cocit.E0526.1 Cocit.E0528.1 Cocit.I1284.1 Eucgr.D01828 Eucgr.E00640 GSVIVG01019394001 Potri.001G101100 Potri.003G130700 Sapur.001G082600 Sapur.003G094500
OG0000971: Cocit.J0907.1 Cocit.J0947.1 Cocit.I0781.1 Eucgr.I02053 Eucgr.J01394 Eucgr.J01397 GSVIVG01036562001 Potri.004G117300 Potri.017G098800 Sapur.017G080900
OG0000972: Cocit.I1511.1 Eucgr.I01174 GSVIVG01031799001 Potri.004G144300 Potri.005G135500 Potri.007G040100 Potri.009G106200 Sapur.005G106200 Sapur.007G037500 Sapur.009G083300
OG0000973: Cocit.I0556.1 Eucgr.G01496 Eucgr.I00953 GSVIVG01031789001 Potri.004G143700 Potri.005G135900 Potri.007G040800 Sapur.004G091000 Sapur.005G106300 Sapur.007G037800
OG0000974: Cocit.B0221.1 Cocit.L5304.1 Eucgr.B00479 Eucgr.K02468 GSVIVG01008022001 Potri.012G069100 Potri.015G062700 Sapur.012G050100 Sapur.15WG080800 Sapur.15ZG059700
OG0000975: Cocit.D0474.1 Cocit.D0475.1 Cocit.D0476.1 Cocit.D0477.1 Eucgr.D00640 GSVIVG01002062001 Potri.004G040600 Potri.011G049900 Sapur.004G026900 Sapur.011G034400
OG0000976: Cocit.D0481.1 Cocit.D0482.1 Cocit.D0483.1 Eucgr.D00644 Eucgr.D00645 Eucgr.D00647 Eucgr.D00648 Eucgr.D00649 Potri.011G048000 Sapur.011G032600
OG0000977: Cocit.D1976.1 Cocit.D1977.1 Cocit.D1979.1 Eucgr.J00884 Eucgr.J00890 Potri.005G089800 Sapur.005G070800 Sapur.005G070900 Sapur.005G071000 Sapur.005G071100
OG0000978: Cocit.D2087.1 Cocit.D2088.1 Eucgr.D01742 Eucgr.D01744 Eucgr.D01747 Potri.001G091400 Potri.003G140200 Sapur.001G074800 Sapur.001G074900 Sapur.003G103400
OG0000979: Cocit.D1254.1 Cocit.D1255.1 Cocit.D1256.1 Cocit.D1291.1 Cocit.D1293.1 Eucgr.D01254 Eucgr.D01257 Eucgr.D01269 Eucgr.D01523 Eucgr.D01530
OG0000980: Cocit.D1396.1 Cocit.D2040.1 Cocit.E0021.1 Eucgr.D02360 Eucgr.E00069 GSVIVG01027071001 Potri.002G168900 Potri.014G096300 Sapur.002G145900 Sapur.014G074900
OG0000981: Cocit.D0257.1 Eucgr.A01929 Eucgr.D00478 GSVIVG01020743001 GSVIVG01021244001 Potri.011G068900 Potri.011G069200 Sapur.011G048000 Sapur.011G048300 Sapur.011G048500
OG0000982: Cocit.D1425.1 Cocit.F3157.1 Cocit.F3158.1 Eucgr.D02242 GSVIVG01027515001 Potri.002G153900 Potri.014G076300 Sapur.002G125600 Sapur.002G125800 Sapur.014G058900
OG0000983: Cocit.A0768.1 Cocit.D1024.1 Eucgr.B02754 Eucgr.K03007 GSVIVG01034038001 Potri.006G094300 Potri.016G106800 Potri.016G108800 Sapur.006G077500 Sapur.016G094300
OG0000984: Cocit.D1045.1 Cocit.D1046.1 Cocit.D1047.1 Cocit.D1049.1 Eucgr.K02984 Eucgr.K02985 Eucgr.K02986 GSVIVG01033975001 Potri.016G114600 Sapur.016G099600
OG0000985: Cocit.D1208.1 Cocit.D1209.1 Eucgr.D01197 Eucgr.D01198 GSVIVG01018321001 GSVIVG01018322001 GSVIVG01018323001 GSVIVG01018325001 Potri.014G052000 Sapur.014G039300
OG0000986: Cocit.D1574.1 Cocit.E1786.1 Eucgr.D02110 Eucgr.I02171 GSVIVG01007148001 GSVIVG01016652001 GSVIVG01016862001 Potri.001G161400 Potri.003G080500 Sapur.001G136400
OG0000987: Cocit.D0670.1 Eucgr.K02309 GSVIVG01029368001 Potri.012G038000 Potri.015G030100 Sapur.012G024400 Sapur.15WG023600 Sapur.15WG023700 Sapur.15ZG023300 Sapur.15ZG023400
OG0000988: Cocit.D0842.1 Cocit.F3034.1 Eucgr.F02022 Eucgr.F02025 Eucgr.F03669 GSVIVG01014750001 Potri.001G467300 Potri.011G164800 Sapur.011G121600 Sapur.016G305200
OG0000989: Cocit.D2068.1 Cocit.D2124.1 Eucgr.D02532 Eucgr.D02535 Eucgr.L00344 GSVIVG01019713001 GSVIVG01019714001 GSVIVG01019715001 Potri.011G148400 Sapur.011G110000
OG0000990: Cocit.D1381.1 Eucgr.D02376 GSVIVG01027124001 GSVIVG01027126001 GSVIVG01027129001 GSVIVG01027135001 GSVIVG01027142001 GSVIVG01027143001 GSVIVG01027145001 Potri.014G098900
OG0000991: Cocit.B2474.1 Cocit.D1856.1 Eucgr.B03016 Eucgr.G02321 GSVIVG01011895001 GSVIVG01011896001 Potri.008G120600 Potri.010G125000 Sapur.008G097100 Sapur.010G095600
OG0000992: Cocit.D0728.1 Cocit.E2556.1 Cocit.E2558.1 Eucgr.D01305 Eucgr.E04090 GSVIVG01012656001 Potri.004G018600 Potri.011G000400 Sapur.004G011300 Sapur.011G000600
OG0000993: Cocit.D2191.1 Eucgr.D02610 Eucgr.E01244 Eucgr.E01245 Eucgr.E01246 GSVIVG01022634001 Potri.001G133000 Potri.001G133100 Potri.003G100500 Sapur.001G109400
OG0000994: Cocit.D0291.1 Cocit.E2027.1 Eucgr.D00520 Eucgr.D00522 Eucgr.E02710 GSVIVG01021188001 Potri.004G054800 Potri.011G064400 Sapur.004G037900 Sapur.011G044300
OG0000995: Cocit.C0164.1 Cocit.C0166.1 Cocit.C0167.1 Eucgr.C00215 Eucgr.C00217 GSVIVG01023731001 Potri.006G177600 Potri.006G177700 Potri.018G099500 Sapur.018G075500
OG0000996: Cocit.C2256.1 Cocit.C2257.1 Cocit.C2258.1 Cocit.C2259.1 Cocit.C2262.1 Eucgr.C03822 Eucgr.C03837 GSVIVG01015383001 Potri.018G081300 Sapur.018G058300
OG0000997: Cocit.C1955.1 Cocit.C1958.1 Cocit.F2677.1 Cocit.F2679.1 Eucgr.C00771 Eucgr.C03200 Eucgr.C03202 GSVIVG01015021001 Potri.006G137000 Sapur.006G112900
OG0000998: Cocit.C1005.1 Eucgr.E03524 GSVIVG01012825001 GSVIVG01035882001 Potri.006G064300 Potri.018G025100 Potri.018G124700 Sapur.006G051500 Sapur.018G021500 Sapur.018G097600
OG0000999: Cocit.C0702.1 Cocit.C0704.1 Cocit.C0705.1 Eucgr.C01168 Eucgr.C01170 Eucgr.C01171 GSVIVG01015527001 GSVIVG01029270001 Potri.006G070000 Sapur.006G056600
OG0001000: Cocit.C1784.1 Cocit.C1786.1 Cocit.C1787.1 Eucgr.C02780 Eucgr.C02782 GSVIVG01035851001 Potri.006G253500 Potri.018G028100 Sapur.006G209600 Sapur.018G023900
OG0001001: Cocit.C1778.1 Cocit.C1779.1 Cocit.C1780.1 Cocit.C1781.1 Cocit.C1857.1 Eucgr.C02785 Eucgr.C02787 Eucgr.C02788 Potri.018G028700 Sapur.018G024400
OG0001002: Cocit.C0579.1 Cocit.E0726.1 Cocit.E0768.1 Eucgr.C03295 GSVIVG01015036001 Potri.006G138600 Potri.018G063200 Sapur.006G114300 Sapur.018G044400 Sapur.018G044900
OG0001003: Cocit.C0644.1 Cocit.C2277.1 Eucgr.C01082 Eucgr.C04139 GSVIVG01015448001 Potri.006G155800 Potri.006G157200 Potri.018G072700 Sapur.006G131700 Sapur.018G053800
OG0001004: Cocit.C0163.1 Cocit.C0165.1 Eucgr.C00216 Eucgr.C00218 Eucgr.C01243 GSVIVG01023726001 Potri.006G177900 Potri.018G099800 Sapur.006G142500 Sapur.018G075800
OG0001005: Cocit.C0479.1 Eucgr.C02840 Eucgr.C02844 Eucgr.C02851 Eucgr.C02855 GSVIVG01035796001 Potri.006G247700 Potri.018G033600 Sapur.006G205000 Sapur.018G027900
OG0001006: Cocit.C2473.1 Eucgr.H01018 Eucgr.H01020 Eucgr.H01023 Eucgr.H01027 Eucgr.H01029 Eucgr.H01030 Eucgr.H01033 Eucgr.H01035 Eucgr.H01041
OG0001007: Cocit.B0413.1 Cocit.C2094.1 Eucgr.B00667 Eucgr.G02382 GSVIVG01008204001 GSVIVG01012006001 Potri.008G111400 Potri.010G132800 Potri.015G052600 Sapur.010G103400
OG0001008: Cocit.C2222.1 Cocit.C2223.1 Cocit.C2255.1 Eucgr.C03863 Eucgr.C03865 GSVIVG01015413001 GSVIVG01015414001 Potri.006G156000 Potri.006G158900 Sapur.006G133300
OG0001009: Cocit.C0691.1 Cocit.C0786.1 Cocit.C2296.1 Eucgr.C01333 Eucgr.C04226 GSVIVG01015549001 Potri.006G068400 Potri.018G130500 Sapur.006G055200 Sapur.018G102000
OG0001010: Cocit.C1298.1 Cocit.C1301.1 Cocit.C1304.1 Cocit.C1305.1 Cocit.C1306.1 Cocit.C1307.1 Cocit.C1309.1 Cocit.C1311.1 Eucgr.C02338 Eucgr.C02349
OG0001011: Cocit.C2166.1 Cocit.C2167.1 Cocit.C2216.1 Cocit.C2217.1 Eucgr.C03891 GSVIVG01015213001 Potri.006G150900 Potri.018G066600 Sapur.006G124900 Sapur.018G048000
OG0001012: Cocit.C1043.1 Eucgr.C02096 Potri.006G275900 Potri.018G005300 Sapur.006G225900 Sapur.006G226300 Sapur.006G226600 Sapur.006G227000 Sapur.018G004700 Sapur.018G004800
OG0001013: Cocit.C1945.1 Eucgr.C03092 Eucgr.C03127 Eucgr.C03145 Eucgr.C03251 GSVIVG01035441001 Potri.006G223600 Potri.018G050300 Sapur.006G184100 Sapur.018G038300
OG0001014: Cocit.C2293.1 Eucgr.C04230 Eucgr.C04231 GSVIVG01015550001 Potri.006G068200 Potri.018G130100 Potri.018G130300 Sapur.006G055100 Sapur.018G101800 Sapur.018G101900
OG0001015: Cocit.C0119.1 Cocit.C1571.1 Eucgr.C00348 Eucgr.C02481 Eucgr.C02487 Eucgr.C02545 GSVIVG01023600001 Potri.006G184800 Potri.018G107000 Sapur.018G082200
OG0001016: Cocit.C0180.1 Eucgr.C00203 GSVIVG01029277001 Potri.006G175700 Potri.006G176200 Potri.018G098000 Potri.018G098100 Sapur.006G141700 Sapur.018G074200 Sapur.018G074300
OG0001017: Cocit.C0810.1 Cocit.C1745.1 Eucgr.C01585 Eucgr.C02894 GSVIVG01015367001 GSVIVG01035662001 Potri.006G241600 Potri.018G082500 Sapur.006G199900 Sapur.018G059400
OG0001018: Cocit.C2134.1 Cocit.F0189.1 Eucgr.H00554 Eucgr.K02287 GSVIVG01008476001 Potri.012G043200 Potri.015G030700 Sapur.012G028800 Sapur.15WG024300 Sapur.15ZG024000
OG0001019: Cocit.C0323.1 Cocit.F2671.1 Eucgr.C00778 Eucgr.C03291 GSVIVG01015032001 GSVIVG01016710001 Potri.003G069801 Potri.006G138000 Potri.018G062900 Sapur.006G113900
OG0001020: Cocit.C0060.1 Cocit.C0061.1 Eucgr.C00095 Eucgr.C02215 GSVIVG01029283001 Potri.006G072900 Potri.018G139800 Potri.018G139900 Sapur.006G058900 Sapur.018G106800
OG0001021: Cocit.C2614.1 Eucgr.C04019 GSVIVG01033164001 Potri.006G269500 Potri.006G270500 Potri.018G009700 Potri.018G011400 Sapur.006G221600 Sapur.006G221900 Sapur.018G008600
OG0001022: Cocit.C2131.1 Cocit.F0186.1 Eucgr.H00552 Eucgr.K02284 GSVIVG01008482001 Potri.012G043700 Potri.015G034500 Sapur.012G029100 Sapur.15WG027300 Sapur.15ZG027000
OG0001023: Cocit.C1272.1 Eucgr.C02190 Eucgr.C02196 Eucgr.C02200 Eucgr.C02202 GSVIVG01010919001 GSVIVG01010921001 GSVIVG01010922001 Sapur.018G114700 Sapur.018G115100
OG0001024: Cocit.C0238.1 Cocit.C0267.1 Eucgr.C00294 Eucgr.C00463 Eucgr.C00541 GSVIVG01010913001 Potri.006G070400 Potri.018G132100 Sapur.006G056800 Sapur.018G103200
OG0001025: Cocit.C1815.1 Cocit.C1816.1 Cocit.C1817.1 Eucgr.C02833 Eucgr.C02835 GSVIVG01035780001 Potri.006G248500 Potri.018G032900 Sapur.006G205700 Sapur.018G027000
OG0001026: Cocit.C0672.1 GSVIVG01035804001 Potri.006G250300 Potri.006G250400 Potri.018G030700 Potri.018G030900 Sapur.006G207200 Sapur.006G207300 Sapur.018G025600 Sapur.018G025700
OG0001027: Cocit.C0838.1 Eucgr.C01559 Eucgr.C01562 Eucgr.C01819 Eucgr.C01845 GSVIVG01035731001 Potri.006G246200 Potri.018G034900 Sapur.006G203700 Sapur.018G028800
OG0001028: Cocit.B1651.1 Cocit.C2105.1 Eucgr.B03091 Eucgr.G02397 Eucgr.G02398 GSVIVG01010168001 Potri.008G110600 Potri.010G134500 Sapur.008G088500 Sapur.010G104800
OG0001029: Cocit.C1053.1 Eucgr.I00676 GSVIVG01009309001 Potri.002G116300 Potri.007G006800 Potri.014G006900 Sapur.002G093900 Sapur.007G005100 Sapur.014G003500 Sapur.014G005500
OG0001030: Cocit.K1465.1 Eucgr.K01528 Eucgr.K01533 GSVIVG01022435001 Potri.013G065200 Sapur.013G060000 Sapur.013G060100 Sapur.013G060500 Sapur.013G067300 Sapur.013G067600
OG0001031: Cocit.K1770.1 Cocit.K1771.1 Cocit.K1772.1 Cocit.K1773.1 Cocit.K1774.1 Cocit.K1775.1 Cocit.K1776.1 Eucgr.K00906 Eucgr.K00907 Eucgr.K00909
OG0001032: Cocit.K0685.1 Cocit.K0687.1 Eucgr.K03346 GSVIVG01001177001 Potri.002G050400 Potri.002G050500 Potri.005G211800 Sapur.002G039100 Sapur.005G167500 Sapur.005G167600
OG0001033: Cocit.K0307.1 Cocit.B0155.1 Eucgr.B00347 Eucgr.K02873 GSVIVG01007809001 Potri.012G077400 Potri.015G072600 Sapur.012G056800 Sapur.15WG091100 Sapur.15ZG073700
OG0001034: Cocit.K0201.1 Cocit.B0033.1 Eucgr.B00100 Eucgr.K02713 GSVIVG01008564001 Potri.012G099300 Potri.015G097900 Sapur.012G075200 Sapur.15WG114800 Sapur.15ZG097200
OG0001035: Cocit.K0304.1 Cocit.B0157.1 Eucgr.B00349 Eucgr.K02869 GSVIVG01007804001 Potri.012G077800 Potri.015G073000 Sapur.012G057100 Sapur.15WG091400 Sapur.15ZG074000
OG0001036: Cocit.A1231.1 Cocit.K2148.1 Eucgr.A01438 Eucgr.K00408 GSVIVG01038594001 Potri.012G019100 Potri.015G009200 Sapur.012G010200 Sapur.15WG007400 Sapur.15ZG007200
OG0001037: Cocit.A0618.1 Cocit.K1624.1 Cocit.K1625.1 Eucgr.A00687 Eucgr.K01273 GSVIVG01030214001 Potri.006G107300 Potri.016G133400 Sapur.004G167700 Sapur.006G087900
OG0001038: Cocit.K2296.1 Cocit.L0919.1 Eucgr.A02804 Eucgr.K00238 GSVIVG01010595001 Potri.012G138900 Potri.015G141100 Sapur.012G106700 Sapur.15WG147400 Sapur.15ZG129600
OG0001039: Cocit.J0981.1 Cocit.K0808.1 Eucgr.F02488 Eucgr.F02489 Eucgr.J01500 GSVIVG01031038001 Potri.004G100400 Potri.017G114200 Sapur.004G096100 Sapur.017G094200
OG0001040: Cocit.K0135.1 Eucgr.K02548 GSVIVG01008151001 Potri.012G063101 Potri.012G063201 Potri.012G063500 Sapur.012G047600 Sapur.012G047800 Sapur.012G048100 Sapur.012G048300
OG0001041: Cocit.K2303.1 Cocit.L0923.1 Eucgr.A02808 Eucgr.K00230 GSVIVG01010611001 Potri.012G137300 Potri.015G139000 Sapur.012G105300 Sapur.15WG145900 Sapur.15ZG128100
OG0001042: Cocit.K0127.1 Cocit.B0372.1 Eucgr.B00628 Eucgr.K02540 GSVIVG01008128001 Potri.015G060000 Sapur.15WG078200 Sapur.15WG078400 Sapur.15ZG062100 Sapur.15ZG062300
OG0001043: Cocit.A2314.1 Cocit.K2369.1 Eucgr.A02877 Eucgr.K00150 GSVIVG01018556001 Potri.012G128100 Potri.015G129700 Sapur.012G097900 Sapur.15WG138700 Sapur.15ZG120900
OG0001044: Cocit.K0709.1 Eucgr.K03387 GSVIVG01011106001 Potri.002G215200 Potri.002G220100 Potri.014G139100 Potri.014G139200 Sapur.002G169400 Sapur.014G112700 Sapur.014G112800
OG0001045: Cocit.K0382.1 Eucgr.K02951 GSVIVG01030275001 Potri.006G104300 Potri.008G073900 Potri.010G183400 Potri.016G126300 Sapur.006G085200 Sapur.010G143200 Sapur.016G109100
OG0001046: Cocit.A1309.1 Cocit.K2048.1 Eucgr.A01021 Eucgr.K00588 GSVIVG01028205001 Potri.002G189000 Potri.002G189200 Potri.014G114700 Sapur.002G168400 Sapur.014G091500
OG0001047: Cocit.A2336.1 Cocit.K2334.1 Eucgr.A02848 Eucgr.K00187 GSVIVG01018449001 Potri.012G132700 Potri.015G134900 Sapur.012G102100 Sapur.15WG142800 Sapur.15ZG125000
OG0001048: Cocit.K0272.1 Cocit.B0072.1 Cocit.B0074.1 Eucgr.B00280 Eucgr.B00283 GSVIVG01007719001 Potri.012G082800 Potri.015G078900 Sapur.15WG098100 Sapur.15ZG080700
OG0001049: Cocit.A1928.1 Cocit.K1101.1 Eucgr.A02268 Eucgr.K01614 GSVIVG01033571001 Potri.006G043400 Potri.016G040500 Sapur.006G031800 Sapur.016G038400 Sapur.016G038500
OG0001050: Cocit.A1120.1 Cocit.K0368.1 Eucgr.A01680 Eucgr.K02932 GSVIVG01025734001 Potri.006G124500 Potri.006G124800 Potri.016G093100 Sapur.006G102500 Sapur.016G087600
OG0001051: Cocit.K0796.1 Cocit.K0797.1 Cocit.B2074.1 Eucgr.H00906 Eucgr.K03563 GSVIVG01028174001 GSVIVG01028176001 Potri.002G191600 Potri.014G116800 Sapur.014G093200
OG0001052: Cocit.K0287.1 Cocit.B0133.1 Eucgr.B00315 Eucgr.K02843 Potri.012G081000 Potri.015G051500 Potri.015G076400 Sapur.012G059900 Sapur.15WG096000 Sapur.15ZG078600
OG0001053: Cocit.A2272.1 Cocit.K1059.1 Cocit.K1060.1 Eucgr.A02613 Eucgr.K02603 GSVIVG01033923001 Potri.006G206000 Potri.016G073400 Sapur.006G168900 Sapur.016G068400
OG0001054: Cocit.A2316.1 Cocit.K2373.1 Eucgr.A02875 Eucgr.K00145 GSVIVG01018512001 Potri.012G129600 Potri.015G131400 Sapur.012G099300 Sapur.15WG140200 Sapur.15ZG122400
OG0001055: Cocit.A1353.1 Cocit.K2064.1 Eucgr.A00976 Eucgr.K00480 Eucgr.K00528 GSVIVG01038683001 Potri.012G004600 Potri.015G000600 Sapur.15WG000400 Sapur.15ZG000400
OG0001056: Cocit.K0098.1 Cocit.B0359.1 Eucgr.B00569 Eucgr.K02499 GSVIVG01007921001 Potri.012G066700 Potri.015G049000 Sapur.012G049200 Sapur.15WG064500 Sapur.15ZG052600
OG0001057: Cocit.A1237.1 Cocit.K2156.1 Eucgr.A01446 Eucgr.K00397 GSVIVG01038573001 Potri.012G017400 Potri.015G010500 Sapur.012G011300 Sapur.15WG008400 Sapur.15ZG008200
OG0001058: Cocit.K1242.1 Eucgr.K01830 GSVIVG01033517001 Potri.016G048200 Potri.016G048300 Potri.016G048400 Sapur.016G043100 Sapur.016G043200 Sapur.016G043300 Sapur.016G043400
OG0001059: Cocit.K0283.1 Cocit.B0060.1 Eucgr.B00303 Eucgr.K02839 GSVIVG01013764001 Potri.012G081700 Potri.015G077500 Sapur.012G060400 Sapur.15WG096700 Sapur.15ZG079300
OG0001060: Cocit.K2390.1 Eucgr.A02752 Eucgr.A02760 Eucgr.A02761 Eucgr.K00280 GSVIVG01028896001 Potri.015G146900 Potri.017G141900 Sapur.15WG152000 Sapur.15ZG134200
OG0001061: Cocit.A2172.1 Cocit.K2421.1 Eucgr.A02671 Eucgr.K00318 GSVIVG01028727001 Potri.012G033200 Potri.015G023500 Sapur.012G020400 Sapur.15WG018300 Sapur.15ZG018000
OG0001062: Cocit.K2211.1 Eucgr.K00334 GSVIVG01028707001 Potri.012G001000 Potri.015G020300 Sapur.012G018000 Sapur.15WG016100 Sapur.15WG016200 Sapur.15ZG015800 Sapur.15ZG015900
OG0001063: Cocit.K0300.1 Cocit.B0159.1 Eucgr.B00352 Eucgr.K02862 Eucgr.K02863 Eucgr.K02865 GSVIVG01007793001 Potri.012G078100 Potri.015G073500 Sapur.012G057600
OG0001064: Cocit.K0141.1 Cocit.B0390.1 Eucgr.B00644 Eucgr.K02630 GSVIVG01008161001 Potri.012G064200 Potri.015G048100 Sapur.012G045700 Sapur.15WG065200 Sapur.15ZG053300
OG0001065: Cocit.A0568.1 Cocit.K0387.1 Eucgr.A00608 Eucgr.K02962 GSVIVG01024668001 GSVIVG01030295001 Potri.006G103700 Potri.016G124100 Sapur.006G084600 Sapur.016G107600
OG0001066: Cocit.K2407.1 Eucgr.A02686 Eucgr.K00299 GSVIVG01028797001 Potri.012G035700 Potri.015G027100 Potri.015G027500 Sapur.012G022500 Sapur.15WG021000 Sapur.15ZG020700
OG0001067: Cocit.K0334.1 Cocit.B0196.1 Eucgr.B00385 Eucgr.K02908 GSVIVG01008093001 Potri.012G072700 Potri.015G068100 Sapur.012G052900 Sapur.15WG087400 Sapur.15ZG070000
OG0001068: Cocit.J0115.1 Cocit.K0457.1 Eucgr.J00935 Eucgr.K03242 GSVIVG01025175001 GSVIVG01025674001 Potri.006G128700 Potri.016G089000 Sapur.006G105700 Sapur.016G084100
OG0001069: Cocit.A1597.1 Cocit.K1784.1 Eucgr.A01820 Eucgr.K01026 GSVIVG01020546001 Potri.013G131600 Potri.019G095400 Potri.019G111600 Sapur.013G121700 Sapur.019G090200
OG0001070: Cocit.K1364.1 Eucgr.K01507 GSVIVG01029969001 Potri.013G061500 Potri.019G037900 Potri.019G038100 Sapur.013G056800 Sapur.019G037600 Sapur.019G037700 Sapur.019G037800
OG0001071: Cocit.K1898.1 Eucgr.K01105 GSVIVG01020689001 GSVIVG01021204001 GSVIVG01021205001 Potri.004G043700 Potri.011G052700 Potri.019G089400 Sapur.004G028700 Sapur.011G036500
OG0001072: Cocit.K0151.1 Cocit.B0411.1 Eucgr.B00665 Eucgr.K02639 GSVIVG01008198001 Potri.015G055700 Sapur.15WG070000 Sapur.15WG070100 Sapur.15ZG040100 Sapur.15ZG040200
OG0001073: Cocit.K2063.1 Eucgr.K00481 Eucgr.K00482 Eucgr.K00529 Eucgr.K00530 Potri.012G004500 Potri.015G000500 Sapur.012G000400 Sapur.15WG000300 Sapur.15ZG000300
OG0001074: Cocit.K0327.1 Cocit.B0188.1 Eucgr.B00377 Eucgr.K02897 GSVIVG01007843001 Potri.012G073900 Potri.015G069000 Sapur.012G053600 Sapur.15WG088100 Sapur.15ZG070700
OG0001075: Cocit.A1609.1 Cocit.K1855.1 Eucgr.A01832 Eucgr.A01833 Eucgr.K01045 GSVIVG01020575001 Potri.007G139100 Potri.017G012800 Sapur.007G124200 Sapur.017G006200
OG0001076: Cocit.K0202.1 Cocit.B0025.1 Eucgr.B00106 Eucgr.K02714 GSVIVG01008570001 Potri.012G098500 Potri.015G097400 Sapur.012G074500 Sapur.15WG114400 Sapur.15ZG096800
OG0001077: Cocit.B1050.1 Cocit.B1051.1 Eucgr.B01535 GSVIVG01028309001 Potri.002G039500 Potri.002G039600 Potri.005G223000 Sapur.002G030500 Sapur.005G177400 Sapur.005G177500
OG0001078: Cocit.B0026.1 Cocit.B0027.1 Eucgr.B00103 Eucgr.B00105 GSVIVG01008568001 Potri.012G098800 Potri.015G097500 Sapur.012G074800 Sapur.15WG114500 Sapur.15ZG096900
OG0001079: Cocit.B1423.1 Cocit.B1424.1 Cocit.B1425.1 Cocit.B1426.1 Cocit.B1433.1 GSVIVG01031210001 Potri.005G020200 Potri.013G010700 Sapur.005G014400 Sapur.013G009700
OG0001080: Cocit.B2904.1 Cocit.B2905.1 Cocit.B2907.1 Eucgr.A00893 Eucgr.A00894 Eucgr.A00895 GSVIVG01010098001 Potri.016G019400 Sapur.006G017400 Sapur.016G016000
OG0001081: Cocit.B1520.1 Cocit.B1521.1 Cocit.B1525.1 Cocit.B1799.1 Cocit.B1803.1 Cocit.B1804.1 Eucgr.B02203 Eucgr.B02205 Eucgr.B02206 Eucgr.B02207
OG0001082: Cocit.B1320.1 Cocit.B1321.1 Cocit.B1344.1 Cocit.B1345.1 Eucgr.B01994 Eucgr.B01996 GSVIVG01000036001 Potri.013G024100 Potri.013G024200 Sapur.013G024300
OG0001083: Cocit.B2052.1 Eucgr.H01005 Potri.002G194800 Potri.002G194900 Potri.002G195000 Potri.014G119200 Potri.014G119400 Sapur.002G163900 Sapur.014G095300 Sapur.014G095400
OG0001084: Cocit.J1175.1 Cocit.B3120.1 Eucgr.B03620 Eucgr.J01802 GSVIVG01001347001 GSVIVG01025420001 Potri.001G007800 Potri.003G217900 Sapur.001G006400 Sapur.003G165200
OG0001085: Cocit.B0537.1 Cocit.F0143.1 Eucgr.B00731 Eucgr.K02229 GSVIVG01008299001 Potri.012G055700 Potri.015G046300 Sapur.012G038500 Sapur.15WG045400 Sapur.15ZG048600
OG0001086: Cocit.B0404.1 Eucgr.B00659 GSVIVG01008185001 Potri.015G055300 Sapur.15WG066200 Sapur.15ZG041000 Sapur.15ZG041300 Sapur.15ZG041500 Sapur.15ZG051800 Sapur.15ZG054300
OG0001087: Cocit.J1217.1 Cocit.B0007.1 Eucgr.B00131 Eucgr.K02740 GSVIVG01008505001 Potri.012G095300 Potri.015G092800 Sapur.012G071500 Sapur.15WG110300 Sapur.15ZG092700
OG0001088: Cocit.B0608.1 Cocit.F0167.1 Eucgr.B00871 Eucgr.K02264 GSVIVG01008408001 Potri.012G048600 Potri.015G040300 Sapur.012G032600 Sapur.15WG031300 Sapur.15ZG035300
OG0001089: Cocit.B2156.1 Eucgr.B02520 Eucgr.B02522 GSVIVG01025217001 Potri.004G212800 Potri.009G010200 Sapur.004G160500 Sapur.009G005500 Sapur.009G005600 Sapur.009G005800
OG0001090: Cocit.B3063.1 Eucgr.B03635 GSVIVG01025254001 Potri.001G010600 Potri.001G230900 Potri.003G215300 Potri.009G024300 Sapur.001G008700 Sapur.009G017200 Sapur.016G125000
OG0001091: Cocit.B0618.1 Cocit.F0173.1 Eucgr.B00948 Eucgr.K02271 GSVIVG01008430001 Potri.012G047200 Potri.015G038700 Sapur.012G031800 Sapur.15WG047100 Sapur.15ZG033300
OG0001092: Cocit.B2901.1 Cocit.B2902.1 Cocit.B2903.1 Eucgr.A00896 Eucgr.A00898 Eucgr.A00899 Potri.006G021600 Potri.016G019201 Sapur.016G015800 Sapur.016G015900
OG0001093: Cocit.B0512.1 Cocit.F0139.1 Eucgr.B00724 Eucgr.K02225 GSVIVG01008291001 Potri.012G056300 Potri.015G046800 Sapur.012G039000 Sapur.15WG045900 Sapur.15ZG048100
OG0001094: Cocit.B1172.1 Eucgr.B01859 Eucgr.B01946 Eucgr.B01949 GSVIVG01000081001 Potri.005G032100 Potri.013G021600 Sapur.005G023500 Sapur.005G026500 Sapur.013G022700
OG0001095: Cocit.B2331.1 Cocit.B2924.1 Cocit.L5530.1 Eucgr.B02577 Eucgr.B03386 GSVIVG01020128001 Potri.008G191600 Potri.010G039700 Sapur.008G154100 Sapur.010G030200
OG0001096: Cocit.B0037.1 Eucgr.B00092 Eucgr.B00093 GSVIVG01008576001 Potri.012G101600 Potri.015G099700 Sapur.012G077100 Sapur.012G077200 Sapur.15WG116300 Sapur.15ZG098700
OG0001097: Cocit.B3172.1 Eucgr.B03672 Eucgr.B03675 Eucgr.B03677 GSVIVG01025310001 GSVIVG01025321001 Potri.001G018200 Potri.003G206000 Sapur.001G015100 Sapur.003G158200
OG0001098: Cocit.B2435.1 Cocit.B2436.1 Eucgr.B03062 Eucgr.B03063 GSVIVG01011970001 Potri.010G131200 Potri.010G131300 Sapur.010G101600 Sapur.010G101900 Sapur.010G102000
OG0001099: Cocit.L4893.1 GSVIVG01018622001 Potri.012G126800 Potri.015G127700 Sapur.012G097100 Sapur.012G097200 Sapur.15WG136400 Sapur.15WG136500 Sapur.15ZG118600 Sapur.15ZG118700
OG0001100: Cocit.A1346.1 Cocit.A1349.1 Eucgr.A00980 Eucgr.A00981 Potri.012G004000 Potri.015G000100 Sapur.002G177200 Sapur.012G000100 Sapur.15WG000100 Sapur.15ZG000100
OG0001101: Cocit.A1946.1 Cocit.A1947.1 Eucgr.A02455 GSVIVG01033572001 Potri.016G044200 Potri.016G044900 Potri.016G047000 Potri.016G047100 Potri.016G057900 Sapur.016G055100
OG0001102: Cocit.A1884.1 Cocit.A1885.1 Cocit.A1886.1 Eucgr.A02194 Eucgr.A02195 GSVIVG01025796001 Potri.006G033600 Potri.016G031700 Potri.016G031800 Sapur.016G028800
OG0001103: Cocit.A1544.1 Cocit.A1545.1 Cocit.A1546.1 Eucgr.A01766 Eucgr.A01767 GSVIVG01000449001 Potri.013G149200 Potri.019G118900 Sapur.013G133100 Sapur.019G105500
OG0001104: Cocit.A1738.1 Cocit.A1739.1 Cocit.A1740.1 Eucgr.A02022 Eucgr.A02023 Eucgr.A02024 GSVIVG01020837001 Potri.002G057400 Potri.005G205200 Sapur.002G045800
OG0001105: Cocit.A0309.1 Cocit.A0313.1 Cocit.A0314.1 Eucgr.A00198 Eucgr.A00202 Eucgr.A00203 GSVIVG01035030001 GSVIVG01035031001 Potri.008G108000 Sapur.008G085700
OG0001106: Cocit.A1004.1 Eucgr.A01564 Eucgr.K02377 Eucgr.K02383 Eucgr.K02388 Eucgr.K02398 Eucgr.K02409 GSVIVG01033764001 Potri.006G117000 Sapur.006G095800
OG0001107: Cocit.A1207.1 Eucgr.A01415 GSVIVG01038632001 Potri.012G022100 Potri.014G105101 Potri.015G005500 Sapur.012G008200 Sapur.014G083000 Sapur.15WG004300 Sapur.15ZG004200
OG0001108: Cocit.A0225.1 Cocit.A0227.1 Cocit.A0230.1 Cocit.A0231.1 Eucgr.A00020 Eucgr.A00021 GSVIVG01038111001 Potri.013G125000 Potri.019G093700 Sapur.013G113400
OG0001109: Cocit.A0340.1 Cocit.A0341.1 Cocit.A0342.1 Eucgr.A00407 Eucgr.A00408 GSVIVG01038268001 Potri.007G146600 Potri.017G001200 Sapur.007G130400 Sapur.017G000700
OG0001110: Cocit.A2068.1 Cocit.A2069.1 Eucgr.A02355 Eucgr.A02357 Eucgr.A02358 Eucgr.A02359 GSVIVG01033283001 GSVIVG01033284001 Potri.006G050700 Sapur.006G038400
OG0001111: Cocit.A0110.1 Cocit.A0111.1 Cocit.L4040.1 Eucgr.H00239 GSVIVG01038270001 Potri.007G146900 Potri.017G000800 Potri.017G000900 Sapur.007G130700 Sapur.017G000400
OG0001112: Cocit.A0375.1 Cocit.J2048.1 Eucgr.F03923 Eucgr.J03067 GSVIVG01017343001 GSVIVG01017487001 Potri.001G200500 Potri.003G030000 Sapur.001G169900 Sapur.003G014900
OG0001113: Cocit.A0730.1 Eucgr.J00031 GSVIVG01016569001 GSVIVG01034196001 Potri.008G053900 Potri.010G206766 Potri.010G206832 Sapur.008G041800 Sapur.010G162500 Sapur.010G162600
OG0001114: Cocit.A1386.1 Eucgr.A01047 GSVIVG01028204001 GSVIVG01030053001 Potri.002G189300 Potri.002G221400 Potri.014G165100 Sapur.002G171100 Sapur.014G091600 Sapur.014G134900
OG0001115: Cocit.A0431.1 Eucgr.A00803 Eucgr.A00805 GSVIVG01029870001 Potri.006G111100 Potri.016G140200 Potri.016G140300 Sapur.004G173900 Sapur.004G174000 Sapur.006G090700
OG0001116: Cocit.J1196.1 Cocit.J1197.1 Eucgr.J01838 Eucgr.J01839 GSVIVG01024607001 Potri.013G154000 Potri.019G126700 Sapur.013G137900 Sapur.013G138000 Sapur.019G109800
OG0001117: Cocit.J1396.1 Eucgr.B02350 Eucgr.J02041 Eucgr.J02042 Eucgr.J02043 Eucgr.J02044 Potri.001G241700 Potri.009G032700 Sapur.009G024200 Sapur.016G133900
OG0001118: Cocit.J0061.1 Cocit.J0062.1 Cocit.J0063.1 Eucgr.J00987 Eucgr.J00988 GSVIVG01014594001 GSVIVG01014595001 GSVIVG01014596001 GSVIVG01014599001 Potri.001G416900
OG0001119: Cocit.J2005.1 Cocit.F2518.1 Eucgr.F03133 Eucgr.J02856 GSVIVG01016858001 Potri.001G200700 Potri.003G037600 Potri.003G039400 Sapur.001G168200 Sapur.003G023200
OG0001120: Cocit.J0471.1 Cocit.J0472.1 Eucgr.J00529 Eucgr.J00530 GSVIVG01036073001 GSVIVG01036074001 GSVIVG01036075001 Potri.004G199600 Potri.009G161001 Sapur.004G150100
OG0001121: Cocit.L5032.1 Eucgr.A00056 GSVIVG01013581001 GSVIVG01013582001 Potri.007G124700 Potri.017G034801 Potri.017G035700 Sapur.017G021800 Sapur.017G025200 Sapur.017G027000
OG0001122: Cocit.F3182.1 Cocit.F3184.1 Cocit.F3185.1 Eucgr.F03761 Eucgr.F03763 GSVIVG01008907001 GSVIVG01008913001 GSVIVG01008914001 Potri.002G086700 Sapur.002G069400
OG0001123: Cocit.F0848.1 Cocit.F1912.1 Eucgr.F00310 Eucgr.F00312 Eucgr.F02435 GSVIVG01009018001 Potri.002G095300 Potri.005G165500 Sapur.002G076700 Sapur.005G129400
OG0001124: Cocit.F2150.1 Eucgr.B00829 GSVIVG01008343001 GSVIVG01011840001 Potri.012G053800 Potri.015G043900 Sapur.012G036900 Sapur.15WG043700 Sapur.15ZG050100 Sapur.15ZG050300
OG0001125: Cocit.F0348.1 Cocit.F0349.1 Cocit.F0352.1 Eucgr.F01582 Eucgr.F01583 GSVIVG01009730001 Potri.002G034500 Potri.005G228600 Sapur.002G026400 Sapur.005G182800
OG0001126: Cocit.F0249.1 Cocit.F0250.1 Eucgr.F01676 Eucgr.F01677 Eucgr.F01678 Eucgr.F01679 Eucgr.F01680 GSVIVG01009972001 Potri.002G018300 Sapur.002G012800
OG0001127: Cocit.F2687.1 Cocit.F2688.1 Cocit.F2689.1 Cocit.F2690.1 Eucgr.C03190 Eucgr.C03191 Eucgr.C03193 GSVIVG01015008001 Potri.018G064400 Sapur.018G046200
OG0001128: Cocit.F2641.1 Cocit.F2644.1 Cocit.F2646.1 Eucgr.F03267 Eucgr.F03268 Eucgr.F03271 GSVIVG01014195001 Potri.011G109600 Sapur.011G074900 Sapur.016G250100
OG0001129: Cocit.F3060.1 GSVIVG01034509001 Potri.002G069200 Potri.002G069301 Potri.005G190901 Potri.005G191000 Sapur.002G054000 Sapur.002G054100 Sapur.005G150200 Sapur.005G150300
OG0001130: Cocit.F0326.1 Cocit.F1405.1 Eucgr.F01604 Eucgr.F01854 GSVIVG01009792001 GSVIVG01009794001 Potri.002G030000 Potri.005G232700 Sapur.002G022500 Sapur.005G185900
OG0001131: Cocit.F2053.1 Cocit.F2054.1 Eucgr.F04130 Eucgr.F04133 GSVIVG01034493001 Potri.013G114200 Potri.019G084800 Sapur.013G105900 Sapur.019G082200 Sapur.019G082400
OG0001132: Cocit.F3203.1 Cocit.L1999.1 Eucgr.F02691 Eucgr.F04203 GSVIVG01034563001 Potri.002G065600 Potri.005G195000 Sapur.002G051800 Sapur.005G153300 Sapur.006G130000
OG0001133: Cocit.F0157.1 Eucgr.K02244 GSVIVG01007770001 GSVIVG01008363001 Potri.012G051300 Potri.015G042600 Sapur.012G035100 Sapur.15WG066500 Sapur.15WG067700 Sapur.15ZG039000
OG0001134: Cocit.F1323.1 Cocit.F1324.1 Eucgr.F01152 Eucgr.F01153 Eucgr.F01154 GSVIVG01014308001 GSVIVG01014309001 Potri.011G117100 Potri.011G117300 Sapur.011G080900
OG0001135: Cocit.F1687.1 Cocit.F1688.1 Cocit.F1689.1 Eucgr.F00192 Eucgr.F02317 Eucgr.F02319 Potri.002G124000 Potri.014G025200 Sapur.002G100900 Sapur.014G014900
OG0001136: Cocit.F1075.1 Cocit.F2885.1 Eucgr.F00885 Eucgr.F03459 GSVIVG01037617001 GSVIVG01037621001 Potri.001G424500 Potri.011G137700 Sapur.011G101800 Sapur.016G280400
OG0001137: Cocit.F0308.1 Eucgr.F01624 GSVIVG01008858001 GSVIVG01009832001 Potri.002G027200 Potri.002G082700 Potri.005G235300 Sapur.002G020100 Sapur.002G066000 Sapur.005G188200
OG0001138: Cocit.F1022.1 Cocit.F1024.1 Eucgr.F02471 Eucgr.F02472 GSVIVG01016712001 GSVIVG01016714001 Potri.003G069300 Potri.003G069400 Potri.003G069600 Sapur.003G039600
OG0001139: Cocit.F1814.1 Cocit.F1815.1 Cocit.F1852.1 Eucgr.F00420 Eucgr.F02146 GSVIVG01009171001 Potri.002G105600 Potri.005G155300 Potri.005G155700 Sapur.002G084800
OG0001140: Cocit.E2800.1 Cocit.E2832.1 Cocit.E2833.1 Cocit.E2835.1 Cocit.F0710.1 Eucgr.E03862 Eucgr.E03863 Eucgr.E03867 Eucgr.E03871 Eucgr.E03873
OG0001141: Cocit.F1261.1 Eucgr.F01064 Eucgr.F01065 GSVIVG01014468001 Potri.001G409000 Potri.001G414900 Potri.011G125600 Potri.T024300 Sapur.011G092200 Sapur.016G266800
OG0001142: Cocit.F3110.1 GSVIVG01009991001 GSVIVG01010000001 Potri.002G073900 Potri.002G074200 Potri.002G074300 Potri.005G186200 Sapur.002G057900 Sapur.002G058100 Sapur.005G146200
OG0001143: Cocit.F3037.1 Eucgr.F03666 GSVIVG01014795001 GSVIVG01014798001 GSVIVG01014802001 Potri.001G468500 Sapur.016G306000 Sapur.016G306200 Sapur.016G306400 Sapur.016G306500
OG0001144: Cocit.F1610.1 Eucgr.F01463 GSVIVG01020384001 GSVIVG01020387001 GSVIVG01020388001 GSVIVG01020389001 GSVIVG01020394001 Potri.005G098000 Potri.007G066300 Sapur.005G077400
OG0001145: Cocit.F2348.1 Eucgr.F02974 GSVIVG01036389001 Potri.001G181500 Potri.013G101100 Potri.019G075500 Sapur.001G152400 Sapur.013G096000 Sapur.016G017800 Sapur.019G073000
OG0001146: Cocit.F0849.1 Cocit.F1911.1 Eucgr.F00305 Eucgr.F00306 Eucgr.F02436 GSVIVG01009017001 Potri.002G095100 Potri.005G165700 Sapur.002G076600 Sapur.005G129500
OG0001147: Cocit.F2952.1 Eucgr.F03558 Eucgr.F03560 Eucgr.F03566 GSVIVG01013374001 GSVIVG01013375001 Potri.002G009400 Potri.005G251900 Sapur.002G006000 Sapur.005G201900
OG0001148: Cocit.F2241.1 GSVIVG01016000001 GSVIVG01016003001 GSVIVG01016009001 GSVIVG01016012001 GSVIVG01016034001 GSVIVG01029640001 GSVIVG01029646001 GSVIVG01029650001 Potri.001G043800
OG0001149: Cocit.F3199.1 Cocit.L2001.1 Eucgr.F02695 Eucgr.F04205 GSVIVG01034558001 Potri.002G066000 Potri.005G194700 Sapur.002G052000 Sapur.005G153000 Sapur.006G129700
OG0001150: Cocit.E2546.1 Cocit.E2547.1 Cocit.E2548.1 Cocit.E2549.1 Eucgr.E04071 Eucgr.E04072 Eucgr.E04074 Potri.004G016800 Potri.011G002100 Sapur.004G010000
OG0001151: Cocit.E0727.1 Cocit.E0728.1 Eucgr.E01062 Eucgr.E01063 Eucgr.E01064 GSVIVG01019673001 Potri.001G448700 Potri.011G152800 Potri.011G152900 Sapur.011G113000
OG0001152: Cocit.E0838.1 Cocit.E0839.1 Eucgr.E01027 GSVIVG01019610001 Potri.001G087100 Potri.003G143900 Potri.003G144000 Sapur.001G070900 Sapur.003G106500 Sapur.003G106600
OG0001153: Cocit.E2194.1 Cocit.E2268.1 Eucgr.E03446 Potri.004G035700 Potri.011G044000 Sapur.004G022500 Sapur.004G022600 Sapur.004G022700 Sapur.004G022900 Sapur.011G029200
OG0001154: Cocit.E1550.1 Cocit.E1552.1 Eucgr.D01582 Eucgr.D01587 Eucgr.D01596 Eucgr.D01599 Eucgr.E01973 Eucgr.E01983 Eucgr.E01990 Eucgr.E01998
OG0001155: Cocit.E1215.1 Eucgr.D01226 Eucgr.E01547 GSVIVG01018281001 GSVIVG01018283001 Potri.002G137900 Potri.014G047700 Potri.014G047900 Sapur.014G036300 Sapur.014G036400
OG0001156: Cocit.E1420.1 Cocit.E1421.1 Cocit.E1422.1 Cocit.E1423.1 Cocit.E1424.1 Eucgr.E01756 Eucgr.E01757 Eucgr.E01758 Eucgr.E01759 GSVIVG01019297001
OG0001157: Cocit.E2313.1 Cocit.E2314.1 Cocit.E2316.1 Eucgr.F00450 GSVIVG01009222001 GSVIVG01009223001 GSVIVG01009224001 Potri.002G109300 Potri.005G150400 Sapur.002G088000
OG0001158: Cocit.E0923.1 Eucgr.G03186 GSVIVG01004020001 GSVIVG01004028001 GSVIVG01012409001 GSVIVG01012423001 GSVIVG01012437001 GSVIVG01012445001 Potri.003G190101 Sapur.003G145300
OG0001159: Cocit.E2736.1 Eucgr.F03737 GSVIVG01008949001 Potri.004G093600 Potri.004G112200 Potri.017G102600 Potri.017G122200 Sapur.004G066200 Sapur.004G075700 Sapur.017G101300
OG0001160: Cocit.E0755.1 Eucgr.C03257 Eucgr.C03310 Eucgr.C03313 Eucgr.C03319 GSVIVG01015058001 GSVIVG01015059001 GSVIVG01015060001 Potri.006G140500 Sapur.006G115900
OG0001161: Eucgr.C03267 Eucgr.C03331 Eucgr.C03340 Eucgr.C03348 Eucgr.C03501 Eucgr.C03511 GSVIVG01015085001 Potri.006G142000 Potri.018G065800 Sapur.006G117400
OG0001162: Eucgr.C02199 GSVIVG01035584001 Potri.006G279900 Potri.006G280000 Potri.018G001800 Potri.018G001900 Sapur.006G230600 Sapur.006G230700 Sapur.018G000800 Sapur.018G000900
OG0001163: Eucgr.H00027 GSVIVG01021020001 Potri.001G319500 Potri.001G319600 Potri.017G058500 Potri.017G058600 Sapur.016G194700 Sapur.016G194800 Sapur.017G049400 Sapur.017G049500
OG0001164: Eucgr.B01320 GSVIVG01017736001 Potri.008G222100 Potri.008G222200 Potri.008G224900 Potri.008G225000 Potri.010G014300 Potri.010G014400 Sapur.008G162000 Sapur.010G009400
OG0001165: Eucgr.K00270 Eucgr.K00271 Eucgr.K00273 Eucgr.K00274 GSVIVG01028930001 Potri.012G142000 Potri.015G145100 Sapur.012G109000 Sapur.15WG150700 Sapur.15ZG132900
OG0001166: Potri.010G015400 Potri.010G015800 Potri.010G017100 Potri.010G017450 Potri.010G018300 Potri.010G018400 Potri.010G018600 Potri.010G020200 Sapur.010G009700 Sapur.010G009800
OG0001167: GSVIVG01034915001 GSVIVG01034936001 GSVIVG01034937001 Potri.010G150900 Potri.010G151000 Sapur.010G116900 Sapur.010G117100 Sapur.010G117300 Sapur.010G117500 Sapur.010G117700
OG0001168: GSVIVG01032879001 Potri.017G095900 Potri.017G096000 Potri.017G096400 Potri.017G096600 Potri.017G096800 Potri.017G098200 Potri.017G098401 Sapur.017G080100 Sapur.017G080200
OG0001169: Potri.017G035400 Sapur.017G021300 Sapur.017G021900 Sapur.017G022600 Sapur.017G023700 Sapur.017G024000 Sapur.017G024500 Sapur.017G025000 Sapur.017G025300 Sapur.017G026500
OG0001170: Potri.004G191900 Potri.004G192100 Potri.004G192300 Potri.004G192400 Potri.004G192500 Potri.004G192700 Potri.004G192900 Potri.004G193100 Sapur.004G146100 Sapur.004G146400
OG0001171: GSVIVG01031289001 Potri.005G007300 Potri.005G007400 Potri.013G005500 Potri.013G005600 Sapur.005G006000 Sapur.005G006100 Sapur.005G006500 Sapur.005G006600 Sapur.013G005100
OG0001172: Potri.011G104600 Potri.011G104700 Potri.011G104900 Potri.011G104966 Potri.011G105032 Potri.011G105100 Sapur.011G062600 Sapur.011G063000 Sapur.011G063100 Sapur.011G063700
OG0001173: Potri.007G125000 Potri.007G125200 Potri.007G125450 Potri.007G125800 Potri.007G126100 Sapur.007G111300 Sapur.007G111400 Sapur.007G111500 Sapur.007G111700 Sapur.007G113200
OG0001174: Potri.007G117050 Sapur.017G034600 Sapur.017G036300 Sapur.017G036400 Sapur.017G036500 Sapur.017G036600 Sapur.017G036800 Sapur.017G037700 Sapur.017G037900 Sapur.017G039000
OG0001175: Potri.019G025800 Potri.019G025900 Potri.019G026000 Potri.019G026200 Potri.019G026400 Potri.019G026500 Potri.019G026700 Sapur.013G047400 Sapur.013G047500 Sapur.013G047600
OG0001176: Cocit.K1039.1 Cocit.L1661.1 Eucgr.A02564 Eucgr.K01917 GSVIVG01022566001 Potri.006G201400 Potri.016G067800 Sapur.006G164700 Sapur.016G062800
OG0001177: Cocit.H0281.1 Cocit.H0670.1 Cocit.H0671.1 Eucgr.H00461 GSVIVG01031657001 Potri.002G233700 Potri.014G147400 Sapur.002G180900 Sapur.014G119700
OG0001178: Cocit.B2982.1 Cocit.H3327.1 Eucgr.B03515 Eucgr.H04617 GSVIVG01010521001 Potri.001G058400 Potri.003G169600 Sapur.001G047600 Sapur.003G126400
OG0001179: Cocit.A1487.1 Cocit.H2058.1 Eucgr.A01099 Eucgr.K00769 GSVIVG01030487001 Potri.002G226000 Potri.014G157100 Sapur.002G174700 Sapur.014G128100
OG0001180: Cocit.H2710.1 Cocit.H2711.1 Eucgr.H02452 GSVIVG01000583001 GSVIVG01020220001 Potri.008G183000 Potri.010G051100 Sapur.008G148000 Sapur.010G020700
OG0001181: Cocit.E0076.1 Cocit.H2357.1 Eucgr.D02282 Eucgr.E00158 GSVIVG01026893001 Potri.002G158500 Potri.014G082600 Sapur.002G129400 Sapur.014G063500
OG0001182: Cocit.H1191.1 Cocit.H1297.1 Eucgr.H01772 Eucgr.H01779 Eucgr.H01803 Eucgr.H01829 Eucgr.H02123 Eucgr.H02169 Eucgr.H02187
OG0001183: Cocit.B1574.1 Cocit.H3007.1 Eucgr.B02112 Eucgr.H04380 GSVIVG01021828001 Potri.005G052000 Potri.013G039400 Sapur.005G040300 Sapur.013G037300
OG0001184: Cocit.A0078.1 Cocit.H0077.1 Eucgr.A00096 Eucgr.H00367 GSVIVG01010792001 Potri.007G129900 Potri.017G028500 Sapur.007G115700 Sapur.017G017800
OG0001185: Cocit.H0589.1 Cocit.H0590.1 Cocit.H0591.1 Eucgr.H00850 Eucgr.H00851 GSVIVG01030099001 GSVIVG01030106001 Potri.014G168600 Sapur.014G137300
OG0001186: Cocit.F0062.1 Cocit.H0684.1 Eucgr.F01956 Eucgr.F03634 GSVIVG01013470001 Potri.002G001100 Potri.005G260000 Sapur.002G000500 Sapur.005G208400
OG0001187: Cocit.B1563.1 Cocit.H2931.1 Eucgr.B02150 Eucgr.H04226 GSVIVG01023499001 Potri.013G047300 Potri.019G019500 Sapur.013G044000 Sapur.019G028200
OG0001188: Cocit.B1581.1 Cocit.H2899.1 Eucgr.B02125 Eucgr.H04320 GSVIVG01036220001 Potri.005G055100 Potri.013G042400 Sapur.005G042700 Sapur.013G039400
OG0001189: Cocit.H2714.1 Cocit.L1140.1 Cocit.L1142.1 Eucgr.H04056 GSVIVG01034916001 Potri.008G103900 Potri.010G146900 Sapur.008G082500 Sapur.010G114400
OG0001190: Cocit.B0891.1 Cocit.B0899.1 Cocit.H1539.1 Eucgr.B01216 Eucgr.H03650 Potri.008G198000 Potri.010G027500 Sapur.008G172400 Sapur.010G014300
OG0001191: Cocit.H1421.1 Cocit.H1873.1 Cocit.H1874.1 Eucgr.H03059 Eucgr.H03060 GSVIVG01027804001 Potri.008G166500 Potri.010G071400 Sapur.008G135000
OG0001192: Cocit.B1113.1 Cocit.H1020.1 Eucgr.B01418 Eucgr.H01394 GSVIVG01019078001 Potri.013G085600 Potri.019G053600 Sapur.013G087900 Sapur.019G051900
OG0001193: Cocit.H2203.1 Cocit.H2204.1 Cocit.H2205.1 Cocit.H2206.1 Cocit.H2207.1 Eucgr.H03578 Eucgr.H03581 Eucgr.H03585 Eucgr.H03588
OG0001194: Cocit.H0484.1 Eucgr.H00498 Eucgr.H00732 Potri.002G231800 Potri.002G249500 Potri.014G150300 Sapur.002G179300 Sapur.002G194000 Sapur.014G122400
OG0001195: Cocit.A0079.1 Cocit.H0076.1 Eucgr.A00097 Eucgr.H00366 GSVIVG01010794001 Potri.007G130100 Potri.017G028300 Sapur.007G115800 Sapur.017G017600
OG0001196: Cocit.B0704.1 Cocit.H2082.1 Eucgr.B01031 Eucgr.H03425 GSVIVG01018021001 Potri.008G156100 Potri.010G083400 Sapur.008G126300 Sapur.010G064600
OG0001197: Cocit.H2977.1 Eucgr.B01760 Eucgr.H04426 GSVIVG01021949001 GSVIVG01021959001 Potri.005G044400 Potri.013G031100 Sapur.005G033600 Sapur.013G030000
OG0001198: Cocit.D2028.1 Cocit.H2317.1 Eucgr.D02326 Eucgr.E00096 GSVIVG01026969001 Potri.002G164900 Potri.014G090700 Sapur.002G149500 Sapur.014G070400
OG0001199: Cocit.H0325.1 Eucgr.E00818 GSVIVG01019454001 GSVIVG01019458001 GSVIVG01019459001 Potri.001G096400 Potri.003G134900 Sapur.001G079000 Sapur.003G098800
OG0001200: Cocit.F0080.1 Cocit.H0707.1 Eucgr.F01820 Eucgr.F03603 GSVIVG01013430001 Potri.002G004600 Potri.005G256700 Sapur.002G002700 Sapur.005G205700
OG0001201: Cocit.B0847.1 Cocit.H1527.1 Eucgr.B01240 Eucgr.B01248 Eucgr.H03663 GSVIVG01017834001 Potri.010G026000 Sapur.008G173400 Sapur.010G014900
OG0001202: Cocit.B1569.1 Cocit.H2913.1 Eucgr.B02118 Eucgr.H04339 GSVIVG01021793001 Potri.005G053000 Potri.013G040600 Sapur.005G041100 Sapur.013G038100
OG0001203: Cocit.H0260.1 Cocit.H1401.1 Eucgr.H00145 Eucgr.H03025 GSVIVG01027847001 Potri.008G168800 Potri.010G069600 Sapur.008G137000 Sapur.010G042500
OG0001204: Cocit.H0236.1 Cocit.H1443.1 Eucgr.H00117 Eucgr.H02900 GSVIVG01027942001 Potri.008G173100 Potri.010G064300 Sapur.008G140800 Sapur.010G047400
OG0001205: Cocit.H2181.1 Cocit.I1094.1 Eucgr.H03347 Eucgr.I01638 Potri.001G328800 Potri.017G064500 Potri.T043300 Sapur.016G203300 Sapur.017G054600
OG0001206: Cocit.B3001.1 Cocit.H3307.1 Eucgr.B03537 Eucgr.H03387 GSVIVG01000940001 Potri.001G061200 Potri.003G166500 Sapur.001G049900 Sapur.003G123800
OG0001207: Cocit.H2179.1 Cocit.I1089.1 Eucgr.H03349 Eucgr.I01633 GSVIVG01033063001 Potri.001G328000 Potri.T043800 Sapur.016G202700 Sapur.017G055000
OG0001208: Cocit.B2877.1 Cocit.H1898.1 Eucgr.B03303 Eucgr.H02522 GSVIVG01013810001 Potri.008G188000 Potri.010G044300 Sapur.008G151200 Sapur.010G026300
OG0001209: Cocit.E0084.1 Cocit.H2350.1 Eucgr.D02290 Eucgr.E00137 GSVIVG01026930001 Potri.002G159700 Potri.014G084200 Sapur.002G129900 Sapur.014G064900
OG0001210: Cocit.B1374.1 Cocit.H3136.1 Eucgr.B02000 Eucgr.H04468 GSVIVG01000012001 Potri.005G039800 Potri.013G025900 Sapur.005G029500 Sapur.013G025700
OG0001211: Cocit.B2880.1 Cocit.H1683.1 Eucgr.B03306 Eucgr.H02547 GSVIVG01013787001 Potri.008G188800 Potri.010G043200 Sapur.008G151900 Sapur.010G027200
OG0001212: Cocit.B2972.1 Cocit.H3336.1 Eucgr.B03504 Eucgr.H04633 Potri.001G057300 Potri.003G171100 Sapur.001G046700 Sapur.003G128000 Sapur.003G128200
OG0001213: Cocit.B1584.1 Cocit.H2862.1 Eucgr.B02127 Eucgr.H04262 GSVIVG01036262001 Potri.013G043700 Potri.019G013100 Sapur.013G040600 Sapur.019G021900
OG0001214: Cocit.H1274.1 Cocit.H2196.1 Eucgr.B01102 Eucgr.H03564 GSVIVG01017917001 Potri.008G149600 Potri.010G091800 Sapur.008G120800 Sapur.010G058000
OG0001215: Cocit.C1345.1 Cocit.H2452.1 Eucgr.B01280 Eucgr.H03871 GSVIVG01017774001 Potri.008G215700 Potri.010G022500 Sapur.008G165100 Sapur.010G017100
OG0001216: Cocit.J1284.1 Cocit.H3637.1 Eucgr.B02236 Eucgr.J01894 GSVIVG01024705001 Potri.001G278900 Potri.009G073400 Sapur.009G057200 Sapur.016G163600
OG0001217: Cocit.F0083.1 Cocit.H0701.1 Eucgr.F01823 Eucgr.F03611 GSVIVG01013442001 Potri.002G003100 Potri.005G257800 Sapur.002G001800 Sapur.005G206700
OG0001218: Cocit.H0266.1 Cocit.H1409.1 Eucgr.H00151 Eucgr.H03039 GSVIVG01027827001 Potri.008G167700 Potri.010G070700 Sapur.008G136000 Sapur.010G041300
OG0001219: Cocit.H3751.1 Cocit.H3752.1 Cocit.H3753.1 Cocit.I0165.1 Eucgr.H04961 GSVIVG01026494001 Potri.005G058800 Potri.007G109200 Sapur.007G098000
OG0001220: Cocit.H0194.1 Cocit.H1636.1 Eucgr.H00044 Eucgr.H02770 GSVIVG01020911001 Potri.001G316700 Potri.017G057100 Sapur.016G192900 Sapur.017G045600
OG0001221: Cocit.H0333.1 Cocit.I1252.1 Eucgr.D01792 Eucgr.E00807 GSVIVG01019448001 Potri.001G097200 Potri.003G134200 Sapur.001G079300 Sapur.003G097900
OG0001222: Cocit.B1421.1 Cocit.H3284.1 Eucgr.B02080 Eucgr.H03281 GSVIVG01031205001 Potri.005G020400 Potri.013G010900 Sapur.005G014600 Sapur.013G009900
OG0001223: Cocit.H2461.1 Cocit.H2644.1 Eucgr.B01602 Eucgr.H03942 GSVIVG01035139001 Potri.008G220700 Potri.010G012000 Sapur.008G161200 Sapur.010G007700
OG0001224: Cocit.H0303.1 Cocit.H2004.1 Eucgr.H00223 Eucgr.H03182 GSVIVG01018089001 Potri.008G160200 Potri.010G079000 Sapur.008G130100 Sapur.010G068000
OG0001225: Cocit.H2031.1 Cocit.L4685.1 Eucgr.A01715 Eucgr.K00800 GSVIVG01030605001 Potri.002G230200 Potri.014G152000 Sapur.002G177700 Sapur.014G124100
OG0001226: Cocit.B1818.1 Cocit.H2948.1 Eucgr.B02160 Eucgr.H04208 Potri.013G049600 Potri.013G050200 Potri.019G023600 Sapur.013G046200 Sapur.019G030500
OG0001227: Cocit.B2973.1 Cocit.H3335.1 Eucgr.B03506 Eucgr.H04632 GSVIVG01010502001 Potri.001G057400 Potri.003G171000 Sapur.001G046800 Sapur.003G127900
OG0001228: Cocit.H1949.1 Eucgr.H02601 Eucgr.H02602 GSVIVG01013720001 GSVIVG01013744001 GSVIVG01013745001 Potri.008G189600 Potri.010G041500 Sapur.008G152600
OG0001229: Cocit.H1135.1 Cocit.H1136.1 Eucgr.H01229 Eucgr.H01230 Eucgr.H01231 Eucgr.H01233 Eucgr.H01234 Eucgr.H01916 Eucgr.H01920
OG0001230: Cocit.H1973.1 Eucgr.H02917 GSVIVG01027916001 GSVIVG01028417001 Potri.008G172000 Potri.010G065666 Potri.014G192701 Sapur.008G139900 Sapur.010G046000
OG0001231: Cocit.H3507.1 Cocit.I0222.1 Eucgr.H04892 Eucgr.I00292 GSVIVG01022277001 Potri.005G087200 Potri.007G076800 Sapur.005G068900 Sapur.007G073000
OG0001232: Cocit.B2963.1 Cocit.H3341.1 Eucgr.B03492 Eucgr.H04638 GSVIVG01010486001 Potri.001G056800 Potri.003G171400 Sapur.001G046300 Sapur.003G128600
OG0001233: Cocit.G0186.1 Cocit.H1593.1 Eucgr.G00082 Eucgr.I02791 GSVIVG01023155001 Potri.003G001400 Potri.004G228400 Sapur.001G185700 Sapur.003G000800
OG0001234: Cocit.B0705.1 Cocit.H2080.1 Eucgr.B01030 Eucgr.H03423 GSVIVG01018024001 Potri.008G156300 Potri.010G083200 Sapur.008G126500 Sapur.010G064800
OG0001235: Cocit.H1802.1 Cocit.H1803.1 Eucgr.H03167 GSVIVG01018108001 Potri.008G161700 Potri.010G077200 Potri.010G077300 Sapur.010G035300 Sapur.010G035400
OG0001236: Cocit.B0933.1 Cocit.H2430.1 Eucgr.B01304 Eucgr.H03903 GSVIVG01017750001 Potri.008G209300 Potri.010G024500 Sapur.008G163700 Sapur.010G015900
OG0001237: Cocit.H0061.1 Eucgr.H00340 Potri.007G132100 Sapur.007G117500 Sapur.007G117700 Sapur.007G118100 Sapur.007G118300 Sapur.007G118500 Sapur.007G119300
OG0001238: Cocit.A0060.1 Cocit.H0131.1 Eucgr.A00250 Eucgr.H00423 GSVIVG01013564001 Potri.007G124000 Potri.017G036300 Sapur.007G110700 Sapur.017G027500
OG0001239: Cocit.H2066.1 Eucgr.K00756 GSVIVG01030502001 Potri.002G224700 Potri.002G224800 Potri.014G158300 Sapur.002G173900 Sapur.002G174000 Sapur.014G129100
OG0001240: Cocit.K0955.1 Cocit.K0956.1 Cocit.H0481.1 Eucgr.H00738 Eucgr.H00741 Eucgr.K02101 Eucgr.K02102 Potri.002G249200 Sapur.002G193700
OG0001241: Cocit.B1481.1 Cocit.H3166.1 Eucgr.B01693 Eucgr.B02109 GSVIVG01035979001 Potri.005G051800 Potri.013G039200 Sapur.005G040100 Sapur.013G037100
OG0001242: Cocit.F1116.1 Cocit.H1760.1 Eucgr.F00973 Eucgr.F03436 GSVIVG01001980001 Potri.001G419100 Potri.011G135300 Sapur.011G099800 Sapur.016G276800
OG0001243: Cocit.H1418.1 Eucgr.H03048 Eucgr.H03049 Eucgr.H03050 Eucgr.H03052 Eucgr.H03053 Eucgr.H03054 Eucgr.H03055 Eucgr.H03056
OG0001244: Cocit.H1783.1 Eucgr.F03414 GSVIVG01014570001 Potri.001G409500 Potri.001G415200 Potri.011G131100 Sapur.011G097100 Sapur.016G273800 Sapur.016G274000
OG0001245: Cocit.B0782.1 Cocit.H2100.1 Eucgr.B01058 Eucgr.H03450 Eucgr.L00403 Potri.008G154600 Potri.010G085700 Sapur.008G125300 Sapur.010G062800
OG0001246: Cocit.B2086.1 Cocit.B2087.1 Cocit.H0612.1 Cocit.H0614.1 Eucgr.H00887 Eucgr.H00888 Eucgr.H00890 Eucgr.H00891 GSVIVG01028197001
OG0001247: Cocit.E0061.1 Cocit.H2370.1 Eucgr.D02268 Eucgr.E00179 GSVIVG01026849001 Potri.002G157300 Potri.014G080900 Sapur.002G128300 Sapur.014G062300
OG0001248: Cocit.G1422.1 Cocit.H0347.1 Eucgr.H00191 Eucgr.H03155 GSVIVG01018122001 Potri.008G162800 Potri.010G076200 Sapur.008G132200 Sapur.010G036400
OG0001249: Cocit.B2999.1 Cocit.H3311.1 Eucgr.B03535 Eucgr.H04600 GSVIVG01000937001 Potri.001G060800 Potri.003G166900 Sapur.001G049500 Sapur.003G124100
OG0001250: Cocit.H3771.1 Eucgr.J01294 Eucgr.J01306 Eucgr.J01312 Eucgr.J01321 Eucgr.J01329 Eucgr.J01335 Potri.007G104700 Sapur.007G093700
OG0001251: Cocit.H0261.1 Cocit.H1404.1 Eucgr.H00146 Eucgr.H03028 GSVIVG01027844001 Potri.008G168600 Potri.010G069900 Sapur.008G136900 Sapur.010G042200
OG0001252: Cocit.H0316.1 Cocit.I1242.1 Eucgr.D01777 Eucgr.E00832 GSVIVG01019483001 Potri.001G095200 Potri.003G136100 Sapur.001G078000 Sapur.003G099700
OG0001253: Cocit.J1215.1 Cocit.H1272.1 Eucgr.B01103 Eucgr.J01698 Eucgr.K02742 GSVIVG01008499001 Potri.015G092500 Sapur.15WG110000 Sapur.15ZG092500
OG0001254: Cocit.H2613.1 Eucgr.H03968 GSVIVG01035094001 Potri.010G006100 Potri.010G006200 Potri.010G009132 Potri.010G009200 Sapur.010G004700 Sapur.010G004800
OG0001255: Cocit.H2491.1 Cocit.H2492.1 Eucgr.H02295 GSVIVG01000135001 GSVIVG01000137001 GSVIVG01000140001 Potri.005G145400 Potri.007G053800 Sapur.005G122300
OG0001256: Cocit.H0256.1 Cocit.H1392.1 Eucgr.H00140 Eucgr.H03016 GSVIVG01027857001 Potri.008G169400 Potri.010G069000 Sapur.008G137600 Sapur.010G043000
OG0001257: Cocit.B3004.1 Cocit.H3304.1 Eucgr.B03541 Eucgr.H03383 GSVIVG01000948001 Potri.001G061600 Potri.003G166200 Sapur.001G050200 Sapur.003G123400
OG0001258: Cocit.B0592.1 Cocit.H2083.1 Eucgr.B01052 Eucgr.H03426 GSVIVG01018020001 Potri.008G156000 Potri.010G083500 Sapur.008G126200 Sapur.010G064500
OG0001259: Cocit.H2645.1 Eucgr.B01603 Eucgr.H03943 Eucgr.H03948 GSVIVG01035128001 Potri.008G220400 Potri.010G011900 Sapur.008G161100 Sapur.010G007600
OG0001260: Cocit.K1979.1 Cocit.B0717.1 Cocit.H1809.1 Eucgr.H03415 GSVIVG01018037001 Potri.008G157300 Potri.010G082200 Sapur.008G127200 Sapur.010G065800
OG0001261: Cocit.B2988.1 Cocit.H3325.1 Eucgr.B03523 Eucgr.H04615 GSVIVG01010528001 Potri.001G059100 Potri.003G168700 Sapur.001G048100 Sapur.003G125500
OG0001262: Cocit.J1283.1 Cocit.H3641.1 Eucgr.B02240 Eucgr.J01893 GSVIVG01024714001 Potri.001G278300 Potri.009G072800 Sapur.009G056700 Sapur.016G163000
OG0001263: Cocit.H0335.1 Cocit.I1257.1 Eucgr.D01798 Eucgr.E00805 GSVIVG01019440001 Potri.001G097700 Potri.003G133600 Sapur.001G079800 Sapur.003G097400
OG0001264: Cocit.A0196.1 Cocit.H0013.1 Eucgr.H00286 Eucgr.L00023 GSVIVG01038188001 Potri.013G128600 Potri.019G099000 Sapur.013G116800 Sapur.019G094500
OG0001265: Cocit.H3440.1 Eucgr.H04668 GSVIVG01010331001 GSVIVG01010335001 GSVIVG01010351001 GSVIVG01010355001 Potri.008G179000 Potri.010G055800 Sapur.008G144800
OG0001266: Cocit.B1543.1 Cocit.H3016.1 Eucgr.B01718 Eucgr.H04387 GSVIVG01021860001 Potri.005G049400 Potri.013G036100 Sapur.005G038200 Sapur.013G035600
OG0001267: Cocit.H2316.1 Eucgr.D02327 GSVIVG01026974001 GSVIVG01026975001 GSVIVG01026976001 Potri.002G165000 Potri.014G090800 Sapur.002G149400 Sapur.014G070500
OG0001268: Cocit.D2007.1 Cocit.H2338.1 Eucgr.D02306 Eucgr.E00117 GSVIVG01027004001 Potri.002G161100 Potri.014G086700 Sapur.002G131300 Sapur.014G067000
OG0001269: Cocit.H2036.1 Cocit.L4688.1 Eucgr.A01720 Eucgr.K00803 GSVIVG01030609001 Potri.007G122800 Potri.017G037000 Sapur.007G109700 Sapur.017G027900
OG0001270: Cocit.F0056.1 Cocit.H0693.1 Eucgr.F01950 Eucgr.F03621 GSVIVG01013455001 Potri.002G002200 Potri.005G259000 Sapur.002G001300 Sapur.005G207700
OG0001271: Cocit.H2225.1 Cocit.L4604.1 Eucgr.B01146 Eucgr.H03602 GSVIVG01017885001 Potri.008G202200 Potri.010G030500 Sapur.008G168800 Sapur.010G011800
OG0001272: Cocit.H2947.1 Eucgr.H04100 Eucgr.H04210 GSVIVG01026324001 Potri.013G049700 Potri.013G050300 Potri.019G023700 Sapur.013G046500 Sapur.019G030600
OG0001273: Cocit.F2172.1 Cocit.H2148.1 Eucgr.B01089 Eucgr.H03536 GSVIVG01017942001 Potri.008G151300 Potri.010G089600 Sapur.008G122400 Sapur.010G059800
OG0001274: Cocit.B1728.1 Cocit.H2925.1 Eucgr.B02146 Eucgr.H04235 GSVIVG01023521001 Potri.013G046500 Potri.019G018600 Sapur.013G043300 Sapur.019G027800
OG0001275: Cocit.G0463.1 Cocit.G0464.1 Cocit.G0465.1 Eucgr.G00850 Eucgr.G00851 Potri.001G311700 Potri.017G051700 Sapur.016G188700 Sapur.017G039800
OG0001276: Cocit.B2429.1 Cocit.G1536.1 Eucgr.B02954 Eucgr.G02112 GSVIVG01011675001 Potri.008G133500 Potri.010G108100 Sapur.008G108500 Sapur.010G081500
OG0001277: Cocit.G2476.1 Cocit.G2477.1 Eucgr.G03363 Eucgr.G03364 GSVIVG01032155001 Potri.001G263700 Potri.009G058600 Sapur.009G044900 Sapur.016G151800
OG0001278: Cocit.G0969.1 Cocit.G0970.1 Eucgr.G00449 Eucgr.G00451 GSVIVG01031931001 Potri.004G152400 Potri.009G113700 Sapur.004G114400 Sapur.009G090100
OG0001279: Cocit.J0816.1 Cocit.G2372.1 Eucgr.J01178 GSVIVG01036674001 GSVIVG01036676001 Potri.001G028000 Potri.003G195700 Potri.003G195900 Sapur.001G023200
OG0001280: Cocit.G1430.1 Eucgr.G01281 GSVIVG01037871001 GSVIVG01037872001 GSVIVG01037873001 Potri.001G296900 Potri.009G091100 Sapur.009G071400 Sapur.016G177300
OG0001281: Cocit.G2302.1 Cocit.G2305.1 Eucgr.G02995 Eucgr.G02997 GSVIVG01016437001 Potri.008G061600 Potri.010G196500 Sapur.008G048800 Sapur.010G153900
OG0001282: Cocit.G0976.1 Cocit.G0977.1 Eucgr.D02461 Eucgr.D02462 GSVIVG01027637001 Potri.002G146800 Potri.014G068600 Sapur.002G120200 Sapur.014G050100
OG0001283: Cocit.G1862.1 Cocit.G1867.1 Eucgr.B00149 GSVIVG01007544001 Potri.012G092800 Potri.015G090500 Sapur.012G069100 Sapur.15WG108100 Sapur.15ZG090600
OG0001284: Cocit.G2162.1 Cocit.G2163.1 Eucgr.G02772 GSVIVG01032624001 Potri.008G048000 Potri.010G213300 Sapur.008G037000 Sapur.010G169500 Sapur.010G169600
OG0001285: Cocit.G1752.1 Cocit.G1753.1 Eucgr.G02458 GSVIVG01012191001 GSVIVG01012192001 Potri.008G094200 Potri.010G159900 Sapur.010G123200 Sapur.010G123300
OG0001286: Cocit.K0535.1 Cocit.G2329.1 Eucgr.G03059 Eucgr.J00224 GSVIVG01032837001 Potri.008G067500 Potri.010G189800 Sapur.008G053200 Sapur.010G149000
OG0001287: Cocit.G0874.1 Cocit.I1536.1 Eucgr.G01439 Eucgr.G01442 Eucgr.I01150 GSVIVG01031739001 Potri.004G141000 Potri.009G101800 Sapur.009G079600
OG0001288: Cocit.G0576.1 Cocit.I1553.1 Eucgr.G01234 Eucgr.I01069 GSVIVG01037846001 Potri.001G294300 Potri.009G089000 Sapur.009G069600 Sapur.016G175600
OG0001289: Cocit.G0128.1 Cocit.G0133.1 Cocit.G0140.1 Cocit.G0249.1 Eucgr.G00422 Eucgr.G00554 GSVIVG01023350001 Potri.003G015000 Sapur.003G008400
OG0001290: Cocit.G0248.1 Eucgr.G00555 GSVIVG01023346001 Potri.003G015100 Potri.004G218650 Potri.004G218800 Sapur.001G177200 Sapur.001G177300 Sapur.003G008600
OG0001291: Cocit.G0903.1 Cocit.G0904.1 Eucgr.B03871 Eucgr.B03872 GSVIVG01036150001 Potri.004G184200 Potri.009G144000 Sapur.004G138500 Sapur.009G114500
OG0001292: Cocit.G0456.1 Cocit.G0458.1 Cocit.G0459.1 Cocit.G0587.1 Cocit.G0588.1 Cocit.G0663.1 Eucgr.G00822 Eucgr.G00829 Eucgr.G00843
OG0001293: Cocit.G1858.1 Cocit.G1859.1 Eucgr.B00144 GSVIVG01007521001 Potri.012G094100 Potri.015G091400 Sapur.012G070200 Sapur.15WG108900 Sapur.15ZG091400
OG0001294: Cocit.B2684.1 Cocit.G1823.1 Eucgr.B03417 Eucgr.G02522 GSVIVG01020038001 Potri.008G148400 Potri.010G093000 Sapur.008G119900 Sapur.010G079600
OG0001295: Cocit.B2294.1 Cocit.G1510.1 Eucgr.B02635 Eucgr.G02062 GSVIVG01011573001 Potri.008G140700 Potri.010G100900 Sapur.008G113900 Sapur.010G072600
OG0001296: Cocit.G1953.1 Eucgr.F03971 Eucgr.F03977 Eucgr.J03121 GSVIVG01015991001 Potri.001G043100 Potri.003G183700 Sapur.001G032900 Sapur.003G139300
OG0001297: Cocit.G1168.1 Cocit.G1192.1 Eucgr.G01812 Eucgr.G01814 GSVIVG01023905001 Potri.004G181000 Potri.004G181100 Sapur.004G136100 Sapur.004G136200
OG0001298: Cocit.G1376.1 Cocit.G1377.1 Eucgr.G02169 GSVIVG01011716001 GSVIVG01011719001 Potri.010G111000 Sapur.010G083800 Sapur.010G083900 Sapur.010G084000
OG0001299: Cocit.J0065.1 Cocit.G2069.1 Eucgr.G02693 Eucgr.J00991 GSVIVG01011287001 Potri.008G021100 Potri.010G237900 Sapur.008G014600 Sapur.010G192400
OG0001300: Cocit.B2428.1 Cocit.G1535.1 Eucgr.B02953 Eucgr.G02113 GSVIVG01011676001 Potri.008G133600 Potri.010G108000 Sapur.008G108600 Sapur.010G081400
OG0001301: Cocit.B2586.1 Cocit.G1733.1 Eucgr.B03143 Eucgr.G02431 GSVIVG01012236001 Potri.008G097200 Potri.010G157200 Sapur.008G076700 Sapur.010G120700
OG0001302: Cocit.J0070.1 Cocit.G2269.1 Eucgr.G02935 Eucgr.J00006 GSVIVG01016560001 Potri.008G056400 Potri.010G203400 Sapur.008G044100 Sapur.010G159700
OG0001303: Cocit.G0764.1 Eucgr.H03215 Eucgr.H03219 GSVIVG01003163001 Potri.001G300800 Potri.009G096400 Potri.009G096500 Sapur.009G075600 Sapur.016G180400
OG0001304: Cocit.K0546.1 Cocit.G2227.1 Eucgr.G03037 Eucgr.J00237 GSVIVG01032861001 Potri.008G065600 Potri.010G191900 Sapur.008G051900 Sapur.010G150300
OG0001305: Cocit.J0818.1 Cocit.G2371.1 Eucgr.G03228 Eucgr.J01177 GSVIVG01036672001 Potri.001G028100 Potri.003G195600 Sapur.001G023300 Sapur.003G151600
OG0001306: Cocit.J0022.1 Cocit.G2167.1 Eucgr.G02768 Eucgr.J01163 GSVIVG01025050001 Potri.008G048800 Potri.010G212300 Sapur.008G037600 Sapur.010G168700
OG0001307: Cocit.J0819.1 Cocit.G2370.1 Eucgr.G03227 Eucgr.J01176 GSVIVG01036671001 Potri.001G028200 Potri.003G195500 Sapur.001G023400 Sapur.003G151400
OG0001308: Cocit.G1333.1 Cocit.I1066.1 Eucgr.G01942 Eucgr.I01609 GSVIVG01033005001 Potri.001G322300 Potri.017G060800 Sapur.016G197300 Sapur.017G051400
OG0001309: Cocit.G0410.1 Eucgr.G01119 Eucgr.G01121 GSVIVG01009248001 GSVIVG01036954001 Potri.001G286900 Potri.009G081200 Sapur.009G063700 Sapur.016G169600
OG0001310: Cocit.F2186.1 Cocit.G1959.1 Eucgr.F03985 Eucgr.J03130 GSVIVG01016103001 Potri.001G041900 Potri.003G184900 Sapur.001G032000 Sapur.003G140400
OG0001311: Cocit.G1881.1 Eucgr.B00168 GSVIVG01007582001 Potri.012G091300 Potri.012G091500 Potri.015G087800 Sapur.012G068000 Sapur.15WG105600 Sapur.15ZG088100
OG0001312: Cocit.G0875.1 Cocit.I1535.1 Eucgr.I01153 GSVIVG01031742001 GSVIVG01031747001 Potri.004G141200 Potri.009G101900 Sapur.004G089000 Sapur.009G079700
OG0001313: Cocit.J0853.1 Cocit.G2281.1 Eucgr.G02949 Eucgr.J01235 GSVIVG01016509001 Potri.008G058200 Potri.010G201200 Sapur.008G045700 Sapur.010G157900
OG0001314: Cocit.J0634.1 Cocit.G2322.1 Eucgr.G03067 Eucgr.J00202 GSVIVG01032807001 Potri.008G069400 Potri.010G187900 Sapur.008G054800 Sapur.010G147200
OG0001315: Cocit.J0893.1 Cocit.G2461.1 Eucgr.G03380 Eucgr.J01278 GSVIVG01032096001 Potri.001G266400 Potri.009G060800 Sapur.009G047100 Sapur.016G153400
OG0001316: Cocit.D1935.1 Cocit.G1094.1 Eucgr.G01775 Eucgr.I01412 GSVIVG01024031001 Potri.004G174800 Potri.009G134400 Sapur.004G131000 Sapur.009G107000
OG0001317: Cocit.B3009.1 Cocit.G1343.1 Eucgr.B03547 Eucgr.G01956 GSVIVG01000970001 Potri.001G062700 Potri.003G164800 Sapur.001G050800 Sapur.003G122100
OG0001318: Cocit.E1188.1 Cocit.G0990.1 Eucgr.D02474 Eucgr.E01474 GSVIVG01027648001 Potri.002G145100 Potri.014G066700 Sapur.002G118300 Sapur.014G048400
OG0001319: Cocit.B2571.1 Cocit.G1746.1 Eucgr.B03157 Eucgr.G02452 GSVIVG01012212001 Potri.008G095300 Potri.010G158900 Sapur.008G075100 Sapur.010G122200
OG0001320: Cocit.B2419.1 Cocit.G1367.1 Eucgr.B02942 Eucgr.G02157 GSVIVG01011700001 Potri.008G132500 Potri.010G109500 Sapur.008G107600 Sapur.010G082500
OG0001321: Cocit.D1271.1 Cocit.G1078.1 Eucgr.G00444 Eucgr.I01263 GSVIVG01031955001 Potri.004G153500 Potri.009G115100 Sapur.004G115300 Sapur.009G091000
OG0001322: Cocit.G0731.1 Cocit.G0820.1 Cocit.G0823.1 Eucgr.G01720 GSVIVG01024197001 Potri.004G161200 Potri.009G123100 Sapur.004G121200 Sapur.009G097600
OG0001323: Cocit.B1619.1 Cocit.G1917.1 Eucgr.G02745 Eucgr.J01041 GSVIVG01016182001 Potri.008G032300 Potri.010G229400 Sapur.008G023100 Sapur.010G183800
OG0001324: Cocit.G1425.1 Eucgr.H03158 GSVIVG01018119001 Potri.008G162100 Potri.008G162200 Potri.008G162500 Potri.010G076700 Sapur.008G132000 Sapur.010G035900
OG0001325: Cocit.J0815.1 Cocit.G2373.1 Eucgr.G03231 Eucgr.J01180 GSVIVG01013483001 Potri.001G027900 Potri.003G196000 Sapur.001G023100 Sapur.003G151800
OG0001326: Cocit.A0397.1 Cocit.G1949.1 Eucgr.F03955 Eucgr.J03117 GSVIVG01015952001 Potri.001G044500 Potri.003G182200 Sapur.001G034200 Sapur.003G138200
OG0001327: Cocit.G0226.1 Cocit.I1754.1 Eucgr.G00581 Eucgr.I02723 GSVIVG01022966001 Potri.001G210900 Potri.003G019300 Sapur.001G174500 Sapur.003G010700
OG0001328: Cocit.G2233.1 Eucgr.G03042 GSVIVG01016313001 GSVIVG01032857001 Potri.008G066200 Potri.008G066300 Potri.010G191200 Sapur.008G052200 Sapur.010G149900
OG0001329: Cocit.G0871.1 Cocit.I1541.1 Eucgr.G01436 Eucgr.I01145 GSVIVG01031730001 Potri.004G140600 Potri.009G101166 Potri.009G101232 Sapur.009G079000
OG0001330: Cocit.G1104.1 Cocit.I1357.1 Eucgr.G01726 Eucgr.I01326 GSVIVG01024174001 Potri.004G162400 Potri.009G124100 Sapur.004G122100 Sapur.009G098500
OG0001331: Cocit.G1435.1 Cocit.I1570.1 Eucgr.G01294 Eucgr.G01682 Eucgr.I01086 GSVIVG01037887001 Potri.001G297700 Potri.009G092600 Sapur.016G178100
OG0001332: Cocit.G2391.1 Eucgr.G03260 GSVIVG01000854001 GSVIVG01000855001 GSVIVG01000856001 Potri.001G023200 Potri.001G023300 Sapur.001G019700 Sapur.001G019800
OG0001333: Cocit.G1174.1 Cocit.I1172.1 Eucgr.G01860 Eucgr.I01524 GSVIVG01023878001 Potri.004G206100 Potri.009G167400 Sapur.004G154800 Sapur.009G130800
OG0001334: Cocit.B3017.1 Cocit.G1356.1 Eucgr.B03556 Eucgr.G01968 GSVIVG01001086001 Potri.001G067300 Potri.003G162700 Sapur.001G052400 Sapur.003G120500
OG0001335: Cocit.K0545.1 Cocit.G2232.1 Eucgr.G03040 Eucgr.J00236 GSVIVG01032858001 Potri.008G066000 Potri.010G191300 Sapur.008G052100 Sapur.010G150000
OG0001336: Cocit.G1030.1 Eucgr.G00255 Eucgr.G00264 Eucgr.G00265 Eucgr.G01510 Eucgr.J02657 Eucgr.J02660 GSVIVG01023846001 Potri.004G209300
OG0001337: Cocit.G0399.1 Eucgr.G01088 Eucgr.G01099 Eucgr.G01101 Eucgr.G01103 Potri.001G286500 Potri.009G080700 Sapur.009G063400 Sapur.016G169300
OG0001338: Cocit.G0981.1 Cocit.G0982.1 Eucgr.D02466 Eucgr.D02467 GSVIVG01027667001 Potri.002G146300 Potri.014G068200 Sapur.002G119500 Sapur.014G049500
OG0001339: Cocit.J1211.1 Cocit.G1855.1 Eucgr.B00140 GSVIVG01008493001 Potri.012G094400 Potri.015G091900 Sapur.012G070500 Sapur.15WG109400 Sapur.15ZG091900
OG0001340: Cocit.D0819.1 Cocit.G0363.1 Eucgr.F02049 Eucgr.F03689 GSVIVG01014684001 Potri.001G367900 Potri.011G093500 Sapur.011G072500 Sapur.016G232900
OG0001341: Cocit.A0396.1 Cocit.G1933.1 Eucgr.F03953 Eucgr.J03104 GSVIVG01034221001 Potri.001G046700 Potri.003G181100 Sapur.001G037500 Sapur.003G137500
OG0001342: Cocit.B2600.1 Cocit.G1754.1 Eucgr.B03165 Eucgr.G02459 GSVIVG01012196001 Potri.008G094000 Potri.010G160100 Sapur.008G073800 Sapur.010G123400
OG0001343: Cocit.G2213.1 Eucgr.G03021 GSVIVG01016383001 GSVIVG01024817001 GSVIVG01034023001 Potri.008G063400 Potri.010G194100 Sapur.008G050300 Sapur.010G151900
OG0001344: Cocit.G2266.1 Eucgr.G02932 Eucgr.J00015 GSVIVG01016550001 GSVIVG01024980001 Potri.008G055500 Potri.010G204300 Sapur.008G043200 Sapur.010G160500
OG0001345: Cocit.G1255.1 Cocit.I1183.1 Eucgr.H04992 Eucgr.I01536 GSVIVG01023866001 Potri.004G207300 Potri.009G168600 Sapur.004G155600 Sapur.009G131900
OG0001346: Cocit.G2198.1 GSVIVG01016564001 Potri.008G054200 Potri.010G206200 Potri.010G206300 Sapur.008G042100 Sapur.008G042200 Sapur.010G162000 Sapur.010G162100
OG0001347: Cocit.L4015.1 Eucgr.J01552 Eucgr.J01568 Eucgr.J01570 Eucgr.J01575 Eucgr.J01579 GSVIVG01030833001 Potri.017G126100 Sapur.017G104400
OG0001348: Cocit.L4691.1 Eucgr.K00809 Potri.007G122000 Potri.007G122100 Potri.017G037900 Potri.017G038100 Sapur.007G108700 Sapur.017G028400 Sapur.017G028500
OG0001349: Cocit.I1090.1 Cocit.I1091.1 Eucgr.I01634 Eucgr.I01635 GSVIVG01033066001 Potri.001G328300 Potri.T043600 Sapur.016G202900 Sapur.017G054800
OG0001350: Cocit.I1272.1 Eucgr.D01814 Eucgr.D01815 Eucgr.D01817 GSVIVG01019414001 Potri.001G099400 Potri.003G132300 Sapur.001G081200 Sapur.003G096100
OG0001351: Cocit.I0503.1 Cocit.I0538.1 Eucgr.H02094 Eucgr.I00891 GSVIVG01022076001 Potri.005G140900 Potri.007G046500 Sapur.005G108300 Sapur.007G043700
OG0001352: Cocit.I0040.1 Cocit.I1508.1 Eucgr.G01503 Eucgr.I01178 GSVIVG01031804001 Potri.004G144800 Potri.009G106600 Sapur.004G108100 Sapur.009G083700
OG0001353: Cocit.I0720.1 Cocit.I0728.1 Cocit.I0729.1 Cocit.I0730.1 Eucgr.I02285 Eucgr.I02287 Potri.005G104000 Potri.005G104900 Sapur.005G083300
OG0001354: Cocit.I0291.1 Cocit.I0547.1 Eucgr.H02006 Eucgr.I00942 GSVIVG01022153001 Potri.005G136900 Potri.007G042100 Sapur.005G107100 Sapur.007G039300
OG0001355: Cocit.I0183.1 Cocit.I0329.1 Eucgr.I00316 Eucgr.I00317 GSVIVG01022245001 Potri.005G085200 Potri.007G079800 Sapur.005G067000 Sapur.007G075100
OG0001356: Cocit.D1815.1 Cocit.I1293.1 Cocit.I1294.1 Eucgr.D01837 Eucgr.D01838 GSVIVG01019741001 Potri.003G128700 Sapur.001G084000 Sapur.003G092900
OG0001357: Cocit.I1635.1 Eucgr.I02598 Eucgr.I02599 Eucgr.I02600 GSVIVG01038474001 Potri.001G284301 Potri.009G079000 Sapur.009G062000 Sapur.016G167800
OG0001358: Cocit.I0608.1 Eucgr.I02442 GSVIVG01018944001 Potri.005G122200 Potri.007G023800 Potri.007G025200 Sapur.005G097600 Sapur.007G021100 Sapur.007G022600
OG0001359: Cocit.I0494.1 Eucgr.I00763 Eucgr.I00789 Eucgr.I00817 GSVIVG01000223001 Potri.005G142200 Potri.007G048700 Sapur.005G124600 Sapur.007G045800
OG0001360: Cocit.I0285.1 Cocit.I0286.1 Eucgr.I00415 Eucgr.I00417 Eucgr.I00582 Potri.005G078500 Potri.007G089400 Sapur.005G061100 Sapur.007G081900
OG0001361: Cocit.J1599.1 Cocit.I1122.1 Eucgr.I01668 Eucgr.J02305 GSVIVG01001830001 Potri.004G203800 Potri.009G165000 Sapur.004G153400 Sapur.009G129200
OG0001362: Cocit.I0722.1 Cocit.I0723.1 Eucgr.G01819 Eucgr.I02282 GSVIVG01023906001 Potri.004G181200 Potri.009G140800 Sapur.004G136300 Sapur.009G112200
OG0001363: Cocit.I0693.1 Eucgr.I02357 GSVIVG01018795001 GSVIVG01024149001 Potri.004G164500 Potri.007G012700 Potri.009G126200 Sapur.004G123800 Sapur.007G010300
OG0001364: Cocit.I0079.1 Eucgr.I00185 GSVIVG01022214001 Potri.005G065300 Potri.005G083400 Potri.007G082200 Sapur.005G049500 Sapur.005G065500 Sapur.007G076900
OG0001365: Cocit.J1783.1 Cocit.I0859.1 Eucgr.I02137 Eucgr.J02605 GSVIVG01016695001 Potri.001G164000 Potri.003G071200 Sapur.001G133800 Sapur.003G040600
OG0001366: Cocit.J1632.1 Cocit.I0681.1 Eucgr.I02371 Eucgr.J02393 GSVIVG01018832001 Potri.005G117500 Potri.007G016400 Sapur.005G093900 Sapur.007G013700
OG0001367: Cocit.J1330.1 Cocit.I1026.1 Eucgr.I01897 Eucgr.J02153 GSVIVG01032563001 Potri.017G075100 Potri.017G075300 Sapur.017G060300 Sapur.017G060600
OG0001368: Cocit.J1788.1 Cocit.I0864.1 Eucgr.I02133 Eucgr.J02610 GSVIVG01016701001 Potri.001G164800 Potri.003G070500 Sapur.001G133300 Sapur.003G040200
OG0001369: Cocit.J1812.1 Cocit.I0867.1 Eucgr.I02130 Eucgr.J01463 GSVIVG01036452001 Potri.004G103800 Potri.017G111700 Sapur.004G081700 Sapur.017G092400
OG0001370: Cocit.J1709.1 Cocit.I0689.1 Eucgr.I02360 Eucgr.J02422 Potri.005G115700 Potri.007G013000 Potri.007G013100 Sapur.005G092400 Sapur.007G010600
OG0001371: Cocit.J0943.1 Cocit.I0793.1 Eucgr.J01410 GSVIVG01036543001 Potri.004G114300 Potri.004G114400 Potri.017G100600 Sapur.004G074400 Sapur.017G082200
OG0001372: Cocit.J1871.1 Cocit.I0721.1 Eucgr.I02283 Eucgr.J02517 Potri.005G103900 Potri.005G104700 Potri.005G104800 Potri.007G060100 Sapur.005G083200
OG0001373: Cocit.J1782.1 Cocit.I0858.1 Eucgr.I02139 Eucgr.J02604 GSVIVG01016693001 Potri.001G163900 Potri.003G071300 Sapur.001G133900 Sapur.003G040700
OG0001374: Cocit.J1701.1 Cocit.I0705.1 Eucgr.I02347 Eucgr.J02432 GSVIVG01018778001 Potri.005G113600 Potri.007G057600 Sapur.005G090700 Sapur.007G052800
OG0001375: Cocit.J0901.1 Cocit.I0812.1 Eucgr.I02090 Eucgr.J01431 GSVIVG01036509001 Potri.004G111100 Potri.017G106700 Sapur.004G076700 Sapur.017G086700
OG0001376: Cocit.I0270.1 Eucgr.C04383 GSVIVG01012841001 Potri.006G063000 Potri.007G073300 Potri.018G119500 Potri.018G122700 Sapur.006G050300 Sapur.018G096200
OG0001377: Cocit.J1478.1 Cocit.I1006.1 Eucgr.I01909 Eucgr.J02137 GSVIVG01032598001 Potri.004G129900 Potri.017G076400 Sapur.004G103900 Sapur.017G063300
OG0001378: Cocit.I0085.1 Eucgr.I00191 Eucgr.I00192 Eucgr.I00193 GSVIVG01026468001 Potri.005G064100 Potri.007G105000 Sapur.005G048700 Sapur.007G094000
OG0001379: Cocit.F0605.1 Cocit.I1540.1 Eucgr.I01146 Potri.005G138100 Potri.007G043900 Potri.009G101300 Sapur.005G125500 Sapur.007G041000 Sapur.009G079100
OG0001380: Cocit.L1135.1 Cocit.L1136.1 Cocit.L1137.1 Eucgr.H04049 Eucgr.H04050 Potri.008G104400 Potri.010G146500 Sapur.008G082800 Sapur.010G114200
OG0001381: Cocit.B1908.1 Cocit.L5427.1 Eucgr.B03908 Eucgr.J00409 GSVIVG01031432001 Potri.001G213600 Potri.009G001700 Sapur.004G165000 Sapur.009G000500
OG0001382: Cocit.B1914.1 Cocit.L5433.1 Eucgr.B03902 Eucgr.J00413 GSVIVG01031418001 Potri.004G189900 Potri.009G150600 Sapur.004G143300 Sapur.009G119300
OG0001383: Cocit.D2204.1 Cocit.E1032.1 Eucgr.D02623 Eucgr.E01258 GSVIVG01011543001 Potri.001G133800 Potri.003G099800 Sapur.001G110200 Sapur.003G066300
OG0001384: Cocit.D0220.1 Cocit.D0221.1 Eucgr.D00284 Eucgr.D00286 GSVIVG01021526001 Potri.004G065900 Potri.011G082900 Sapur.004G046100 Sapur.011G055600
OG0001385: Cocit.D1370.1 Cocit.E0986.1 Eucgr.D02433 Eucgr.E01350 GSVIVG01027563001 Potri.002G150700 Potri.014G072800 Sapur.002G123000 Sapur.014G054400
OG0001386: Cocit.D1371.1 Cocit.D1372.1 Eucgr.D02432 GSVIVG01027566001 GSVIVG01027568001 GSVIVG01027569001 Potri.002G150900 Potri.014G073000 Sapur.014G054700
OG0001387: Cocit.D2177.1 Eucgr.D02595 Eucgr.E01240 GSVIVG01022775001 Potri.001G131400 Potri.003G102400 Potri.003G102600 Sapur.001G107900 Sapur.003G068300
OG0001388: Cocit.D2071.1 Cocit.E0865.1 Eucgr.E01093 Eucgr.L00348 GSVIVG01019699001 Potri.001G452200 Potri.011G149700 Sapur.011G110900 Sapur.016G291600
OG0001389: Cocit.D1459.1 Cocit.E0189.1 Eucgr.D02208 Eucgr.E00274 GSVIVG01013145001 Potri.001G141200 Potri.003G093100 Sapur.001G116800 Sapur.003G060500
OG0001390: Cocit.D2130.1 Cocit.E0891.1 Eucgr.D02540 Eucgr.E01133 GSVIVG01019720001 Potri.001G454400 Potri.011G147500 Sapur.011G109400 Sapur.016G293400
OG0001391: Cocit.D1406.1 Cocit.E0017.1 Eucgr.D02349 Eucgr.E00072 GSVIVG01027057001 Potri.002G168200 Potri.014G095500 Sapur.002G146500 Sapur.014G074100
OG0001392: Cocit.D1705.1 Cocit.E0376.1 Eucgr.D01975 Eucgr.E00486 GSVIVG01019937001 Potri.001G115800 Potri.003G116500 Sapur.001G094800 Sapur.003G081300
OG0001393: Cocit.D0055.1 Cocit.D0056.1 Cocit.D0057.1 Eucgr.D00260 Eucgr.D00261 GSVIVG01021562001 Potri.001G358300 Sapur.016G229400 Sapur.016G229600
OG0001394: Cocit.D0839.1 Cocit.F2754.1 Cocit.F2755.1 Eucgr.F02028 GSVIVG01014737001 Potri.001G371200 Potri.011G094800 Sapur.011G071900 Sapur.016G236400
OG0001395: Cocit.D0844.1 Cocit.F3036.1 Eucgr.F02018 Eucgr.F03667 GSVIVG01014838001 Potri.001G467800 Potri.011G165100 Sapur.011G122000 Sapur.016G305600
OG0001396: Cocit.D1569.1 Eucgr.D02393 Eucgr.D02397 Eucgr.D02410 GSVIVG01027589001 Potri.002G152300 Potri.014G078300 Sapur.002G124500 Sapur.014G056900
OG0001397: Cocit.D0924.1 Cocit.E2818.1 Eucgr.E03916 GSVIVG01001902001 GSVIVG01006721001 Potri.006G015000 Potri.016G010900 Sapur.006G010700 Sapur.016G008100
OG0001398: Cocit.D0095.1 Cocit.D0097.1 Cocit.D0098.1 Cocit.D0099.1 Cocit.D0138.1 Cocit.D0140.1 Eucgr.D00371 Eucgr.D00388 Eucgr.D00400
OG0001399: Cocit.D0891.1 Cocit.D0892.1 Eucgr.D01452 Eucgr.D01453 Eucgr.D01456 Eucgr.L00166 Eucgr.L00167 Potri.016G007200 Sapur.016G006700
OG0001400: Cocit.D2017.1 Cocit.E0532.1 Eucgr.E00106 Eucgr.E00645 GSVIVG01019400001 Potri.001G100700 Potri.003G131400 Sapur.001G082200 Sapur.003G095000
OG0001401: Cocit.A0797.1 Cocit.D1038.1 Eucgr.A00514 Eucgr.K02992 GSVIVG01033986001 Potri.006G098300 Potri.016G113600 Sapur.006G080600 Sapur.016G098800
OG0001402: Cocit.D0560.1 Cocit.E2179.1 Cocit.E2180.1 Eucgr.D00720 Eucgr.E03809 Potri.004G033600 Potri.011G042100 Sapur.004G020800 Sapur.011G027400
OG0001403: Cocit.D0522.1 Cocit.D1168.1 Eucgr.D00590 GSVIVG01021121001 GSVIVG01021122001 Potri.004G049400 Potri.011G058500 Sapur.004G033200 Sapur.011G040800
OG0001404: Cocit.D1609.1 Cocit.E0241.1 Eucgr.D02144 Eucgr.E00328 GSVIVG01013267001 Potri.001G148700 Potri.003G085700 Sapur.001G123700 Sapur.003G053600
OG0001405: Cocit.D1538.1 Cocit.E0201.1 Eucgr.D02188 Eucgr.E00284 GSVIVG01013202001 Potri.001G142800 Potri.003G091300 Sapur.001G118600 Sapur.003G059000
OG0001406: Cocit.D1602.1 Cocit.E0249.1 Eucgr.D02136 Eucgr.E00335 GSVIVG01004840001 GSVIVG01004842001 Potri.001G150200 Sapur.001G124700 Sapur.003G052600
OG0001407: Cocit.D0254.1 Eucgr.D00475 GSVIVG01020751001 GSVIVG01021251001 Potri.004G060300 Potri.004G060800 Potri.011G070000 Sapur.004G041900 Sapur.011G049200
OG0001408: Cocit.B2486.1 Cocit.D1840.1 Eucgr.B03003 Eucgr.G02307 GSVIVG01011869001 Potri.008G122600 Potri.010G122700 Sapur.008G098900 Sapur.010G093700
OG0001409: Cocit.D2092.1 Cocit.E0653.1 Eucgr.D01750 Eucgr.E00872 GSVIVG01019545001 GSVIVG01019547001 Potri.001G090700 Potri.003G140900 Sapur.001G074200
OG0001410: Cocit.D1454.1 Cocit.E0181.1 Eucgr.D02213 Eucgr.E00265 GSVIVG01013129001 Potri.001G140200 Potri.003G094000 Sapur.001G116000 Sapur.003G061200
OG0001411: Cocit.D1689.1 Cocit.D1690.1 Cocit.D1691.1 Eucgr.D01995 GSVIVG01019873001 Potri.001G118200 Potri.001G118300 Sapur.001G096700 Sapur.001G096900
OG0001412: Cocit.D1461.1 Cocit.E0191.1 Eucgr.D02206 Eucgr.E00276 GSVIVG01013149001 Potri.001G141500 Potri.003G092800 Sapur.001G117100 Sapur.003G060100
OG0001413: Cocit.D2206.1 Cocit.E1035.1 Eucgr.D02625 Eucgr.E01261 GSVIVG01011555001 Potri.001G134000 Potri.003G099400 Sapur.001G110300 Sapur.003G066000
OG0001414: Cocit.A0761.1 Cocit.D1021.1 Eucgr.B02748 Eucgr.K03011 GSVIVG01034042001 Potri.006G094000 Potri.016G105900 Sapur.006G077100 Sapur.016G093600
OG0001415: Cocit.D1757.1 Cocit.E0342.1 Eucgr.D01916 Eucgr.E00537 GSVIVG01019818001 Potri.001G109100 Potri.003G122500 Sapur.001G088800 Sapur.003G086900
OG0001416: Cocit.D2216.1 Cocit.E1000.1 Eucgr.D02637 Eucgr.E01309 GSVIVG01013003001 Potri.001G135200 Potri.003G098400 Sapur.001G111400 Sapur.003G064600
OG0001417: Cocit.D2102.1 Cocit.E0783.1 Eucgr.D01762 Eucgr.E00886 GSVIVG01019563001 Potri.001G088800 Potri.003G141900 Sapur.001G072700 Sapur.003G104700
OG0001418: Cocit.D1392.1 Cocit.E0025.1 Eucgr.D02364 Eucgr.E00065 GSVIVG01027078001 Potri.002G169400 Potri.014G097100 Sapur.002G145500 Sapur.014G075600
OG0001419: Cocit.D0730.1 Cocit.E2553.1 Eucgr.D01307 Eucgr.E04078 Potri.004G018100 Potri.011G001000 Sapur.004G010800 Sapur.011G000200 Sapur.011G000300
OG0001420: Cocit.D0342.1 Cocit.F2985.1 Eucgr.D00491 Eucgr.E02745 GSVIVG01021208001 Potri.004G056800 Potri.011G065600 Sapur.004G039000 Sapur.011G045500
OG0001421: Cocit.D2223.1 Cocit.F1639.1 Eucgr.D02644 Eucgr.E00023 GSVIVG01027404001 Potri.002G175200 Potri.014G102700 Sapur.002G141800 Sapur.014G080900
OG0001422: Cocit.D2190.1 Eucgr.D02609 Eucgr.E01243 GSVIVG01022620001 GSVIVG01022623001 Potri.001G132900 Potri.003G100600 Sapur.001G109200 Sapur.003G067000
OG0001423: Cocit.D1439.1 Cocit.E0155.1 Eucgr.D02229 Eucgr.E00225 GSVIVG01013055001 Potri.001G136100 Potri.003G097300 Sapur.001G112100 Sapur.003G063600
OG0001424: Cocit.D0331.1 Eucgr.D00304 GSVIVG01021430001 GSVIVG01021433001 Potri.004G063300 Potri.004G063400 Potri.011G072400 Sapur.004G044100 Sapur.011G051000
OG0001425: Cocit.D1339.1 Cocit.E1113.1 Eucgr.D02456 Eucgr.E01439 GSVIVG01027631001 Potri.002G147300 Potri.014G069200 Sapur.002G120600 Sapur.014G050700
OG0001426: Cocit.B2224.1 Cocit.D1983.1 Eucgr.B02541 Eucgr.J00894 GSVIVG01031502001 Potri.004G214700 Potri.009G007600 Sapur.004G162100 Sapur.009G004100
OG0001427: Cocit.D0625.1 Cocit.E2636.1 Cocit.E2637.1 Eucgr.D01368 Eucgr.E03977 Potri.004G003000 Potri.011G020900 Sapur.004G001600 Sapur.011G011200
OG0001428: Cocit.D0131.1 Cocit.D0132.1 Eucgr.F04285 Eucgr.F04286 GSVIVG01008776001 Potri.002G075800 Potri.005G184500 Sapur.002G059600 Sapur.005G145000
OG0001429: Cocit.D0668.1 Eucgr.K02307 GSVIVG01012912001 Potri.012G037400 Potri.015G029400 Sapur.15WG023000 Sapur.15WG023100 Sapur.15ZG022700 Sapur.15ZG022800
OG0001430: Cocit.D2115.1 Cocit.E0736.1 Eucgr.D01658 Eucgr.E01072 GSVIVG01019684001 Potri.001G450100 Potri.011G151500 Sapur.011G112100 Sapur.016G290100
OG0001431: Cocit.D2096.1 Cocit.D2097.1 Eucgr.D01757 GSVIVG01019554001 GSVIVG01019555001 Potri.001G090200 Potri.003G141400 Sapur.001G073700 Sapur.003G104300
OG0001432: Cocit.D1648.1 Eucgr.D02073 GSVIVG01001315001 GSVIVG01001316001 GSVIVG01018654001 Potri.003G076000 Potri.003G109200 Sapur.001G138600 Sapur.003G074800
OG0001433: Cocit.D2104.1 Cocit.E0784.1 Eucgr.D01764 Eucgr.E00888 GSVIVG01019566001 Potri.001G088600 Potri.003G142100 Sapur.001G072500 Sapur.003G104900
OG0001434: Cocit.D0430.1 Cocit.F1006.1 Eucgr.F03820 Eucgr.F03827 Eucgr.F04329 GSVIVG01008820001 Potri.002G079400 Potri.002G079500 Sapur.002G063300
OG0001435: Cocit.D0810.1 Eucgr.F02058 GSVIVG01014647001 GSVIVG01014650001 GSVIVG01014656001 Potri.001G366100 Potri.001G366200 Sapur.016G231500 Sapur.016G231600
OG0001436: Cocit.D0597.1 Cocit.E2533.1 Eucgr.D01326 Eucgr.E04051 GSVIVG01012719001 Potri.004G013700 Potri.011G004300 Sapur.004G007800 Sapur.011G003200
OG0001437: Cocit.D0847.1 Cocit.F0046.1 Eucgr.F02015 GSVIVG01014834001 Potri.001G468400 Potri.011G165500 Sapur.011G122400 Sapur.016G305900 Sapur.016G306100
OG0001438: Cocit.D1616.1 Cocit.E0223.1 Eucgr.D02156 Eucgr.E00307 GSVIVG01013236001 Potri.001G146100 Potri.003G087800 Sapur.001G121100 Sapur.003G056000
OG0001439: Cocit.D1745.1 Cocit.E0350.1 Eucgr.D01930 Eucgr.E00526 GSVIVG01019870001 Potri.001G111400 Potri.003G120600 Sapur.001G091000 Sapur.003G085200
OG0001440: Cocit.D0285.1 Cocit.D0286.1 Eucgr.D00531 Eucgr.D00532 GSVIVG01021187001 Potri.004G054500 Potri.011G064300 Sapur.004G037800 Sapur.011G044200
OG0001441: Cocit.D1468.1 Cocit.E0195.1 Eucgr.D02201 Eucgr.E00279 GSVIVG01013161001 Potri.001G142500 Potri.003G091700 Sapur.001G118300 Sapur.003G059400
OG0001442: Cocit.A0760.1 Cocit.D1020.1 Eucgr.B02747 Eucgr.K03012 GSVIVG01034043001 Potri.006G093900 Potri.016G105800 Sapur.006G077000 Sapur.016G093500
OG0001443: Cocit.D2114.1 Eucgr.D01659 Potri.001G449800 Potri.001G449900 Potri.001G450000 Sapur.011G112200 Sapur.016G289800 Sapur.016G289900 Sapur.016G290000
OG0001444: Cocit.D1696.1 Cocit.E0124.1 Eucgr.D01988 Eucgr.E00474 GSVIVG01004910001 Potri.001G117600 Potri.003G115200 Sapur.001G096100 Sapur.003G079900
OG0001445: Cocit.D0052.1 Eucgr.D00249 Eucgr.E01006 Eucgr.E01007 GSVIVG01008806001 Potri.002G079000 Potri.005G182200 Sapur.002G062500 Sapur.005G143300
OG0001446: Cocit.B2455.1 Cocit.D1877.1 Eucgr.B03039 Eucgr.G02342 GSVIVG01011934001 Potri.008G117900 Potri.010G128400 Sapur.008G095000 Sapur.010G098800
OG0001447: Cocit.J1393.1 Cocit.D0169.1 Eucgr.B02355 Eucgr.J02048 GSVIVG01024946001 Potri.001G240900 Potri.009G031800 Sapur.009G023500 Sapur.016G133400
OG0001448: Cocit.D1706.1 Cocit.E0375.1 Eucgr.D01973 Eucgr.E00487 GSVIVG01019935001 Potri.001G115600 Potri.003G116600 Sapur.001G094700 Sapur.003G081400
OG0001449: Cocit.D1702.1 Cocit.E0131.1 Eucgr.D01977 Eucgr.E00481 GSVIVG01019941001 Potri.001G116100 Potri.003G116400 Sapur.001G095100 Sapur.003G081100
OG0001450: Cocit.D0517.1 Cocit.E2653.1 Eucgr.D01389 Eucgr.D01390 Eucgr.D01391 Eucgr.E03952 Potri.004G001400 Potri.011G023300 Sapur.011G012800
OG0001451: Cocit.C0205.1 Cocit.C0207.1 Cocit.C2454.1 Eucgr.C00438 Eucgr.C04088 GSVIVG01012890001 Potri.006G190300 Potri.018G114500 Sapur.018G089300
OG0001452: Cocit.J0663.1 Cocit.C2545.1 Eucgr.G03093 Eucgr.J00169 GSVIVG01032747001 Potri.008G073400 Potri.010G183900 Sapur.008G058300 Sapur.010G143700
OG0001453: Cocit.C0741.1 Eucgr.C01374 GSVIVG01015574001 GSVIVG01015575001 GSVIVG01015578001 Potri.006G066400 Potri.018G127700 Sapur.006G053800 Sapur.018G099900
OG0001454: Cocit.C1851.1 Cocit.F0729.1 Eucgr.C01768 Eucgr.C02799 GSVIVG01035833001 Potri.006G252100 Potri.018G029200 Sapur.006G208700 Sapur.018G024700
OG0001455: Cocit.C1362.1 Cocit.C1364.1 Cocit.C1372.1 Eucgr.C02304 Eucgr.C02463 Eucgr.J01726 GSVIVG01000864001 Potri.003G203100 Sapur.003G156100
OG0001456: Cocit.K0760.1 Cocit.K0927.1 Cocit.C2504.1 Eucgr.K03408 GSVIVG01028072001 Potri.002G200200 Potri.014G125000 Sapur.002G160200 Sapur.014G100100
OG0001457: Cocit.C2108.1 Cocit.C2109.1 Cocit.C2110.1 Eucgr.C03809 Eucgr.C03811 GSVIVG01015356001 Potri.006G240000 Potri.018G040301 Sapur.006G198600
OG0001458: Cocit.C0693.1 Cocit.C0783.1 Eucgr.C01329 Eucgr.C01518 GSVIVG01015551001 Potri.006G068100 Potri.018G130000 Sapur.006G055000 Sapur.018G101700
OG0001459: Cocit.C1036.1 Cocit.C2404.1 Eucgr.C02026 Eucgr.C04008 GSVIVG01035521001 Potri.006G274800 Potri.018G005700 Sapur.006G224500 Sapur.018G005100
OG0001460: Cocit.C0212.1 Eucgr.C00445 Eucgr.C00446 Eucgr.C00448 Potri.006G060200 Potri.006G060300 Potri.018G115800 Potri.018G119900 Sapur.006G047500
OG0001461: Cocit.C0860.1 Cocit.C0861.1 Cocit.F0733.1 Eucgr.C01752 Eucgr.C01754 Eucgr.C01758 Eucgr.C01759 GSVIVG01035842001 Potri.018G028800
OG0001462: Cocit.C1575.1 Cocit.C1581.1 Cocit.C1582.1 Cocit.C1596.1 Cocit.C1597.1 Cocit.C1599.1 Cocit.C1739.1 Eucgr.C02474 Eucgr.C02554
OG0001463: Cocit.A1189.1 Cocit.C0545.1 Eucgr.C01804 Eucgr.C04159 GSVIVG01015472001 Potri.006G249200 Potri.018G032200 Sapur.006G206200 Sapur.018G026500
OG0001464: Cocit.C0125.1 Cocit.C1620.1 Eucgr.C00355 Eucgr.C02575 Potri.006G185700 Potri.018G108200 Potri.018G108700 Sapur.006G151800 Sapur.018G083100
OG0001465: Cocit.C0826.1 Cocit.C0827.1 Cocit.C0828.1 Cocit.F0740.1 Cocit.F0741.1 Eucgr.C01746 GSVIVG01035853001 Potri.006G253900 Sapur.006G209900
OG0001466: Cocit.B3136.1 Cocit.C1423.1 Eucgr.B03603 Eucgr.J01770 GSVIVG01025463001 Potri.001G004500 Potri.003G220400 Sapur.001G003400 Sapur.003G167100
OG0001467: Cocit.C1373.1 Cocit.C1480.1 Eucgr.C02288 Eucgr.C02301 GSVIVG01029202001 Potri.006G169000 Potri.018G093600 Sapur.006G138300 Sapur.018G069600
OG0001468: Cocit.K0843.1 Cocit.C2490.1 Eucgr.H01056 Eucgr.K03539 GSVIVG01028103001 Potri.002G197300 Potri.014G122300 Sapur.002G162200 Sapur.014G097800
OG0001469: Cocit.C1045.1 Cocit.C2410.1 Eucgr.C02099 Eucgr.C04001 GSVIVG01035540001 Potri.006G276100 Potri.018G005200 Sapur.006G227100 Sapur.018G004600
OG0001470: Cocit.C1849.1 Cocit.F0728.1 Eucgr.C01769 Eucgr.C02801 GSVIVG01035830001 Potri.006G251900 Potri.018G029400 Sapur.006G208500 Sapur.018G024900
OG0001471: Cocit.C0590.1 Cocit.C0591.1 Cocit.C0592.1 Cocit.C2112.1 Eucgr.C01272 Eucgr.C01273 Eucgr.C03808 GSVIVG01015354001 Sapur.006G135300
OG0001472: Cocit.C1286.1 Eucgr.A00908 GSVIVG01003485001 Potri.006G020600 Potri.006G020700 Potri.016G018300 Sapur.006G015400 Sapur.006G015500 Sapur.016G015000
OG0001473: Cocit.C0416.1 Cocit.C2150.1 Eucgr.C00874 Eucgr.C03475 GSVIVG01015188001 Potri.006G148700 Potri.018G067900 Sapur.006G123000 Sapur.018G048400
OG0001474: Cocit.C0869.1 Cocit.C1845.1 Eucgr.C01779 Eucgr.C02807 GSVIVG01035819001 Potri.006G251300 Potri.018G029900 Sapur.006G208000 Sapur.018G025100
OG0001475: Cocit.C0394.1 Cocit.C2168.1 Cocit.C2215.1 Eucgr.C00901 Eucgr.C03890 GSVIVG01015214001 Potri.006G150700 Potri.018G066500 Sapur.006G124800
OG0001476: Cocit.C0823.1 Cocit.C0977.1 Eucgr.C01570 Eucgr.C02876 GSVIVG01035745001 Potri.006G245200 Potri.018G035400 Sapur.006G203000 Sapur.018G029100
OG0001477: Cocit.A1158.1 Cocit.C0711.1 Eucgr.C01176 Eucgr.C04219 GSVIVG01015535001 Potri.006G069700 Potri.018G131700 Sapur.006G056300 Sapur.018G103000
OG0001478: Cocit.C0224.1 Eucgr.C00325 Eucgr.C00481 Eucgr.C00483 GSVIVG01012858001 Potri.018G118300 Potri.018G121100 Sapur.006G048700 Sapur.018G094500
OG0001479: Cocit.C0415.1 Eucgr.C00875 Eucgr.C00876 Eucgr.C00878 Eucgr.C00879 GSVIVG01015190001 GSVIVG01015191001 Potri.018G068000 Sapur.018G048300
OG0001480: Cocit.C2124.1 Cocit.L2017.1 Eucgr.C01015 Eucgr.C03789 Eucgr.C03790 GSVIVG01015336001 Potri.006G162700 Potri.018G085000 Sapur.018G061900
OG0001481: Cocit.C0135.1 Cocit.C2596.1 Eucgr.C00369 Eucgr.C04043 GSVIVG01003730001 Potri.006G187700 Potri.018G110700 Sapur.006G153100 Sapur.018G084500
OG0001482: Cocit.A0589.1 Cocit.C2092.1 Eucgr.B03071 Eucgr.G02381 GSVIVG01012005001 Potri.008G111200 Potri.010G132700 Sapur.008G088900 Sapur.010G103300
OG0001483: Cocit.C0630.1 Cocit.C2221.1 GSVIVG01015416001 Potri.006G162300 Potri.006G245600 Potri.018G035100 Potri.018G075900 Sapur.006G203300 Sapur.018G055400
OG0001484: Cocit.C1782.1 Cocit.F0737.1 Eucgr.C01749 Eucgr.C02784 GSVIVG01035843001 Potri.006G253100 Potri.018G028600 Sapur.006G209400 Sapur.018G024300
OG0001485: Cocit.C0482.1 Cocit.C0847.1 Eucgr.C01808 Eucgr.C02837 GSVIVG01035788001 Potri.006G248200 Potri.018G033200 Sapur.006G205400 Sapur.018G027600
OG0001486: Cocit.C0794.1 Cocit.C2300.1 Eucgr.C01178 Eucgr.C04221 GSVIVG01015540001 Potri.006G069400 Potri.018G131400 Sapur.006G056000 Sapur.018G102800
OG0001487: Cocit.C1742.1 Eucgr.C02891 GSVIVG01035672001 Potri.006G242300 Potri.006G242600 Potri.018G037200 Sapur.006G200500 Sapur.006G200700 Sapur.018G030600
OG0001488: Cocit.A1051.1 Cocit.C1257.1 Eucgr.C00154 Eucgr.C02330 GSVIVG01029213001 Potri.006G167200 Potri.018G092100 Sapur.006G137500 Sapur.018G068300
OG0001489: Cocit.C2609.1 Eucgr.C04028 GSVIVG01036013001 GSVIVG01036015001 Potri.018G015100 Sapur.018G010800 Sapur.018G010900 Sapur.018G011100 Sapur.018G011200
OG0001490: Cocit.C0057.1 Eucgr.C00084 Eucgr.C00085 Eucgr.C02218 GSVIVG01029273001 Potri.006G072700 Potri.018G139700 Sapur.006G058700 Sapur.018G106700
OG0001491: Cocit.C1090.1 Cocit.F0784.1 Eucgr.B00039 Eucgr.F00374 GSVIVG01009080001 Potri.002G100400 Potri.005G161800 Sapur.002G080500 Sapur.005G115100
OG0001492: Cocit.C1241.1 Eucgr.B01130 Eucgr.C02223 GSVIVG01010873001 Potri.006G076400 Potri.018G143600 Sapur.006G061700 Sapur.006G061800 Sapur.018G109900
OG0001493: Cocit.C0176.1 Cocit.C1497.1 Eucgr.C00207 Eucgr.C01247 GSVIVG01023776001 Potri.006G176700 Potri.018G098500 Sapur.006G142100 Sapur.018G074700
OG0001494: Cocit.A1180.1 Cocit.C0679.1 Eucgr.C01120 Eucgr.C04173 GSVIVG01015491001 Potri.006G154400 Potri.018G070600 Sapur.006G127700 Sapur.018G051700
OG0001495: Cocit.C0004.1 Eucgr.C00190 Eucgr.C02280 Eucgr.C02391 GSVIVG01029145001 Potri.006G170800 Potri.018G095900 Sapur.006G139600 Sapur.018G071300
OG0001496: Cocit.C0634.1 Cocit.C2218.1 Eucgr.C01069 Eucgr.C03872 Eucgr.C04124 GSVIVG01015420001 Potri.018G072000 Potri.018G076400 Sapur.018G055000
OG0001497: Cocit.C0642.1 Eucgr.C01080 Eucgr.C02860 GSVIVG01015438001 GSVIVG01035728001 Potri.006G246300 Potri.018G034800 Sapur.006G203800 Sapur.018G028700
OG0001498: Cocit.C1047.1 Cocit.F1771.1 Eucgr.F02197 Eucgr.I02502 GSVIVG01009265001 Potri.005G149800 Potri.009G084600 Sapur.005G110900 Sapur.009G066300
OG0001499: Cocit.B2751.1 Cocit.B2757.1 Cocit.C0258.1 Eucgr.C00708 Eucgr.C00711 Eucgr.C00717 GSVIVG01035446001 Potri.006G222600 Sapur.006G183400
OG0001500: Cocit.C0951.1 Cocit.C1699.1 Eucgr.C01945 Eucgr.C02662 GSVIVG01035890001 Potri.006G263300 Potri.018G020400 Sapur.006G217300 Sapur.018G015200
OG0001501: Cocit.C1953.1 Eucgr.C03152 Eucgr.C03153 GSVIVG01015101001 GSVIVG01035461001 GSVIVG01035463001 GSVIVG01035464001 Potri.006G221500 Sapur.006G182500
OG0001502: Cocit.C0003.1 Eucgr.C00191 GSVIVG01029122001 GSVIVG01029126001 GSVIVG01029129001 Potri.006G171100 Potri.006G171200 Potri.018G096000 Sapur.018G071400
OG0001503: Cocit.C1158.1 Eucgr.C01610 Eucgr.C01617 Eucgr.C01867 GSVIVG01033136001 GSVIVG01033148001 GSVIVG01033162001 Potri.006G268100 Potri.018G012800
OG0001504: Cocit.C0967.1 Eucgr.C02887 GSVIVG01035686001 GSVIVG01035690001 GSVIVG01035693001 Potri.006G243600 Potri.006G243700 Potri.018G036700 Sapur.006G201700
OG0001505: Cocit.C0354.1 Eucgr.C00835 GSVIVG01035449001 Potri.006G144000 Potri.006G222300 Potri.018G065200 Sapur.006G119100 Sapur.006G183200 Sapur.018G046900
OG0001506: Cocit.B3138.1 Cocit.C1416.1 Eucgr.B03602 Eucgr.J01765 GSVIVG01025471001 Potri.001G003800 Potri.003G221200 Sapur.001G002600 Sapur.003G167600
OG0001507: Cocit.C0275.1 Cocit.C2193.1 Eucgr.C00621 Eucgr.C03702 GSVIVG01035328001 Potri.006G234500 Potri.018G058300 Sapur.006G194200 Sapur.018G044200
OG0001508: Cocit.C2615.1 Eucgr.C04018 GSVIVG01033166001 Potri.006G270600 Potri.018G009500 Potri.018G011200 Sapur.006G222000 Sapur.018G008000 Sapur.018G008400
OG0001509: Cocit.K0074.1 Cocit.K0076.1 Cocit.K0077.1 Cocit.K0079.1 Eucgr.K02357 Eucgr.K02378 GSVIVG01031661001 Potri.002G240000 Sapur.002G185600
OG0001510: Cocit.L3807.1 Cocit.B0034.1 Eucgr.B00099 GSVIVG01008561001 Potri.012G100100 Potri.015G098300 Sapur.012G061400 Sapur.15WG115100 Sapur.15ZG097500
OG0001511: Cocit.A0537.1 Cocit.K1637.1 Eucgr.A00637 Eucgr.K01263 GSVIVG01030245001 Potri.006G105900 Potri.016G129100 Sapur.006G086700 Sapur.016G112600
OG0001512: Cocit.K0121.1 Cocit.B0327.1 Cocit.B0329.1 Eucgr.B00605 Eucgr.K02533 GSVIVG01008107001 Potri.015G058700 Sapur.15WG076900 Sapur.15ZG063600
OG0001513: Cocit.K1936.1 Eucgr.K00810 GSVIVG01030621001 Potri.007G121800 Potri.007G121900 Potri.017G038500 Sapur.007G108500 Sapur.007G108600 Sapur.017G028700
OG0001514: Cocit.K1598.1 Cocit.K1599.1 Cocit.K1600.1 Cocit.K1601.1 Eucgr.J03187 Eucgr.J03188 Eucgr.J03189 Eucgr.J03190 GSVIVG01029564001
OG0001515: Cocit.K0246.1 Cocit.K0247.1 Eucgr.K02798 Eucgr.K02799 GSVIVG01006000001 Potri.001G232600 Potri.001G232800 Sapur.016G126100 Sapur.016G126200
OG0001516: Cocit.K2353.1 Eucgr.D02507 Eucgr.K00164 GSVIVG01018189001 GSVIVG01018678001 Potri.001G124800 Potri.003G108500 Sapur.001G102900 Sapur.003G074200
OG0001517: Cocit.K0990.1 Cocit.K1064.1 Cocit.K1070.1 Cocit.K1071.1 Eucgr.K02589 Eucgr.K02596 Potri.006G207300 Potri.006G207400 Sapur.006G169500
OG0001518: Cocit.A1628.1 Cocit.K1864.1 Eucgr.A01857 Eucgr.K01056 GSVIVG01020604001 Potri.007G136900 Potri.017G015800 Sapur.007G122400 Sapur.017G008600
OG0001519: Cocit.K0504.1 Cocit.K1291.1 Eucgr.K01401 Eucgr.K03599 GSVIVG01028452001 Potri.002G254900 Potri.014G193766 Sapur.002G198400 Sapur.T051400
OG0001520: Cocit.A1878.1 Cocit.K1171.1 Eucgr.A02201 Eucgr.K01670 GSVIVG01025785001 Potri.006G034900 Potri.016G032600 Sapur.006G025000 Sapur.016G029600
OG0001521: Cocit.A1835.1 Cocit.K1363.1 Eucgr.A02126 Eucgr.K01508 GSVIVG01029971001 Potri.013G061800 Potri.019G038200 Sapur.013G056900 Sapur.019G038200
OG0001522: Cocit.K2069.1 Cocit.K2085.1 Cocit.K2106.1 Eucgr.K00050 Eucgr.K00053 Eucgr.K00462 Eucgr.K00463 Eucgr.K00464 Eucgr.K00471
OG0001523: Cocit.A1807.1 Cocit.K1399.1 Eucgr.A02077 Eucgr.K01474 GSVIVG01033376001 Potri.013G061200 Potri.019G031900 Sapur.013G056600 Sapur.019G033700
OG0001524: Cocit.K0026.1 Cocit.K0027.1 Eucgr.K02421 Eucgr.K02423 Eucgr.K02425 Eucgr.K02426 GSVIVG01033712001 Potri.006G119300 Sapur.006G098100
OG0001525: Cocit.A0466.1 Cocit.K0418.1 Potri.016G126900 Potri.016G127100 Sapur.016G109400 Sapur.016G109600 Sapur.016G110500 Sapur.016G110600 Sapur.016G110800
OG0001526: Cocit.K1312.1 Eucgr.H04548 GSVIVG01031173001 GSVIVG01031177001 GSVIVG01031179001 Potri.005G024000 Potri.013G014600 Sapur.005G017600 Sapur.013G013400
OG0001527: Cocit.K1455.1 Cocit.L5380.1 Eucgr.A02150 Eucgr.K01542 GSVIVG01029941001 Potri.013G067000 Potri.019G040900 Sapur.013G069100 Sapur.019G040700
OG0001528: Cocit.A0858.1 Cocit.A0859.1 Cocit.K0600.1 Eucgr.A01210 Eucgr.K03183 GSVIVG01025576001 Potri.006G215700 Potri.016G082100 Sapur.016G077100
OG0001529: Cocit.K2294.1 Cocit.L0918.1 Eucgr.A02802 Eucgr.K00240 GSVIVG01010593001 Potri.015G140800 Sapur.012G106600 Sapur.15WG147200 Sapur.15ZG129400
OG0001530: Cocit.K1126.1 Cocit.B1075.1 Cocit.K1128.1 Eucgr.H00820 Eucgr.H00821 Eucgr.H00822 GSVIVG01028495001 Potri.002G253000 Sapur.002G196900
OG0001531: Cocit.A0749.1 Cocit.K1631.1 Eucgr.A00656 Eucgr.K01270 GSVIVG01030222001 Potri.006G106900 Potri.016G132600 Sapur.004G167100 Sapur.006G087500
OG0001532: Cocit.K0034.1 Eucgr.G02665 GSVIVG01034602001 Potri.008G001100 Potri.008G015000 Potri.008G015600 Potri.010G244500 Sapur.008G009700 Sapur.010G197700
OG0001533: Cocit.K0223.1 Eucgr.K02768 GSVIVG01007583001 Potri.012G091200 Potri.012G091400 Potri.015G087700 Sapur.012G067900 Sapur.15WG105500 Sapur.15ZG088000
OG0001534: Cocit.K0134.1 Cocit.B0381.1 Eucgr.B00636 GSVIVG01008143001 Potri.012G064500 Potri.015G060800 Sapur.012G045600 Sapur.15WG078900 Sapur.15ZG061600
OG0001535: Cocit.K0143.1 Cocit.B0400.1 Eucgr.B00656 Eucgr.B00657 Potri.012G065300 Potri.015G047900 Sapur.012G046500 Sapur.15WG065400 Sapur.15ZG053600
OG0001536: Cocit.K1931.1 Eucgr.K00818 Eucgr.K00819 Eucgr.K00822 Eucgr.K00839 Eucgr.K00860 GSVIVG01030624001 Potri.017G038700 Sapur.017G028800
OG0001537: Cocit.K1313.1 Cocit.B1407.1 Eucgr.B01909 Eucgr.H04547 GSVIVG01031180001 Potri.005G024100 Potri.013G014700 Sapur.005G017700 Sapur.013G013500
OG0001538: Cocit.K1589.1 Cocit.F2228.1 Eucgr.F04030 Eucgr.J03179 GSVIVG01029546001 Potri.008G005000 Potri.010G253500 Sapur.008G002200 Sapur.010G205000
OG0001539: Cocit.K1062.1 GSVIVG01033915001 GSVIVG01033918001 GSVIVG01033919001 Potri.006G206400 Potri.016G073800 Potri.016G073900 Sapur.006G169200 Sapur.016G068700
OG0001540: Cocit.J0777.1 Cocit.J0779.1 Cocit.K0540.1 Eucgr.J00233 GSVIVG01032845001 GSVIVG01033974001 Potri.008G066800 Potri.010G190400 Sapur.010G149500
OG0001541: Cocit.K1327.1 Cocit.B1398.1 Eucgr.B01916 Eucgr.H04532 GSVIVG01031147001 Potri.005G025800 Potri.013G017400 Sapur.005G019200 Sapur.013G017700
OG0001542: Cocit.K0513.1 Cocit.K0514.1 Cocit.K1133.1 Eucgr.H00827 Eucgr.K03587 GSVIVG01028483001 Potri.002G253600 Potri.014G194600 Sapur.002G197300
OG0001543: Cocit.K1309.1 Cocit.B1408.1 Eucgr.B01908 Eucgr.H04551 GSVIVG01031168001 Potri.005G023500 Potri.013G013600 Sapur.005G017200 Sapur.013G012700
OG0001544: Cocit.K1561.1 Cocit.B2914.1 Eucgr.A00882 Eucgr.K01321 GSVIVG01029829001 Potri.006G114400 Potri.016G144100 Sapur.004G177200 Sapur.006G093700
OG0001545: Cocit.A0360.1 Cocit.K1534.1 Eucgr.A00783 Eucgr.K01294 GSVIVG01025873001 Potri.006G110100 Potri.016G138800 Sapur.004G172300 Sapur.006G090200
OG0001546: Cocit.A1965.1 Cocit.K1234.1 Eucgr.A02436 Eucgr.K01822 GSVIVG01033531001 Potri.006G058800 Potri.016G049200 Sapur.006G046200 Sapur.016G044000
OG0001547: Cocit.K0114.1 Cocit.B0349.1 Eucgr.B00581 Eucgr.K02521 GSVIVG01007880001 Potri.015G056900 Potri.015G057000 Sapur.15WG073000 Sapur.15ZG043800
OG0001548: Cocit.A0958.1 Cocit.K0603.1 Eucgr.A01148 Eucgr.K03248 GSVIVG01025684001 Potri.006G127900 Potri.016G089900 Sapur.006G105000 Sapur.016G084800
OG0001549: Cocit.K2115.1 Eucgr.K00046 Eucgr.K00453 GSVIVG01038664001 GSVIVG01038665001 Potri.012G007400 Potri.015G004000 Sapur.15WG002900 Sapur.15ZG002900
OG0001550: Cocit.A1729.1 Cocit.K1719.1 Eucgr.A02014 Eucgr.K01222 GSVIVG01020848001 Potri.002G058100 Potri.005G204100 Sapur.002G046400 Sapur.005G160600
OG0001551: Cocit.A1564.1 Cocit.K1824.1 Eucgr.A01787 Eucgr.K00938 GSVIVG01030572001 Potri.013G145500 Potri.019G104600 Sapur.013G129100 Sapur.019G099900
OG0001552: Cocit.K2411.1 Eucgr.K00303 GSVIVG01028790001 GSVIVG01028792001 Potri.012G035400 Potri.015G026900 Sapur.012G022300 Sapur.15WG020800 Sapur.15ZG020500
OG0001553: Cocit.A2276.1 Cocit.K1058.1 Eucgr.A02604 Eucgr.K02605 GSVIVG01033929001 Potri.006G205300 Potri.016G072600 Sapur.006G168300 Sapur.016G067600
OG0001554: Cocit.K0270.1 Eucgr.K02826 GSVIVG01007715001 Potri.012G087100 Potri.015G079100 Sapur.012G064500 Sapur.012G064600 Sapur.15WG098300 Sapur.15ZG080900
OG0001555: Cocit.K0298.1 Cocit.B0161.1 Eucgr.K02860 GSVIVG01007791001 Potri.012G078300 Potri.015G073800 Sapur.012G057800 Sapur.15WG092100 Sapur.15ZG074700
OG0001556: Cocit.K0184.1 Cocit.B0044.1 Eucgr.B00079 Eucgr.B00082 Eucgr.K02692 GSVIVG01008591001 Potri.015G101300 Sapur.15WG117600 Sapur.15ZG100000
OG0001557: Cocit.K0296.1 Cocit.B0165.1 Eucgr.B00357 Eucgr.K02858 GSVIVG01007784001 Potri.012G078700 Potri.015G074100 Sapur.15WG092400 Sapur.15ZG075000
OG0001558: Cocit.K0163.1 Eucgr.B00692 Eucgr.K02651 GSVIVG01008228001 Potri.012G059400 Potri.015G082100 Sapur.012G041800 Sapur.15WG057000 Sapur.15ZG056100
OG0001559: Cocit.K1318.1 Eucgr.H04541 GSVIVG01031154001 Potri.005G024300 Potri.005G024900 Potri.005G025000 Sapur.005G018000 Sapur.005G018500 Sapur.005G018600
OG0001560: Cocit.K2308.1 Cocit.L0929.1 Eucgr.A02813 Eucgr.K00224 GSVIVG01010621001 Potri.015G135600 Sapur.012G102500 Sapur.15WG143500 Sapur.15ZG125700
OG0001561: Cocit.K0443.1 Eucgr.K03148 GSVIVG01034200001 Potri.008G053200 Potri.008G053300 Potri.010G207100 Sapur.008G041100 Sapur.008G041200 Sapur.010G163000
OG0001562: Cocit.K1643.1 Cocit.K1646.1 Eucgr.K01256 Eucgr.K01258 GSVIVG01025723001 Potri.006G125500 Potri.016G091600 Sapur.006G103200 Sapur.016G086500
OG0001563: Cocit.K2358.1 Cocit.L4900.1 Eucgr.A02892 Eucgr.K00159 GSVIVG01018648001 Potri.001G124200 Potri.003G109300 Sapur.001G102400 Sapur.003G074900
OG0001564: Cocit.K2393.1 Eucgr.K00285 GSVIVG01028889001 GSVIVG01028891001 Potri.012G144500 Potri.015G147300 Sapur.012G111000 Sapur.15WG152300 Sapur.15ZG134500
OG0001565: Cocit.K0572.1 Eucgr.K03055 GSVIVG01034090001 Potri.006G091300 Potri.008G060400 Potri.010G198000 Sapur.006G074800 Sapur.008G047900 Sapur.010G155000
OG0001566: Cocit.K0748.1 Eucgr.K03456 Eucgr.K03509 GSVIVG01010940001 GSVIVG01010942001 Potri.014G132200 Potri.T035000 Sapur.002G154700 Sapur.014G105900
OG0001567: Cocit.A1720.1 Cocit.K1723.1 Eucgr.A01990 Eucgr.K01219 GSVIVG01020864001 Potri.002G059100 Potri.005G203200 Sapur.002G047000 Sapur.005G159900
OG0001568: Cocit.J0980.1 Cocit.K0807.1 Eucgr.F02492 Eucgr.J01501 GSVIVG01031035001 Potri.004G100100 Potri.017G114500 Sapur.004G096400 Sapur.017G094400
OG0001569: Cocit.K0308.1 Cocit.B0153.1 Eucgr.B00345 Eucgr.K02874 GSVIVG01007812001 Potri.012G077200 Potri.015G072400 Sapur.15WG090900 Sapur.15ZG073500
OG0001570: Cocit.A0500.1 Cocit.K0373.1 Eucgr.A00626 Eucgr.K02942 GSVIVG01030260001 Potri.006G105100 Potri.016G128101 Sapur.006G086100 Sapur.016G111700
OG0001571: Cocit.K1552.1 Cocit.B2922.1 Eucgr.A00868 Eucgr.K01314 GSVIVG01029842001 Potri.006G113300 Potri.016G142900 Sapur.004G176100 Sapur.006G092600
OG0001572: Cocit.K2408.1 Eucgr.K00300 GSVIVG01028796001 Potri.012G035600 Potri.015G027000 Potri.015G027300 Sapur.012G022100 Sapur.15WG020900 Sapur.15ZG020600
OG0001573: Cocit.L5393.1 Eucgr.A02135 Eucgr.A02137 GSVIVG01029985001 GSVIVG01029987001 Potri.013G065000 Potri.019G039700 Sapur.013G059700 Sapur.019G039100
OG0001574: Cocit.L5366.1 Cocit.L5367.1 Eucgr.A02167 Eucgr.A02168 GSVIVG01025862001 Potri.006G025100 Potri.016G023400 Sapur.006G019500 Sapur.016G021900
OG0001575: Cocit.B0550.1 Cocit.B0663.1 Eucgr.B00750 Eucgr.B00762 Eucgr.B00771 Eucgr.B00779 Eucgr.B00789 Eucgr.B00797 Eucgr.B00805
OG0001576: Cocit.B1297.1 Cocit.B1400.1 Cocit.B1401.1 Eucgr.B01915 GSVIVG01031148001 Potri.005G025700 Potri.013G017300 Sapur.005G019100 Sapur.013G017600
OG0001577: Cocit.B2827.1 Eucgr.B03228 GSVIVG01010303001 Potri.008G180500 Potri.008G180600 Potri.010G053700 Sapur.008G146000 Sapur.008G146100 Sapur.010G017900
OG0001578: Cocit.J0477.1 Cocit.B1972.1 Eucgr.B03817 Eucgr.J00535 GSVIVG01036062001 Potri.004G200400 Potri.009G161500 Sapur.004G150900 Sapur.009G126200
OG0001579: Cocit.B0995.1 Cocit.B0996.1 Eucgr.B01472 Eucgr.B01474 GSVIVG01003129001 Potri.002G047500 Potri.005G215600 Sapur.002G036100 Sapur.005G170700
OG0001580: Cocit.J0257.1 Cocit.B3186.1 Eucgr.B03687 Eucgr.J00766 GSVIVG01025257001 Potri.001G258100 Potri.009G053300 Sapur.009G040300 Sapur.016G147100
OG0001581: Cocit.J0421.1 Cocit.B2013.1 Cocit.B2014.1 Eucgr.B03775 GSVIVG01037418001 Potri.001G222200 Potri.009G021500 Sapur.009G015600 Sapur.016G119100
OG0001582: Cocit.B1796.1 Cocit.B1973.1 Eucgr.B03816 Eucgr.J00569 Eucgr.J00573 GSVIVG01037572001 Potri.001G216900 Potri.009G017700 Sapur.016G114900
OG0001583: Cocit.B0501.1 Cocit.B0502.1 Cocit.B0503.1 Cocit.F0123.1 Eucgr.B00712 Eucgr.B00716 GSVIVG01008264001 GSVIVG01008265001 Sapur.012G043000
OG0001584: Cocit.B2311.1 Cocit.B3076.1 Eucgr.B02599 Eucgr.B03648 GSVIVG01025353001 Potri.001G013800 Potri.003G212300 Sapur.001G010800 Sapur.003G161500
OG0001585: Cocit.B0615.1 Eucgr.B00945 GSVIVG01008424001 Potri.012G047700 Potri.015G039100 Sapur.012G032000 Sapur.15WG046800 Sapur.15WG056300 Sapur.15ZG033600
OG0001586: Cocit.J0258.1 Cocit.B3188.1 Eucgr.B03689 Eucgr.J00765 GSVIVG01025255001 Potri.001G257700 Potri.009G053000 Sapur.009G040100 Sapur.016G146800
OG0001587: Cocit.B1201.1 Eucgr.B01824 GSVIVG01031333001 Potri.005G002400 Potri.013G001700 Potri.013G018100 Sapur.013G001400 Sapur.013G001500 Sapur.013G018400
OG0001588: Cocit.J0335.1 Cocit.B1939.1 Eucgr.B03878 Eucgr.J00477 GSVIVG01036176001 Potri.004G185300 Potri.009G145400 Sapur.004G139700 Sapur.009G115300
OG0001589: Cocit.B2608.1 Cocit.B2609.1 Eucgr.B03175 Eucgr.B03177 GSVIVG01012183001 Potri.008G093300 Potri.010G160900 Sapur.008G073300 Sapur.010G124100
OG0001590: Cocit.B0213.1 Cocit.B0241.1 Cocit.B0280.1 Eucgr.B00438 Eucgr.B00440 GSVIVG01008045001 Potri.015G064000 Sapur.15WG082600 Sapur.15ZG065200
OG0001591: Cocit.J1356.1 Cocit.B2183.1 Eucgr.B02411 Eucgr.J02091 GSVIVG01025051001 Potri.001G234600 Potri.009G026900 Sapur.009G019500 Sapur.016G128000
OG0001592: Cocit.B1337.1 Eucgr.B01852 Eucgr.B01929 Eucgr.B01930 GSVIVG01031119001 Potri.005G026700 Potri.013G018600 Sapur.005G020200 Sapur.013G018800
OG0001593: Cocit.B3117.1 Eucgr.B03623 Eucgr.B03624 GSVIVG01025408001 GSVIVG01025413001 Potri.001G008500 Potri.003G217000 Sapur.001G007100 Sapur.003G164600
OG0001594: Cocit.B2230.1 Cocit.B2664.1 Eucgr.B02547 Eucgr.B03359 GSVIVG01020182001 Potri.008G145900 Potri.010G095900 Sapur.008G117800 Sapur.010G076900
OG0001595: Cocit.B3149.1 Cocit.B3150.1 Eucgr.B03590 Eucgr.B03591 GSVIVG01025494001 Potri.001G002000 Potri.003G222700 Sapur.001G001300 Sapur.003G169100
OG0001596: Cocit.B2842.1 Cocit.B2843.1 Eucgr.B03241 GSVIVG01000577001 Potri.008G183200 Potri.010G050300 Potri.010G050500 Potri.010G050600 Sapur.010G020900
OG0001597: Cocit.B0283.1 Cocit.B0305.1 Eucgr.B00534 GSVIVG01007971001 Potri.015G062000 Sapur.15WG079900 Sapur.15WG080000 Sapur.15ZG060500 Sapur.15ZG060600
OG0001598: Cocit.J0225.1 Cocit.B3169.1 Eucgr.B03669 Eucgr.J00796 GSVIVG01025313001 Potri.001G017300 Potri.003G207200 Sapur.001G014300 Sapur.003G158900
OG0001599: Cocit.B2319.1 Cocit.B3073.1 Eucgr.B02590 Eucgr.B03643 GSVIVG01025359001 Potri.001G013400 Potri.003G212900 Sapur.001G010500 Sapur.003G162000
OG0001600: Cocit.B0554.1 Cocit.F2154.1 Cocit.F2155.1 Eucgr.B00825 Eucgr.B00826 GSVIVG01008335001 Potri.012G054200 Potri.015G044401 Sapur.012G037200
OG0001601: Cocit.J0323.1 Cocit.B0747.1 Eucgr.J00692 Eucgr.J00693 GSVIVG01037277001 Potri.001G275500 Potri.009G069900 Sapur.009G054400 Sapur.016G160500
OG0001602: Cocit.B1591.1 Cocit.B1592.1 Eucgr.B02135 Eucgr.B02139 GSVIVG01036206001 Potri.019G014700 Sapur.019G024200 Sapur.019G024400 Sapur.019G048900
OG0001603: Cocit.J1369.1 Cocit.B2189.1 Eucgr.B02401 Eucgr.J02073 GSVIVG01025034001 Potri.001G235500 Potri.009G027300 Sapur.009G019900 Sapur.016G129100
OG0001604: Cocit.B0609.1 Eucgr.B00872 Eucgr.K02265 GSVIVG01008411001 Potri.012G048500 Potri.015G040200 Sapur.012G032500 Sapur.15WG068500 Sapur.15ZG035200
OG0001605: Cocit.B2047.1 Eucgr.H01011 GSVIVG01028124001 GSVIVG01028125001 Potri.002G195700 Potri.014G120100 Sapur.002G163400 Sapur.014G096000 Sapur.014G096100
OG0001606: Cocit.B2336.1 Cocit.L5540.1 Eucgr.B02572 Eucgr.B03375 GSVIVG01011372001 GSVIVG01020145001 Potri.008G192900 Potri.010G037900 Sapur.010G031700
OG0001607: Cocit.B1565.1 Cocit.B1603.1 Eucgr.B02152 Eucgr.B02153 GSVIVG01023451001 Potri.013G047600 Potri.019G019800 Sapur.013G044300 Sapur.019G028500
OG0001608: Cocit.B2845.1 Eucgr.B03243 GSVIVG01000573001 Potri.008G183400 Potri.010G049700 Potri.010G049800 Sapur.008G148400 Sapur.010G021200 Sapur.010G021300
OG0001609: Cocit.B1998.1 Cocit.F3020.1 Eucgr.B03757 Eucgr.J00669 GSVIVG01037402001 Potri.001G272300 Potri.009G066800 Sapur.009G051800 Sapur.016G157800
OG0001610: Cocit.J1180.1 Cocit.B3124.1 Eucgr.B03615 Eucgr.J01808 Eucgr.J01812 Potri.001G007000 Potri.003G218400 Sapur.001G005800 Sapur.003G165500
OG0001611: Cocit.B0939.1 Cocit.B0940.1 Cocit.B0941.1 Eucgr.B01541 GSVIVG01028314001 Potri.002G039200 Potri.005G223100 Sapur.002G030200 Sapur.005G177600
OG0001612: Cocit.J1353.1 Cocit.B2182.1 Eucgr.B02412 Eucgr.J02097 GSVIVG01025052001 Potri.001G234500 Potri.009G026800 Sapur.009G019400 Sapur.016G127900
OG0001613: Cocit.B3110.1 Eucgr.G02649 GSVIVG01027207001 Potri.008G014400 Potri.008G014600 Potri.010G246200 Sapur.008G008900 Sapur.008G009100 Sapur.010G199200
OG0001614: Cocit.J1060.1 Cocit.B3037.1 Eucgr.B03576 Eucgr.J01700 GSVIVG01001140001 Potri.001G072300 Potri.003G158500 Sapur.001G057000 Sapur.003G117000
OG0001615: Cocit.J0524.1 Cocit.B1895.1 Eucgr.B03920 Eucgr.J00392 GSVIVG01031454001 Potri.004G217500 Potri.009G004000 Sapur.004G164200 Sapur.009G001600
OG0001616: Cocit.J0551.1 Cocit.B1884.1 Eucgr.B03932 Eucgr.J00385 GSVIVG01031471001 Potri.004G216100 Potri.009G006000 Sapur.004G163100 Sapur.009G003000
OG0001617: Cocit.J0423.1 Cocit.B2011.1 Eucgr.B03773 Eucgr.J00641 GSVIVG01037427001 Potri.001G222600 Potri.009G021000 Sapur.009G011700 Sapur.016G119500
OG0001618: Cocit.J0409.1 Cocit.B2020.1 Eucgr.B03782 Eucgr.J00628 GSVIVG01037448001 Potri.004G197600 Potri.009G158900 Sapur.004G149300 Sapur.009G124100
OG0001619: Cocit.B0036.1 Eucgr.B00094 GSVIVG01008575001 Potri.012G101500 Potri.015G099600 Sapur.012G076900 Sapur.012G077000 Sapur.15WG116200 Sapur.15ZG098600
OG0001620: Cocit.L2653.1 Eucgr.H01691 Eucgr.H02071 GSVIVG01022085001 GSVIVG01022086001 Potri.005G140300 Potri.007G046100 Sapur.005G108700 Sapur.007G043400
OG0001621: Cocit.A0440.1 Cocit.A0445.1 Cocit.A0447.1 Cocit.A0448.1 Eucgr.A00751 Eucgr.A00764 Eucgr.A00766 Eucgr.A00769 Eucgr.A00772
OG0001622: Cocit.A1550.1 Cocit.F0033.1 Eucgr.A01771 Eucgr.K00897 GSVIVG01000458001 Potri.013G148700 Potri.019G118300 Sapur.013G132700 Sapur.019G104900
OG0001623: Cocit.A0781.1 Cocit.A0782.1 Eucgr.B02769 Eucgr.B02770 GSVIVG01034017001 Potri.006G095800 Potri.016G110500 Sapur.006G078800 Sapur.016G095900
OG0001624: Cocit.A2022.1 Cocit.A2023.1 Eucgr.A02298 Eucgr.A02299 Eucgr.A02300 GSVIVG01033547001 GSVIVG01033549001 Potri.016G042500 Sapur.016G039800
OG0001625: Cocit.A2079.1 Cocit.A2080.1 Eucgr.A02370 Eucgr.A02371 GSVIVG01033299001 Potri.006G052400 Potri.016G055000 Sapur.006G040000 Sapur.016G049000
OG0001626: Cocit.A2168.1 Cocit.A2263.1 Cocit.A2264.1 Cocit.A2265.1 Eucgr.A02623 Eucgr.A02624 GSVIVG01033904001 Potri.006G207900 Sapur.006G169900
OG0001627: Cocit.A2206.1 Eucgr.I02665 GSVIVG01022823001 GSVIVG01023353001 GSVIVG01023358001 GSVIVG01023362001 GSVIVG01023365001 GSVIVG01023376001 GSVIVG01023382001
OG0001628: Cocit.A1943.1 Cocit.L4106.1 Eucgr.A02496 Eucgr.K01860 GSVIVG01033442001 Potri.006G195600 Potri.016G061700 Sapur.006G159900 Sapur.016G057800
OG0001629: Cocit.A1620.1 Cocit.A1622.1 Cocit.A1623.1 Eucgr.A01845 Eucgr.A01848 Eucgr.A01853 GSVIVG01020594001 Potri.017G014100 Sapur.017G007200
OG0001630: Cocit.A1445.1 Cocit.A1446.1 Cocit.A1501.1 Cocit.A1503.1 Cocit.A1504.1 Eucgr.A01744 Eucgr.A01745 Eucgr.A01749 Eucgr.A01753
OG0001631: Cocit.A0725.1 Cocit.A0726.1 Eucgr.A00745 Eucgr.A00746 Potri.016G135800 Potri.016G136000 Sapur.004G169600 Sapur.004G169700 Sapur.006G088700
OG0001632: Cocit.A0804.1 Cocit.A0805.1 Eucgr.B02793 GSVIVG01034004001 Potri.006G096800 Potri.016G111800 Potri.016G111900 Sapur.006G079600 Sapur.016G097500
OG0001633: Cocit.A2008.1 Cocit.A2010.1 Cocit.A2011.1 Eucgr.K01576 GSVIVG01033550001 Potri.006G045900 Potri.016G042400 Sapur.006G033800 Sapur.016G039700
OG0001634: Cocit.A1631.1 Cocit.A1632.1 Potri.007G135800 Potri.007G135900 Potri.007G136000 Potri.007G136200 Potri.007G136400 Potri.007G136600 Sapur.007G122100
OG0001635: Cocit.A1547.1 Cocit.F0030.1 Eucgr.A01768 Eucgr.K00895 GSVIVG01000451001 Potri.013G149000 Potri.019G118600 Sapur.013G132900 Sapur.019G105200
OG0001636: Cocit.A2322.1 Eucgr.A02867 GSVIVG01018477001 GSVIVG01018478001 Potri.012G130800 Potri.015G132700 Sapur.012G100500 Sapur.15WG141400 Sapur.15ZG123600
OG0001637: Cocit.A0451.1 Eucgr.K03064 GSVIVG01034112001 GSVIVG01034114001 GSVIVG01034116001 Potri.006G089700 Potri.006G089800 Sapur.006G073400 Sapur.006G073500
OG0001638: Cocit.A1348.1 Cocit.A1351.1 Eucgr.A00978 GSVIVG01038685001 Potri.012G004400 Potri.015G000400 Sapur.012G000300 Sapur.15WG000200 Sapur.15ZG000200
OG0001639: Cocit.A2092.1 Eucgr.A02384 GSVIVG01033316001 Potri.006G053800 Potri.006G053900 Potri.016G053700 Sapur.006G041400 Sapur.006G041500 Sapur.016G048000
OG0001640: Cocit.A0058.1 Cocit.A0061.1 Eucgr.A00051 Eucgr.A00245 GSVIVG01013567001 Potri.007G123800 Potri.017G036600 Sapur.007G110500 Sapur.017G027600
OG0001641: Cocit.A2385.1 Eucgr.A02935 GSVIVG01024475001 GSVIVG01024481001 Potri.012G113500 Potri.015G111000 Sapur.012G085300 Sapur.15WG128600 Sapur.15ZG110800
OG0001642: Cocit.A1685.1 Cocit.A1687.1 Eucgr.A01900 Eucgr.A01902 GSVIVG01020678001 Potri.013G118500 Potri.019G090200 Sapur.013G109600 Sapur.019G085800
OG0001643: Cocit.A1702.1 Cocit.J0119.1 Eucgr.J00930 Eucgr.J01087 GSVIVG01016276001 Potri.008G039600 Potri.010G222700 Sapur.008G029700 Sapur.010G178000
OG0001644: Cocit.A1942.1 Cocit.L4105.1 Eucgr.A02495 GSVIVG01033444001 GSVIVG01033455001 Potri.006G195400 Potri.016G061100 Sapur.006G159800 Sapur.016G057500
OG0001645: Cocit.A1723.1 Eucgr.A01994 Eucgr.A02008 Eucgr.A02010 GSVIVG01020854001 Potri.002G058700 Potri.005G203500 Sapur.002G046700 Sapur.005G160100
OG0001646: Cocit.A2186.1 Eucgr.A02656 GSVIVG01033862001 Potri.006G211500 Potri.016G078600 Sapur.006G173100 Sapur.016G071800 Sapur.016G077600 Sapur.016G078700
OG0001647: Cocit.A1722.1 Eucgr.A01992 Eucgr.A01996 Eucgr.A01998 Eucgr.A02000 Eucgr.A02009 GSVIVG01020855001 Potri.002G058800 Sapur.002G046800
OG0001648: Cocit.A1832.1 GSVIVG01022437001 Potri.013G054700 Potri.013G054800 Potri.013G054900 Potri.019G037700 Sapur.013G051400 Sapur.013G051500 Sapur.019G037500
OG0001649: Cocit.A0292.1 Eucgr.A01333 Eucgr.A01339 Eucgr.A01343 Eucgr.A01344 Eucgr.A01345 Eucgr.A01349 Eucgr.A01352 Eucgr.A01353
OG0001650: Cocit.J0485.1 Cocit.J0487.1 Cocit.J0489.1 Cocit.J0553.1 Cocit.J0554.1 Cocit.J0555.1 Cocit.J0557.1 Eucgr.J00550 Eucgr.J00553
OG0001651: Cocit.J0380.1 Eucgr.J00598 GSVIVG01037516001 Potri.004G193500 Potri.009G155500 Sapur.004G145600 Sapur.004G146000 Sapur.004G146900 Sapur.009G121900
OG0001652: Cocit.J0871.1 Eucgr.J01219 GSVIVG01011365001 Potri.004G129700 Potri.017G080100 Potri.017G080200 Sapur.017G066500 Sapur.017G066600 Sapur.017G066900
OG0001653: Cocit.J0122.1 Eucgr.J00926 GSVIVG01016270001 GSVIVG01025194001 Potri.004G211400 Potri.009G014600 Sapur.004G159300 Sapur.009G007300 Sapur.009G007600
OG0001654: Cocit.J0373.1 Cocit.J0375.1 Cocit.J0376.1 Eucgr.J00603 Eucgr.J00604 Eucgr.J00606 Eucgr.J00608 GSVIVG01037543001 Sapur.009G121000
OG0001655: Cocit.J1995.1 Cocit.F2539.1 Eucgr.F03149 Eucgr.J02845 GSVIVG01016806001 Potri.001G197500 Potri.003G043300 Sapur.001G150200 Sapur.003G021100
OG0001656: Cocit.J0964.1 Cocit.J0965.1 Cocit.J0966.1 Eucgr.J01522 Eucgr.J01523 GSVIVG01030973001 Potri.004G095400 Potri.017G119500 Sapur.017G099100
OG0001657: Cocit.J2075.1 Cocit.F3291.1 Eucgr.F02551 Eucgr.J03038 GSVIVG01017240001 Potri.001G173800 Potri.003G060100 Sapur.001G144500 Sapur.003G032900
OG0001658: Cocit.J1942.1 Cocit.J1943.1 Eucgr.J02824 Eucgr.J02825 GSVIVG01016778001 Potri.001G170300 Potri.003G063500 Sapur.001G147400 Sapur.003G035400
OG0001659: Cocit.J1426.1 Eucgr.J01990 Eucgr.J01991 GSVIVG01024838001 Potri.001G246000 Potri.009G038700 Potri.009G038800 Sapur.009G028800 Sapur.009G028900
OG0001660: Cocit.J0905.1 Cocit.J0906.1 Cocit.J0948.1 Eucgr.J01395 Eucgr.J01396 GSVIVG01036560001 Potri.004G117500 Sapur.004G073500 Sapur.017G081000
OG0001661: Cocit.J1307.1 Cocit.J1425.1 Cocit.J1427.1 Cocit.J1428.1 Cocit.J1429.1 Eucgr.J01987 Eucgr.J01988 Eucgr.J01992 GSVIVG01024841001
OG0001662: Cocit.J0213.1 Cocit.J0215.1 Eucgr.J00810 Eucgr.J00812 Eucgr.J00816 GSVIVG01025332001 Potri.003G210600 Potri.003G210700 Sapur.003G159700
OG0001663: Cocit.J1702.1 Eucgr.J02430 GSVIVG01009907001 GSVIVG01018781001 Potri.005G113700 Potri.005G113900 Potri.005G114000 Sapur.005G090800 Sapur.005G090900
OG0001664: Cocit.J1993.1 Cocit.F2542.1 Eucgr.F03152 Eucgr.J02842 GSVIVG01016810001 Potri.001G197900 Potri.003G043700 Sapur.001G150500 Sapur.003G020800
OG0001665: Cocit.J1228.1 Cocit.J1229.1 Eucgr.K02729 GSVIVG01008539001 GSVIVG01008541001 Potri.012G097400 Potri.015G095900 Sapur.15WG113000 Sapur.15ZG095400
OG0001666: Cocit.J1749.1 Cocit.J1750.1 Cocit.E1774.1 Eucgr.I02195 Eucgr.J02570 Eucgr.J02571 GSVIVG01026423001 Potri.011G145900 Sapur.011G107900
OG0001667: Cocit.J1960.1 Cocit.F3411.1 Eucgr.F04401 Eucgr.J02804 GSVIVG01016733001 Potri.001G166900 Potri.003G067800 Sapur.001G130800 Sapur.003G038200
OG0001668: Cocit.J1103.1 Cocit.J1104.1 Eucgr.J01932 Eucgr.J01942 GSVIVG01024796001 Potri.001G248600 Potri.009G042400 Sapur.009G031200 Sapur.009G031300
OG0001669: Cocit.J1994.1 Cocit.F2540.1 Eucgr.F03150 Eucgr.J02844 GSVIVG01016807001 Potri.001G197600 Potri.003G043500 Sapur.001G150300 Sapur.003G021000
OG0001670: Cocit.J2035.1 Cocit.F2490.1 Eucgr.F03095 Eucgr.J02890 GSVIVG01016903001 Potri.001G188200 Potri.001G195900 Sapur.001G149400 Sapur.001G149500
OG0001671: Cocit.J0286.1 Cocit.J0287.1 Eucgr.J00728 GSVIVG01037231001 Potri.001G254300 Potri.009G049100 Sapur.009G037100 Sapur.016G143900 Sapur.016G144000
OG0001672: Cocit.J0214.1 Cocit.J0216.1 Eucgr.J00809 GSVIVG01025320001 Potri.001G016300 Potri.001G016500 Potri.003G210400 Sapur.001G013400 Sapur.001G013500
OG0001673: Cocit.J1792.1 Cocit.F1030.1 Eucgr.F02477 Eucgr.J02614 GSVIVG01016705001 Potri.001G164900 Potri.003G070400 Sapur.001G133200 Sapur.003G040100
OG0001674: Cocit.J1388.1 Eucgr.J02054 GSVIVG01024967001 GSVIVG01024969001 GSVIVG01024970001 Potri.001G239650 Potri.009G030800 Sapur.009G022800 Sapur.016G132500
OG0001675: Cocit.J2074.1 Cocit.F3290.1 Eucgr.F02550 Eucgr.J03039 GSVIVG01017241001 Potri.001G173700 Potri.003G060300 Sapur.001G144600 Sapur.003G033000
OG0001676: Cocit.J0809.1 Eucgr.J01186 GSVIVG01037255001 Potri.001G277100 Potri.003G197800 Potri.009G071900 Sapur.003G153300 Sapur.009G055900 Sapur.016G161900
OG0001677: Cocit.J0888.1 Cocit.F3383.1 Eucgr.F02872 Eucgr.J01606 GSVIVG01030697001 Potri.004G085400 Potri.017G131100 Sapur.004G060400 Sapur.017G108800
OG0001678: Cocit.J0230.1 Eucgr.J00790 GSVIVG01025305001 GSVIVG01032065001 Potri.001G018600 Potri.001G269300 Potri.003G205500 Sapur.001G015700 Sapur.003G157800
OG0001679: Cocit.J1956.1 Cocit.F3416.1 Eucgr.F04408 Eucgr.J02809 GSVIVG01016749001 Potri.001G168200 Potri.003G066000 Sapur.001G148600 Sapur.003G037100
OG0001680: Cocit.J2034.1 Cocit.F2494.1 Eucgr.F03099 Eucgr.J02899 GSVIVG01016898001 Potri.001G194400 Potri.003G045300 Sapur.001G141100 Sapur.003G019700
OG0001681: Cocit.J0723.1 Cocit.E0934.1 Eucgr.G03176 Eucgr.J00094 GSVIVG01027376001 Potri.001G036800 Potri.003G188700 Sapur.001G029300 Sapur.003G143000
OG0001682: Cocit.J1823.1 Cocit.F1035.1 Eucgr.F02482 Eucgr.J01477 GSVIVG01031070001 Potri.004G101700 Potri.017G113300 Sapur.004G083100 Sapur.017G093600
OG0001683: Cocit.J0802.1 Eucgr.J01195 Eucgr.J01196 Eucgr.J01197 Eucgr.J01199 GSVIVG01000848001 Potri.001G023400 Potri.003G202166 Sapur.001G019900
OG0001684: Cocit.J2093.1 Cocit.F3320.1 Eucgr.F02568 Eucgr.J03019 GSVIVG01017173001 Potri.001G176600 Potri.003G057400 Sapur.001G141900 Sapur.003G031400
OG0001685: Cocit.J1767.1 Cocit.E1791.1 Eucgr.I02165 Eucgr.J02591 GSVIVG01016661001 Potri.001G162000 Potri.003G073300 Sapur.001G135800 Sapur.003G042300
OG0001686: Cocit.J0605.1 Eucgr.J00320 GSVIVG01001940001 Potri.008G010800 Potri.010G248100 Potri.010G248300 Sapur.008G006000 Sapur.010G200600 Sapur.010G200800
OG0001687: Cocit.L5007.1 Cocit.L5012.1 Eucgr.A00092 Eucgr.A00283 Eucgr.H01866 GSVIVG01010779001 Potri.007G129400 Potri.017G029200 Sapur.017G018300
OG0001688: Cocit.F0105.1 Eucgr.K02190 GSVIVG01008662001 Potri.012G109700 Potri.015G108100 Sapur.15WG124800 Sapur.15WG125900 Sapur.15ZG107100 Sapur.15ZG108200
OG0001689: Cocit.F0521.1 Cocit.F0522.1 Cocit.F2030.1 Eucgr.F02259 GSVIVG01009357001 Potri.002G119200 Potri.014G017100 Sapur.002G096100 Sapur.014G008400
OG0001690: Cocit.F1430.1 Cocit.F2632.1 Eucgr.F01251 Eucgr.F03282 GSVIVG01014171001 Potri.001G387600 Potri.011G107900 Sapur.011G075900 Sapur.016G248500
OG0001691: Cocit.F0290.1 Eucgr.B02323 Eucgr.B02324 Eucgr.B02325 GSVIVG01024927001 Potri.009G033600 Potri.016G099800 Sapur.009G024900 Sapur.016G090000
OG0001692: Cocit.F1669.1 Cocit.F1670.1 Cocit.F1703.1 Cocit.F1704.1 Eucgr.F02295 Eucgr.F02296 Eucgr.F02298 Potri.014G022600 Sapur.014G012800
OG0001693: Cocit.F0535.1 Eucgr.F00098 Eucgr.F02223 GSVIVG01009293001 GSVIVG01009294001 Potri.002G114800 Potri.005G148400 Sapur.002G092900 Sapur.005G119800
OG0001694: Cocit.F1412.1 Cocit.F1501.1 Cocit.F1502.1 Eucgr.F01424 Eucgr.F01425 Potri.011G113000 Potri.011G113400 Potri.011G114000 Sapur.011G077600
OG0001695: Cocit.F2222.1 Cocit.F2223.1 Eucgr.F04025 Eucgr.F04026 GSVIVG01016057001 Potri.008G006100 Potri.010G252000 Sapur.008G003000 Sapur.010G203700
OG0001696: Cocit.F3378.1 Eucgr.F02867 Eucgr.J01604 GSVIVG01030793001 Potri.004G086100 Potri.017G130600 Sapur.004G060800 Sapur.004G061000 Sapur.017G107900
OG0001697: Cocit.F2668.1 Cocit.F2669.1 Cocit.F2670.1 Cocit.F2793.1 Cocit.F2795.1 Cocit.F2797.1 Eucgr.F03242 Eucgr.F03243 Eucgr.F03247
OG0001698: Cocit.F0269.1 Cocit.F0945.1 Eucgr.F00599 Eucgr.F01646 GSVIVG01009898001 Potri.002G023000 Potri.005G238500 Sapur.002G017100 Sapur.005G191300
OG0001699: Cocit.F1892.1 Eucgr.E00983 Eucgr.E00988 GSVIVG01008796001 Potri.002G077000 Potri.005G183600 Sapur.002G060800 Sapur.005G144300 Sapur.005G144400
OG0001700: Cocit.F0384.1 Cocit.F0386.1 Cocit.L3574.1 Eucgr.A00496 Eucgr.F01545 GSVIVG01009661001 Potri.002G134100 Potri.014G042200 Sapur.014G031900
OG0001701: Cocit.F0592.1 Cocit.F1700.1 Eucgr.F00180 Eucgr.F02302 GSVIVG01009432001 Potri.002G123000 Potri.014G023000 Sapur.002G100000 Sapur.014G013200
OG0001702: Cocit.F2643.1 Cocit.F2645.1 Cocit.F2647.1 Cocit.F2648.1 Eucgr.F03269 Eucgr.F03272 Eucgr.F03273 Potri.011G109700 Sapur.011G074800
OG0001703: Cocit.F2039.1 Eucgr.F04152 GSVIVG01036817001 Potri.013G115700 Potri.013G115800 Potri.019G086200 Potri.019G086400 Sapur.013G107300 Sapur.019G083200
OG0001704: Cocit.F1985.1 Cocit.F1988.1 Eucgr.F04169 Eucgr.F04171 Eucgr.F04174 GSVIVG01001427001 Potri.002G063600 Potri.005G197700 Sapur.005G155100
OG0001705: Cocit.F0236.1 Cocit.F0242.1 Eucgr.F01694 Eucgr.F01695 GSVIVG01008749001 Potri.002G017000 Potri.005G245000 Sapur.002G011700 Sapur.005G196200
OG0001706: Cocit.F0918.1 Cocit.F0919.1 Eucgr.H00963 Eucgr.H00964 GSVIVG01009941001 Potri.002G019900 Potri.005G241500 Sapur.002G014300 Sapur.005G193700
OG0001707: Cocit.F0803.1 Cocit.F0881.1 Cocit.F0882.1 Cocit.F0885.1 Eucgr.F00486 Eucgr.F00489 GSVIVG01008995001 Potri.005G167800 Sapur.005G131300
OG0001708: Cocit.F0879.1 Eucgr.H00938 Eucgr.H00950 Eucgr.H00952 GSVIVG01009956001 Potri.002G018900 Potri.005G242700 Sapur.002G013300 Sapur.005G194500
OG0001709: Cocit.F2486.1 Eucgr.F03091 Potri.001G172850 Potri.003G061000 Potri.003G061100 Potri.003G061200 Sapur.001G145300 Sapur.003G033400 Sapur.003G033500
OG0001710: Cocit.E0437.1 Cocit.F2417.1 Eucgr.F03011 Eucgr.J03008 GSVIVG01017121001 Potri.001G179200 Potri.003G056300 Sapur.001G154800 Sapur.003G029700
OG0001711: Cocit.F1250.1 Cocit.F2855.1 Eucgr.F01081 Eucgr.F03353 GSVIVG01014427001 Potri.001G406300 Potri.011G127000 Sapur.011G090900 Sapur.016G265000
OG0001712: Cocit.F0020.1 Cocit.F0021.1 Eucgr.K00889 GSVIVG01000442001 Potri.013G150300 Potri.019G119300 Potri.019G119500 Sapur.019G105800 Sapur.019G106000
OG0001713: Cocit.F1887.1 Cocit.F3181.1 Cocit.F3183.1 Eucgr.F04372 GSVIVG01008915001 Potri.002G086800 Potri.005G174600 Sapur.005G136100 Sapur.005G136400
OG0001714: Cocit.E0469.1 Cocit.F2432.1 Eucgr.F03037 Eucgr.J02959 GSVIVG01017070001 Potri.001G183800 Potri.003G052600 Sapur.001G166300 Sapur.003G025600
OG0001715: Cocit.F0218.1 Cocit.F2927.1 Eucgr.F01712 Eucgr.F03538 GSVIVG01008707001 Potri.002G013700 Potri.005G247700 Sapur.002G009300 Sapur.005G198500
OG0001716: Cocit.F0385.1 Cocit.F0387.1 Cocit.F0388.1 Cocit.F0389.1 Eucgr.F01543 GSVIVG01009658001 Potri.014G041800 Potri.014G041900 Sapur.014G031700
OG0001717: Cocit.F2137.1 Eucgr.B00855 GSVIVG01008387001 GSVIVG01008394001 Potri.012G049700 Potri.012G052600 Potri.015G041700 Sapur.15WG032700 Sapur.15ZG036500
OG0001718: Cocit.F2001.1 Eucgr.F04189 GSVIVG01001168001 GSVIVG01034582001 Potri.002G051300 Potri.005G196600 Potri.005G211200 Sapur.002G040000 Sapur.005G166900
OG0001719: Cocit.F1081.1 Cocit.F2940.1 Eucgr.F00621 Eucgr.F03522 GSVIVG01037775001 Potri.001G361600 Potri.011G087900 Sapur.011G061100 Sapur.T004700
OG0001720: Cocit.F1298.1 Cocit.F2839.1 Eucgr.F01096 Eucgr.F03337 GSVIVG01014389001 Potri.001G403400 Potri.011G122500 Sapur.011G087400 Sapur.016G261100
OG0001721: Cocit.E0143.1 Cocit.F3160.1 Eucgr.D02245 Eucgr.E00212 GSVIVG01027513001 Potri.002G154400 Potri.014G075700 Sapur.002G126200 Sapur.014G059500
OG0001722: Cocit.F0632.1 Cocit.F2015.1 Eucgr.F00143 Eucgr.F02276 GSVIVG01009399001 Potri.002G121500 Potri.014G021100 Sapur.002G099000 Sapur.014G011600
OG0001723: Cocit.F1316.1 Cocit.F2601.1 Eucgr.F01145 Eucgr.F03313 GSVIVG01014330001 Potri.001G399400 Potri.011G119700 Sapur.011G082700 Sapur.016G257500
OG0001724: Cocit.F2966.1 Cocit.L4858.1 Eucgr.F01805 Eucgr.F03585 GSVIVG01013414001 Potri.002G006200 Potri.005G255400 Sapur.002G004100 Sapur.005G204400
OG0001725: Cocit.F2333.1 Eucgr.F02958 GSVIVG01025913001 GSVIVG01029547001 GSVIVG01029548001 GSVIVG01029549001 Potri.013G102400 Sapur.013G096800 Sapur.016G018600
OG0001726: Cocit.F1545.1 Cocit.F2717.1 Eucgr.F01371 Eucgr.F03230 GSVIVG01014088001 Potri.001G383000 Potri.011G103600 Sapur.011G065200 Sapur.016G246000
OG0001727: Cocit.E2719.1 Cocit.F0239.1 Cocit.F0240.1 Eucgr.F01691 Eucgr.F03719 GSVIVG01008758001 Potri.002G017500 Potri.005G244400 Sapur.005G195800
OG0001728: Cocit.F1418.1 Cocit.F2649.1 Eucgr.F01238 Eucgr.F03266 GSVIVG01014203001 Potri.001G390900 Potri.011G109900 Sapur.011G074700 Sapur.016G250600
OG0001729: Cocit.F0856.1 Cocit.F1908.1 Eucgr.F00298 Eucgr.F02439 GSVIVG01009010001 Potri.002G094500 Potri.005G166700 Sapur.002G076000 Sapur.005G130100
OG0001730: Cocit.E2722.1 Cocit.F0244.1 Eucgr.F01688 Eucgr.F03723 GSVIVG01008762001 Potri.002G017900 Potri.005G244100 Sapur.002G012400 Sapur.005G195600
OG0001731: Cocit.F0426.1 Cocit.F0440.1 Cocit.F0441.1 Eucgr.F00034 Eucgr.F00035 Eucgr.F00036 GSVIVG01009578001 Potri.014G036000 Sapur.014G025900
OG0001732: Cocit.F0553.1 Cocit.F1719.1 Eucgr.F00478 Eucgr.F02254 GSVIVG01009348001 Potri.002G118900 Potri.014G016500 Sapur.002G095800 Sapur.014G007700
OG0001733: Cocit.F0698.1 Cocit.F0699.1 Cocit.F0701.1 Eucgr.E03846 Eucgr.E03847 Eucgr.E03849 Eucgr.E03851 Potri.006G004300 Sapur.006G003200
OG0001734: Cocit.F0926.1 Cocit.F0927.1 Cocit.F0928.1 Eucgr.H00975 GSVIVG01009928001 Potri.002G020500 Potri.005G240900 Sapur.002G014700 Sapur.005G193100
OG0001735: Cocit.F2084.1 Eucgr.F04096 GSVIVG01037118001 GSVIVG01037119001 Potri.013G092100 Potri.013G092300 Potri.019G066200 Sapur.013G066700 Sapur.019G066600
OG0001736: Cocit.F0271.1 Eucgr.F01643 GSVIVG01009892001 GSVIVG01009911001 GSVIVG01009912001 Potri.002G023200 Potri.005G238300 Sapur.002G017200 Sapur.005G191000
OG0001737: Cocit.F0933.1 Cocit.F0934.1 GSVIVG01009924001 Potri.002G020700 Potri.002G020800 Potri.005G240700 Sapur.002G014900 Sapur.002G015000 Sapur.005G192900
OG0001738: Cocit.E2747.1 Cocit.F1885.1 Eucgr.F03748 Eucgr.F04373 GSVIVG01008930001 Potri.002G088000 Potri.005G172900 Sapur.002G070500 Sapur.005G134900
OG0001739: Cocit.E0466.1 Cocit.F2424.1 Eucgr.F03029 Eucgr.J02962 GSVIVG01017061001 Potri.001G182900 Potri.003G053400 Sapur.001G151400 Sapur.003G028100
OG0001740: Cocit.F1939.1 Cocit.F1945.1 Eucgr.F04229 GSVIVG01034548001 Potri.002G066800 Potri.005G193400 Sapur.002G052500 Sapur.005G152500 Sapur.006G129200
OG0001741: Cocit.F2497.1 Eucgr.F03102 GSVIVG01016893001 GSVIVG01016894001 Potri.001G193900 Potri.003G045600 Sapur.001G141400 Sapur.001G141500 Sapur.003G019100
OG0001742: Cocit.F0397.1 Cocit.L3577.1 Eucgr.A00492 Eucgr.F01534 GSVIVG01009650001 Potri.002G133500 Potri.014G041200 Sapur.002G108500 Sapur.014G031100
OG0001743: Cocit.F1546.1 Cocit.F2716.1 Eucgr.F01369 Eucgr.F03231 GSVIVG01014091001 Potri.001G383500 Potri.011G103700 Sapur.011G065100 Sapur.016G246100
OG0001744: Cocit.F2626.1 Cocit.F2637.1 Eucgr.F01183 Eucgr.F03278 Eucgr.F03288 GSVIVG01014181001 GSVIVG01014250001 Potri.001G374000 Sapur.016G239100
OG0001745: Cocit.F1658.1 Potri.014G030100 Potri.014G030200 Sapur.014G019000 Sapur.014G019100 Sapur.014G019200 Sapur.014G019300 Sapur.014G019400 Sapur.014G019500
OG0001746: Cocit.F2844.1 Eucgr.F01088 Eucgr.F03342 GSVIVG01014410001 Potri.001G405200 Potri.011G124600 Potri.011G128300 Sapur.011G089400 Sapur.016G262800
OG0001747: Cocit.F0400.1 Cocit.L3583.1 Eucgr.A00485 Eucgr.F01531 GSVIVG01009639001 Potri.002G132900 Potri.014G040300 Sapur.002G108100 Sapur.014G030400
OG0001748: Cocit.F3387.1 Eucgr.F04424 GSVIVG01003547001 GSVIVG01003548001 GSVIVG01020353001 Potri.005G097800 Potri.007G066700 Sapur.005G077200 Sapur.007G058300
OG0001749: Cocit.E2090.1 Cocit.E2091.1 Cocit.E2093.1 Cocit.E2094.1 Cocit.E2096.1 Eucgr.E02678 Eucgr.E02682 Eucgr.E02687 Eucgr.E02689
OG0001750: Cocit.E0446.1 Cocit.E0450.1 Eucgr.J02987 Eucgr.J02991 GSVIVG01017110001 Potri.001G180100 Potri.003G055800 Sapur.001G153900 Sapur.003G029300
OG0001751: Cocit.E1070.1 Cocit.E1089.1 Cocit.E1090.1 Cocit.E1091.1 Cocit.E1092.1 Cocit.E1093.1 Cocit.E1095.1 Eucgr.E01401 Eucgr.E01406
OG0001752: Cocit.E1869.1 Cocit.E1898.1 Cocit.E1900.1 Eucgr.E02813 GSVIVG01021269001 Potri.004G062300 Potri.011G071700 Sapur.004G043200 Sapur.011G050300
OG0001753: Cocit.E1481.1 Cocit.E1484.1 Eucgr.D01632 Eucgr.D01635 Eucgr.D01637 Eucgr.K01974 Eucgr.K01978 GSVIVG01026213001 GSVIVG01026220001
OG0001754: Cocit.E0501.1 Cocit.E0502.1 Eucgr.J02927 Eucgr.J02928 Eucgr.J02929 GSVIVG01016112001 GSVIVG01016957001 Potri.001G191000 Sapur.001G160900
OG0001755: Cocit.E1803.1 Cocit.E1805.1 Cocit.E1827.1 Eucgr.E02332 Eucgr.E02618 Eucgr.E02619 GSVIVG01033753001 Potri.006G094700 Sapur.006G077700
OG0001756: Cocit.E1895.1 Cocit.E1896.1 Cocit.E1907.1 Cocit.E1938.1 Cocit.E1940.1 Eucgr.E02828 Eucgr.E02830 Eucgr.E02832 Eucgr.E02835
OG0001757: Cocit.E2811.1 Cocit.E2812.1 Eucgr.E03891 Eucgr.E03892 Eucgr.E03894 Potri.016G009300 Potri.016G009400 Potri.016G009500 Sapur.T074500
OG0001758: Cocit.E0050.1 Eucgr.E00193 GSVIVG01027494001 GSVIVG01027495001 GSVIVG01027496001 Potri.002G155500 Potri.014G078900 Sapur.002G127000 Sapur.014G060500
OG0001759: Cocit.E0039.1 Cocit.E0040.1 Cocit.E0041.1 Cocit.E0043.1 Cocit.E0045.1 Eucgr.E00199 Eucgr.E00204 Eucgr.E00206 Eucgr.E00208
OG0001760: Cocit.E1313.1 Cocit.E1362.1 Eucgr.E01695 Eucgr.E01696 Potri.002G140300 Potri.014G052900 Sapur.002G114600 Sapur.002G114800 Sapur.014G040100
OG0001761: Cocit.E2023.1 Eucgr.E02714 Eucgr.E02715 Eucgr.E02716 Eucgr.E02717 Eucgr.E02718 Eucgr.E02720 Eucgr.E02723 Eucgr.E02727
OG0001762: Cocit.E0280.1 GSVIVG01004822001 GSVIVG01004827001 GSVIVG01004832001 GSVIVG01004835001 GSVIVG01004836001 GSVIVG01004838001 Potri.003G084000 Sapur.003G052400
OG0001763: Cocit.E2727.1 Cocit.E2741.1 Eucgr.F03729 Eucgr.F03743 GSVIVG01008938001 Potri.002G088900 Potri.005G172200 Sapur.002G071200 Sapur.005G134300
OG0001764: Cocit.E1637.1 Cocit.E1648.1 Eucgr.E01787 Eucgr.E01788 Eucgr.E02456 Eucgr.E02458 Eucgr.E02461 GSVIVG01021569001 GSVIVG01021573001
OG0001765: Cocit.E0999.1 Eucgr.E01307 GSVIVG01012994001 GSVIVG01012998001 Potri.001G134800 Potri.003G098700 Sapur.001G110900 Sapur.001G111000 Sapur.003G064800
OG0001766: Cocit.E2199.1 Eucgr.E03462 Eucgr.E03463 Eucgr.E03464 Eucgr.E03465 Potri.004G035300 Potri.011G043600 Sapur.004G022100 Sapur.011G028900
OG0001767: Cocit.E2802.1 Eucgr.E03880 GSVIVG01003493001 GSVIVG01003496001 Potri.006G018566 Potri.006G019000 Potri.016G006800 Sapur.006G014000 Sapur.016G006300
OG0001768: Cocit.E2919.1 Eucgr.F02812 GSVIVG01030897001 GSVIVG01030903001 Potri.004G092800 Potri.004G093000 Potri.004G093100 Sapur.004G065700 Sapur.004G065900
OG0001769: Cocit.E0070.1 Cocit.E0071.1 Cocit.E0072.1 Eucgr.E00163 Eucgr.E00165 Eucgr.E00166 Eucgr.E00167 Potri.002G157900 Sapur.002G129000
OG0001770: Cocit.E2593.1 Eucgr.E02986 Eucgr.E02988 Eucgr.E03749 Eucgr.E03773 Eucgr.E03794 Eucgr.E04136 Eucgr.E04151 Eucgr.E04157
OG0001771: Cocit.E2000.1 Eucgr.E02783 GSVIVG01021252001 Potri.004G060400 Potri.004G060900 Potri.011G070100 Potri.011G070150 Sapur.004G042000 Sapur.011G049300
OG0001772: Cocit.L0910.1 Eucgr.A02791 GSVIVG01028978001 Potri.012G141200 Potri.015G143800 Sapur.15WG149600 Sapur.15WG153500 Sapur.15ZG131800 Sapur.15ZG135700
OG0001773: Cocit.L4837.1 Cocit.L4838.1 Eucgr.F01775 Eucgr.F01776 Eucgr.F03557 GSVIVG01013367001 Potri.002G009800 Potri.005G251600 Sapur.002G006300
OG0001774: Eucgr.I02095 Eucgr.J01446 GSVIVG01036492001 Potri.004G107600 Potri.017G108300 Potri.017G108350 Potri.017G108400 Sapur.004G077900 Sapur.004G078000
OG0001775: Eucgr.C01537 Eucgr.C01558 GSVIVG01035901001 Potri.006G262200 Potri.018G021100 Sapur.006G216300 Sapur.018G015800 Sapur.018G016500 Sapur.018G017600
OG0001776: Eucgr.C01647 Eucgr.C01660 Eucgr.C01948 Eucgr.C01951 Eucgr.C01953 Eucgr.C01959 Eucgr.C01964 Eucgr.C01969 GSVIVG01035207001
OG0001777: Eucgr.C02862 Eucgr.C02867 GSVIVG01015436001 GSVIVG01035729001 Potri.006G157000 Potri.006G158500 Potri.018G072400 Sapur.006G131500 Sapur.018G054200
OG0001778: Eucgr.H01199 Eucgr.H01200 Eucgr.H01201 Potri.002G208700 Potri.002G208900 Potri.014G134000 Sapur.002G153100 Sapur.002G153400 Sapur.014G107500
OG0001779: Eucgr.H02999 Eucgr.H03002 Eucgr.H03004 Eucgr.H03005 Eucgr.H03008 Eucgr.H03009 Eucgr.H03011 Eucgr.H03012 Eucgr.H03013
OG0001780: Eucgr.A02679 Eucgr.A02681 GSVIVG01028785001 GSVIVG01028787001 Potri.015G026300 Sapur.15WG019800 Sapur.15WG020300 Sapur.15ZG019500 Sapur.15ZG020000
OG0001781: Eucgr.A02755 GSVIVG01028879001 GSVIVG01028882001 GSVIVG01028885001 Potri.012G144900 Potri.015G147600 Sapur.012G111400 Sapur.15WG152700 Sapur.15ZG134900
OG0001782: Eucgr.F01758 Eucgr.F01760 Eucgr.F01762 Eucgr.F01765 Eucgr.F01766 GSVIVG01008706001 Potri.002G010700 Potri.005G250500 Sapur.002G007100
OG0001783: Eucgr.B00704 GSVIVG01008254001 GSVIVG01008255001 Potri.012G061300 Potri.015G053100 Sapur.012G044500 Sapur.15WG058200 Sapur.15WG058300 Sapur.15ZG054800
OG0001784: Eucgr.B00195 Eucgr.B00198 Eucgr.B00203 Potri.012G089900 Potri.012G090000 Potri.015G086000 Sapur.012G066500 Sapur.15WG103700 Sapur.15ZG086200
OG0001785: Eucgr.I00046 Eucgr.I00051 Eucgr.I00093 GSVIVG01022381001 Potri.007G098000 Potri.007G098200 Sapur.007G088600 Sapur.007G088800 Sapur.007G088900
OG0001786: Eucgr.I01111 Eucgr.I01117 Eucgr.I01120 Eucgr.I01127 Potri.009G098400 Potri.009G099100 Sapur.009G076800 Sapur.009G076900 Sapur.009G077000
OG0001787: Eucgr.I00350 Eucgr.I00353 GSVIVG01022192001 Potri.005G080600 Potri.005G080800 Potri.007G086700 Sapur.005G062900 Sapur.005G063100 Sapur.007G080000
OG0001788: Eucgr.G00470 Eucgr.G01890 Eucgr.G01896 GSVIVG01031928001 Potri.004G151500 Potri.004G152000 Potri.009G113500 Sapur.009G089700 Sapur.009G089900
OG0001789: Potri.007G113900 Potri.017G045600 Potri.017G045800 Potri.017G045900 Potri.017G046100 Potri.017G046400 Potri.017G046700 Potri.017G046800 Sapur.017G034700
OG0001790: Potri.017G023600 Potri.017G023700 Potri.017G024300 Potri.017G025100 Sapur.017G011800 Sapur.017G012100 Sapur.017G012500 Sapur.017G014900 Sapur.017G015000
OG0001791: Potri.004G220400 Potri.004G220550 Potri.004G220700 Potri.004G221000 Potri.004G221200 Sapur.001G178600 Sapur.001G178700 Sapur.001G178800 Sapur.001G179100
OG0001792: GSVIVG01031308001 Potri.005G005000 Potri.005G005301 Potri.013G004500 Potri.013G004600 Sapur.005G003400 Sapur.005G003500 Sapur.013G004000 Sapur.013G004100
OG0001793: GSVIVG01026384001 GSVIVG01026388001 Potri.013G052800 Potri.013G052900 Sapur.013G049400 Sapur.013G049500 Sapur.013G049700 Sapur.013G049900 Sapur.013G050000
OG0001794: Potri.003G191700 Potri.003G191901 Sapur.003G147200 Sapur.003G147300 Sapur.003G147500 Sapur.003G147600 Sapur.003G147800 Sapur.003G147900 Sapur.003G148100
OG0001795: GSVIVG01010668001 GSVIVG01010670001 GSVIVG01018437001 GSVIVG01018442001 GSVIVG01019877001 Potri.003G120101 Potri.012G133200 Sapur.003G084700 Sapur.003G084800
OG0001796: GSVIVG01001131001 Potri.001G071200 Potri.001G071300 Potri.001G071400 Potri.003G159300 Potri.003G159400 Sapur.001G056300 Sapur.003G117600 Sapur.003G117700
OG0001797: Potri.018G004600 Potri.018G004900 Sapur.018G002100 Sapur.018G002400 Sapur.018G003500 Sapur.018G003800 Sapur.018G004300 Sapur.018G008100 Sapur.018G008500
OG0001798: Potri.007G037000 Potri.007G037100 Potri.007G037200 Potri.007G037401 Sapur.007G034600 Sapur.007G034700 Sapur.007G034900 Sapur.007G035100 Sapur.007G035300
OG0001799: Potri.005G115300 Potri.005G115601 Potri.007G012500 Potri.007G013300 Potri.007G013500 Sapur.005G092000 Sapur.005G092500 Sapur.007G010100 Sapur.007G010800
OG0001800: Potri.015G107000 Sapur.15WG122300 Sapur.15WG122900 Sapur.15WG124600 Sapur.15WG125400 Sapur.15ZG104700 Sapur.15ZG105300 Sapur.15ZG106900 Sapur.15ZG107700
OG0001801: GSVIVG01027555001 GSVIVG01027558001 Potri.002G150100 Potri.002G150200 Potri.002G150300 Potri.002G150400 Potri.002G150500 Sapur.002G122700 Sapur.002G122800
OG0001802: GSVIVG01027448001 GSVIVG01027449001 GSVIVG01027451001 Potri.002G180500 Potri.002G180600 Potri.002G180700 Potri.014G106600 Sapur.002G137700 Sapur.014G084300
OG0001803: Potri.019G121801 Potri.019G121900 Potri.019G122100 Potri.019G124400 Potri.019G124500 Potri.019G124600 Potri.019G124700 Sapur.019G108800 Sapur.019G108900
OG0001804: Potri.019G005400 Potri.019G005500 Potri.019G008000 Potri.019G008100 Potri.019G008500 Potri.019G008600 Potri.019G009200 Sapur.019G017300 Sapur.019G019000
OG0001805: Potri.001G414000 Sapur.016G267200 Sapur.016G267300 Sapur.016G267400 Sapur.016G267600 Sapur.016G267700 Sapur.016G267800 Sapur.016G269100 Sapur.016G269700
OG0001806: Potri.001G221100 Potri.001G221200 Potri.001G221500 Potri.001G221700 Potri.001G221800 Potri.001G221900 Sapur.016G118300 Sapur.016G118600 Sapur.016G118900
OG0001807: Potri.T012900 Potri.T013566 Potri.T014700 Potri.T015900 Sapur.019G003100 Sapur.019G003600 Sapur.019G004700 Sapur.019G005200 Sapur.019G005900
OG0001808: Sapur.019G017400 Sapur.019G017500 Sapur.019G017600 Sapur.019G017800 Sapur.019G017900 Sapur.019G018000 Sapur.019G019100 Sapur.019G019300 Sapur.019G019800
OG0001809: Cocit.L1682.1 Eucgr.A02538 GSVIVG01022491001 GSVIVG01022508001 Potri.006G198800 Potri.016G065000 Sapur.006G162300 Sapur.016G060500
OG0001810: Cocit.K1041.1 Cocit.L1659.1 Eucgr.A02567 Eucgr.K01919 GSVIVG01022561001 Potri.006G201600 Potri.016G068000 Sapur.016G063000
OG0001811: Cocit.L1671.1 Eucgr.A02551 GSVIVG01022545001 GSVIVG01022548001 Potri.006G200300 Potri.016G066500 Sapur.006G163600 Sapur.016G061800
OG0001812: Cocit.L1693.1 Cocit.L4120.1 Eucgr.A02519 GSVIVG01033419001 Potri.006G197700 Potri.016G063200 Sapur.006G161700 Sapur.016G059200
OG0001813: Cocit.L1640.1 Eucgr.A02583 Eucgr.A02584 Eucgr.A02586 Potri.006G202700 Potri.016G069500 Sapur.006G165800 Sapur.016G064500
OG0001814: Cocit.L1630.1 Eucgr.A02596 Eucgr.K02615 GSVIVG01033949001 Potri.006G204200 Potri.016G071500 Sapur.006G167200 Sapur.016G065500
OG0001815: Cocit.H0144.1 Cocit.H0492.1 Eucgr.H00442 Eucgr.H00724 Potri.002G232500 Potri.014G149800 Sapur.002G179700 Sapur.014G121800
OG0001816: Cocit.H0421.1 Eucgr.H00609 GSVIVG01029396001 Potri.012G038500 Potri.015G034100 Sapur.012G025000 Sapur.15WG027100 Sapur.15ZG026800
OG0001817: Cocit.B2062.1 Cocit.H0616.1 Eucgr.H00997 GSVIVG01028143001 Potri.002G193700 Potri.014G118400 Sapur.002G164800 Sapur.014G094700
OG0001818: Cocit.B3005.1 Cocit.H3302.1 Eucgr.B03543 Eucgr.H03381 GSVIVG01000951001 Potri.001G061800 Potri.003G166032 Sapur.003G123200
OG0001819: Cocit.H2433.1 Eucgr.H03898 Eucgr.H03901 GSVIVG01017745001 Potri.008G210000 Potri.010G024100 Sapur.008G163900 Sapur.010G016100
OG0001820: Cocit.H3190.1 Cocit.H3191.1 Eucgr.H04527 Eucgr.H04553 Eucgr.H04554 Eucgr.H04559 Eucgr.H04565 Eucgr.H04570
OG0001821: Cocit.H2827.1 Cocit.H2828.1 Eucgr.H04077 Eucgr.H04078 Eucgr.H04079 GSVIVG01034949001 Potri.010G149400 Sapur.010G115800
OG0001822: Cocit.H3204.1 Eucgr.F02615 GSVIVG01034485001 Potri.013G113100 Potri.019G083600 Sapur.013G105000 Sapur.019G081200 Sapur.019G081300
OG0001823: Cocit.H2424.1 Eucgr.H03918 GSVIVG01017727001 Potri.008G221400 Potri.008G226200 Potri.010G013500 Sapur.008G161500 Sapur.010G008800
OG0001824: Cocit.H0137.1 Eucgr.H00432 GSVIVG01013538001 GSVIVG01013540001 Potri.002G231100 Potri.014G151300 Sapur.002G178400 Sapur.014G123700
OG0001825: Cocit.K0787.1 Cocit.H0751.1 Eucgr.H01202 Eucgr.K03441 Potri.002G208400 Potri.014G134300 Sapur.002G152900 Sapur.014G107800
OG0001826: Cocit.H1739.1 Eucgr.B00551 GSVIVG01007956001 Potri.012G067800 Potri.015G061400 Sapur.012G048500 Sapur.15WG079300 Sapur.15ZG061200
OG0001827: Cocit.H0767.1 Eucgr.H01178 Eucgr.H01182 GSVIVG01010948001 Potri.014G132400 Potri.T034700 Sapur.002G154400 Sapur.014G106100
OG0001828: Cocit.H2354.1 Eucgr.D02286 GSVIVG01018349001 GSVIVG01026900001 Potri.002G159100 Potri.014G083100 Sapur.002G129500 Sapur.014G063900
OG0001829: Cocit.B0839.1 Cocit.H1262.1 Cocit.H1263.1 Cocit.H1264.1 Eucgr.B01113 Eucgr.B01114 Eucgr.B01115 GSVIVG01017907001
OG0001830: Cocit.H2611.1 Eucgr.H03966 GSVIVG01035097001 Potri.008G211000 Potri.010G006600 Sapur.008G160300 Sapur.010G005000 Sapur.010G005300
OG0001831: Cocit.B2953.1 Cocit.H3370.1 Eucgr.H04645 GSVIVG01010449001 Potri.008G175500 Potri.010G060400 Sapur.008G142500 Sapur.010G050500
OG0001832: Cocit.H0264.1 Eucgr.H00149 GSVIVG01027840001 Potri.008G168300 Potri.010G070200 Sapur.008G136600 Sapur.008G136700 Sapur.010G041800
OG0001833: Cocit.H0459.1 Cocit.H0553.1 Eucgr.H00765 Eucgr.H00790 GSVIVG01021002001 GSVIVG01021005001 Potri.002G246700 Sapur.002G191500
OG0001834: Cocit.K0921.1 Cocit.H0633.1 Eucgr.H01094 Eucgr.K03505 GSVIVG01028043001 Potri.002G202300 Potri.014G126800 Sapur.002G158700
OG0001835: Cocit.H0940.1 Eucgr.H01488 Eucgr.H01530 GSVIVG01011122001 Potri.002G054300 Potri.005G208500 Sapur.002G042700 Sapur.005G164400
OG0001836: Cocit.H3262.1 Eucgr.H03299 GSVIVG01031257001 Potri.005G011800 Potri.005G012300 Potri.013G007600 Sapur.005G008700 Sapur.013G007200
OG0001837: Cocit.H3200.1 Eucgr.F02611 GSVIVG01034489001 Potri.013G112500 Potri.019G083200 Sapur.004G098700 Sapur.013G104600 Sapur.019G080900
OG0001838: Cocit.H3070.1 Eucgr.H04449 GSVIVG01038176001 Potri.019G096500 Potri.019G096700 Potri.019G113000 Sapur.013G116000 Sapur.019G091000
OG0001839: Cocit.H2916.1 Cocit.H3038.1 GSVIVG01021797001 Potri.005G052800 Potri.013G040300 Sapur.005G040800 Sapur.005G040900 Sapur.013G037800
OG0001840: Cocit.B2865.1 Cocit.H1256.1 Eucgr.B03285 Eucgr.H02499 Potri.008G186601 Potri.010G046300 Sapur.008G150200 Sapur.010G024300
OG0001841: Cocit.B2881.1 Cocit.H1682.1 Cocit.H1975.1 Eucgr.H02548 Eucgr.H02549 GSVIVG01013786001 Potri.010G042900 Sapur.010G027300
OG0001842: Cocit.H1826.1 Cocit.H1827.1 Cocit.H1828.1 Cocit.H1829.1 Cocit.H1833.1 Cocit.H1834.1 Sapur.016G200900 Sapur.016G201000
OG0001843: Cocit.H2980.1 Eucgr.H04429 GSVIVG01021983001 Potri.005G041400 Potri.005G042700 Potri.005G043100 Potri.013G029200 Sapur.013G029400
OG0001844: Cocit.H3436.1 Eucgr.H04674 GSVIVG01010327001 Potri.008G179401 Potri.010G055300 Sapur.008G145100 Sapur.010G055800 Sapur.010G056200
OG0001845: Cocit.H3278.1 Eucgr.H03284 GSVIVG01031229001 Potri.005G015100 Potri.005G018800 Potri.013G009500 Sapur.005G013100 Sapur.013G008900
OG0001846: Cocit.H1406.1 Eucgr.H03031 GSVIVG01027835001 GSVIVG01028363001 Potri.008G168100 Potri.010G070400 Sapur.008G136400 Sapur.010G041700
OG0001847: Cocit.H1807.1 Eucgr.H00216 Eucgr.H03171 GSVIVG01018099001 Potri.008G161100 Potri.010G078400 Sapur.008G130800 Sapur.010G068700
OG0001848: Cocit.H0374.1 Eucgr.H00538 GSVIVG01008473001 Potri.012G044701 Potri.015G035600 Sapur.012G029800 Sapur.15WG028300 Sapur.15ZG028000
OG0001849: Cocit.H1334.1 Cocit.H1988.1 Eucgr.H02962 GSVIVG01027903001 Potri.008G171100 Potri.010G066700 Sapur.008G139300 Sapur.010G045000
OG0001850: Cocit.H3276.1 Eucgr.H03285 Eucgr.L00271 GSVIVG01031230001 Potri.005G018700 Potri.013G009400 Sapur.005G013000 Sapur.013G008800
OG0001851: Cocit.H2243.1 Cocit.H2304.1 Cocit.H2393.1 Cocit.H2395.1 Eucgr.H03679 Eucgr.H03741 Eucgr.H03745 Eucgr.H03761
OG0001852: Cocit.H2364.1 Cocit.H2365.1 Eucgr.D02274 Eucgr.E00171 GSVIVG01026871001 GSVIVG01026873001 Potri.014G081600 Sapur.014G062900
OG0001853: Cocit.H2761.1 Cocit.H2762.1 Eucgr.H04139 GSVIVG01017703001 Potri.010G003600 Potri.010G003800 Sapur.010G002500 Sapur.010G002700
OG0001854: Cocit.H1217.1 Eucgr.H01651 Eucgr.H02009 GSVIVG01022143001 Potri.005G137600 Potri.007G042500 Sapur.005G107700 Sapur.007G039700
OG0001855: Cocit.K0910.1 Cocit.K0912.1 Cocit.H0661.1 Eucgr.H01102 Potri.002G203400 Potri.014G127600 Sapur.002G157900 Sapur.014G102100
OG0001856: Cocit.H0970.1 Cocit.H0972.1 Eucgr.H01423 Eucgr.H01427 Eucgr.H01433 Eucgr.H01438 Eucgr.H01444 Eucgr.H01453
OG0001857: Cocit.H3825.1 Cocit.I0361.1 Eucgr.H04810 Eucgr.I00425 Potri.005G076800 Potri.007G091200 Sapur.005G059900 Sapur.007G083000
OG0001858: Cocit.H2226.1 Eucgr.H03601 GSVIVG01017887001 Potri.008G202400 Potri.008G202500 Potri.010G030900 Sapur.008G168600 Sapur.010G011600
OG0001859: Cocit.H2111.1 Cocit.H2113.1 Eucgr.H03458 Eucgr.H03460 GSVIVG01017987001 Potri.010G087000 Sapur.008G124700 Sapur.010G061500
OG0001860: Cocit.H0444.1 Cocit.H0445.1 Cocit.H0446.1 Eucgr.H00651 Eucgr.H00652 GSVIVG01029329001 GSVIVG01029331001 GSVIVG01029349001
OG0001861: Cocit.H3899.1 Eucgr.J01339 Eucgr.J01342 GSVIVG01022345001 Potri.005G064700 Potri.007G104500 Sapur.005G049100 Sapur.007G093500
OG0001862: Cocit.B2738.1 Cocit.H1199.1 Eucgr.H02475 GSVIVG01000555001 Potri.008G185200 Potri.010G048500 Sapur.008G149100 Sapur.010G022400
OG0001863: Cocit.B2876.1 Cocit.H1896.1 Eucgr.B03302 Eucgr.H02520 Potri.008G187900 Potri.010G044400 Sapur.008G151100 Sapur.010G026200
OG0001864: Cocit.H1111.1 Cocit.I0575.1 Eucgr.H01943 Eucgr.I01022 Potri.005G130900 Potri.007G034500 Sapur.005G104000 Sapur.007G032100
OG0001865: Cocit.H0439.1 Eucgr.H00644 GSVIVG01029333001 Potri.012G035900 Potri.015G028101 Sapur.012G022700 Sapur.15WG021500 Sapur.15ZG021200
OG0001866: Cocit.J1111.1 Cocit.H3668.1 Eucgr.B02269 Eucgr.J01934 GSVIVG01024781001 Potri.009G043700 Sapur.009G032400 Sapur.016G140000
OG0001867: Cocit.H2974.1 Eucgr.H04422 Eucgr.H04423 GSVIVG01021970001 Potri.005G044900 Potri.013G031400 Sapur.005G034000 Sapur.013G030300
OG0001868: Cocit.H3703.1 Eucgr.B02307 GSVIVG01024906001 Potri.001G244500 Potri.001G244600 Potri.009G036900 Sapur.009G027000 Sapur.016G136200
OG0001869: Cocit.H2534.1 Cocit.H2637.1 Eucgr.H03932 Potri.008G221000 Potri.008G226600 Potri.010G013100 Sapur.010G008200 Sapur.010G008300
OG0001870: Cocit.H1173.1 Cocit.H1174.1 Eucgr.H01952 Eucgr.H01953 Eucgr.H01954 Eucgr.H01958 Eucgr.H01963 GSVIVG01005088001
OG0001871: Cocit.H0506.1 Cocit.H0507.1 Eucgr.H00700 Eucgr.H00703 Eucgr.H00704 Eucgr.H00705 Eucgr.H00707 Eucgr.H00710
OG0001872: Cocit.H0737.1 Eucgr.F02900 Potri.004G075200 Potri.004G075300 Potri.T059200 Sapur.004G052800 Sapur.004G052900 Sapur.017G124700
OG0001873: Cocit.F0065.1 Cocit.H0680.1 Eucgr.F01961 Eucgr.F03638 GSVIVG01013474001 Potri.002G000500 Potri.005G260300 Sapur.005G208600
OG0001874: Cocit.H0981.1 Eucgr.B01797 Eucgr.H01313 GSVIVG01031301001 Potri.005G005400 Potri.013G004700 Sapur.005G003600 Sapur.013G004200
OG0001875: Cocit.H3767.1 Cocit.I0091.1 Eucgr.I00196 Eucgr.J01291 Potri.005G063700 Potri.007G105301 Sapur.005G048300 Sapur.007G094200
OG0001876: Cocit.B0912.1 Cocit.H2267.1 Cocit.H2268.1 Eucgr.B01267 Eucgr.H03772 GSVIVG01017796001 Potri.008G205000 Sapur.008G166600
OG0001877: Cocit.H3513.1 Eucgr.H05115 GSVIVG01022321001 GSVIVG01022335001 Potri.005G068900 Potri.007G100100 Sapur.005G052300 Sapur.007G090200
OG0001878: Cocit.H1206.1 Eucgr.H02469 GSVIVG01000568001 Potri.008G183800 Potri.008G184600 Potri.010G049400 Sapur.008G148700 Sapur.010G021500
OG0001879: Cocit.K0708.1 Cocit.H0931.1 Eucgr.H01516 Eucgr.K03388 GSVIVG01011103001 Potri.014G139000 Sapur.002G169700 Sapur.014G112600
OG0001880: Cocit.H2949.1 Eucgr.H04207 GSVIVG01026339001 Potri.013G050100 Potri.013G050900 Potri.019G024100 Sapur.013G046800 Sapur.019G030900
OG0001881: Cocit.H3783.1 Eucgr.K00647 GSVIVG01030061001 Potri.002G217500 Potri.002G221000 Potri.014G165600 Sapur.002G170800 Sapur.014G135300
OG0001882: Cocit.H0304.1 Cocit.H0305.1 Eucgr.H00221 Eucgr.H00222 GSVIVG01018091001 Potri.008G160400 Sapur.008G130200 Sapur.008G130300
OG0001883: Cocit.H2197.1 Eucgr.H03565 Eucgr.H03567 Eucgr.H03569 Eucgr.H03571 GSVIVG01017910001 Potri.010G092200 Sapur.010G057700
OG0001884: Cocit.H0431.1 Eucgr.H00618 GSVIVG01029373001 Potri.012G037900 Potri.015G029800 Sapur.012G024300 Sapur.15WG023500 Sapur.15ZG023200
OG0001885: Cocit.H0239.1 Cocit.H1613.1 Eucgr.H02908 Eucgr.H02910 Eucgr.H02911 Eucgr.H02912 GSVIVG01027929001 GSVIVG01027930001
OG0001886: Cocit.H1581.1 Eucgr.I02780 GSVIVG01023230001 Potri.003G004925 Potri.003G005400 Potri.004G226100 Sapur.001G184000 Sapur.003G002700
OG0001887: Cocit.H1196.1 Cocit.I0502.1 Eucgr.H02217 Eucgr.I00888 Potri.005G141300 Potri.007G047000 Sapur.005G108100 Sapur.007G044200
OG0001888: Cocit.J0165.1 Cocit.H2557.1 Eucgr.F00650 Eucgr.F03505 GSVIVG01037727001 Potri.001G356500 Potri.011G092500 Sapur.016G228000
OG0001889: Cocit.H0758.1 Eucgr.H01191 Eucgr.H01192 GSVIVG01010967001 Potri.014G132800 Potri.T034400 Sapur.002G154200 Sapur.014G106400
OG0001890: Cocit.H2655.1 Eucgr.H02558 Eucgr.H02560 Eucgr.H02562 Eucgr.H02563 Eucgr.H02564 Eucgr.H02568 Eucgr.H02569
OG0001891: Cocit.H1024.1 Eucgr.H01388 GSVIVG01019111001 Potri.013G086400 Potri.019G053500 Sapur.013G061300 Sapur.013G087400 Sapur.019G051800
OG0001892: Cocit.H2875.1 Cocit.H2885.1 Eucgr.H04240 Eucgr.H04242 Eucgr.H04248 Eucgr.H04285 Eucgr.H04287 Eucgr.H04288
OG0001893: Cocit.H2764.1 Eucgr.H04136 GSVIVG01021862001 Potri.005G049300 Potri.010G003500 Potri.013G036000 Sapur.005G038100 Sapur.010G002400
OG0001894: Cocit.H1582.1 Eucgr.I02782 GSVIVG01023228001 Potri.003G004700 Potri.003G005000 Potri.004G226300 Sapur.001G184200 Sapur.003G002300
OG0001895: Cocit.H3192.1 Eucgr.H03239 Eucgr.H03253 GSVIVG01031169001 Potri.005G023600 Potri.013G013700 Sapur.005G017300 Sapur.013G012800
OG0001896: Cocit.B1550.1 Cocit.H3027.1 Eucgr.B01734 Eucgr.H04398 GSVIVG01021881001 Potri.005G048000 Sapur.005G036600 Sapur.005G037200
OG0001897: Cocit.H1382.1 Eucgr.H02992 GSVIVG01027872001 GSVIVG01028387001 Potri.008G169900 Potri.010G068300 Sapur.008G138200 Sapur.010G043600
OG0001898: Cocit.H3421.1 Eucgr.H04693 Eucgr.H04694 GSVIVG01010300001 Potri.008G181000 Potri.010G053100 Sapur.008G146500 Sapur.010G018800
OG0001899: Cocit.H1341.1 Eucgr.H02941 Eucgr.H02948 Eucgr.H02954 GSVIVG01027910001 Potri.008G171500 Potri.010G066100 Sapur.010G045500
OG0001900: Cocit.F0180.1 Cocit.H0342.1 Eucgr.H00534 Potri.015G036201 Sapur.15WG028800 Sapur.15WG029000 Sapur.15WG029200 Sapur.15ZG028500
OG0001901: Cocit.H1417.1 Eucgr.H03047 GSVIVG01028330001 GSVIVG01028332001 Potri.008G166800 Potri.010G071000 Sapur.008G135300 Sapur.010G041100
OG0001902: Cocit.G1990.1 Cocit.H1235.1 Eucgr.G02552 GSVIVG01020075001 Potri.008G180700 Potri.010G053500 Sapur.008G146200 Sapur.010G018100
OG0001903: Cocit.A1421.1 Cocit.H0537.1 Eucgr.A01123 GSVIVG01030428001 Potri.002G228900 Potri.014G153700 Sapur.002G176800 Sapur.014G125100
OG0001904: Cocit.H2863.1 Eucgr.H04261 Potri.013G043800 Potri.019G013300 Potri.019G013750 Sapur.013G040700 Sapur.019G022000 Sapur.019G022100
OG0001905: Cocit.H0015.1 Eucgr.H00282 GSVIVG01038194001 Potri.007G140200 Potri.017G009900 Sapur.007G124900 Sapur.007G125500 Sapur.017G005000
OG0001906: Cocit.H1096.1 Cocit.I0616.1 Eucgr.H01278 Eucgr.I02439 GSVIVG01018949001 Potri.007G024300 Sapur.005G098000 Sapur.007G021700
OG0001907: Cocit.K0508.1 Cocit.K1125.1 Cocit.H0581.1 Eucgr.H00819 Eucgr.K03592 GSVIVG01028516001 Potri.002G252800 Sapur.002G196700
OG0001908: Cocit.H3298.1 Eucgr.H03371 Eucgr.H03372 Eucgr.H03373 GSVIVG01000961001 Potri.003G165200 Sapur.003G122500 Sapur.003G122600
OG0001909: Cocit.H0702.1 Eucgr.F03610 GSVIVG01013441001 GSVIVG01026424001 Potri.005G257600 Potri.011G145800 Sapur.005G206500 Sapur.011G107800
OG0001910: Cocit.J1102.1 Cocit.H3676.1 Eucgr.J01943 GSVIVG01024799001 Potri.001G248400 Potri.009G042200 Sapur.009G031000 Sapur.016G138900
OG0001911: Cocit.H0971.1 Eucgr.H01417 Eucgr.H01428 Eucgr.H01447 Eucgr.H01451 GSVIVG01001194001 Potri.005G213300 Sapur.005G168800
OG0001912: Cocit.H3102.1 Eucgr.B01940 Eucgr.H04502 GSVIVG01031089001 Potri.005G027400 Potri.013G019600 Sapur.005G020900 Sapur.013G019600
OG0001913: Cocit.H3600.1 Eucgr.B04011 GSVIVG01024622001 Potri.013G153700 Potri.019G121400 Potri.019G123300 Sapur.013G137500 Sapur.019G107900
OG0001914: Cocit.H3789.1 Eucgr.K00655 GSVIVG01030048001 Potri.002G217600 Potri.002G221100 Potri.014G165500 Sapur.002G170900 Sapur.014G135200
OG0001915: Cocit.H0436.1 Eucgr.H00641 GSVIVG01029345001 Potri.012G036700 Potri.015G028400 Sapur.012G023400 Sapur.15WG022000 Sapur.15ZG021700
OG0001916: Cocit.K0092.1 Cocit.H1742.1 Eucgr.B00548 Eucgr.K02492 Potri.012G068000 Potri.015G060900 Sapur.15WG079000 Sapur.15ZG061500
OG0001917: Cocit.K1328.1 Cocit.H3048.1 Eucgr.H04531 Eucgr.H04558 Eucgr.H04576 GSVIVG01031150001 Potri.013G017500 Sapur.013G017800
OG0001918: Cocit.G1638.1 Eucgr.G02206 Eucgr.G02208 Eucgr.G02210 Potri.008G127500 Potri.008G128200 Sapur.008G102600 Sapur.008G103200
OG0001919: Cocit.G2125.1 Eucgr.G02811 Eucgr.J01108 GSVIVG01016315001 GSVIVG01034328001 Potri.008G043000 Potri.010G219200 Sapur.008G032300
OG0001920: Cocit.G1802.1 Eucgr.G02498 Eucgr.G02499 GSVIVG01019974001 Potri.008G086700 Potri.010G168700 Sapur.008G068400 Sapur.010G130000
OG0001921: Cocit.F1450.1 Cocit.G0842.1 Eucgr.F02381 GSVIVG01009575001 Potri.002G129100 Potri.014G035500 Sapur.002G105500 Sapur.014G025400
OG0001922: Cocit.G0430.1 Cocit.G0431.1 Cocit.G0433.1 Eucgr.G00622 Eucgr.G00625 Eucgr.G00627 Eucgr.G00631 GSVIVG01023079001
OG0001923: Cocit.G1313.1 Eucgr.G01922 GSVIVG01001114001 GSVIVG01032962001 Potri.001G069200 Potri.003G161100 Sapur.001G054300 Sapur.003G119200
OG0001924: Cocit.D0804.1 Cocit.G0373.1 Eucgr.F03698 GSVIVG01014639001 Potri.001G364000 Potri.001G365500 Sapur.016G230900 Sapur.016G231000
OG0001925: Cocit.G0899.1 Eucgr.B03867 Eucgr.J00485 GSVIVG01036145001 Potri.004G203900 Potri.009G165100 Sapur.004G153500 Sapur.009G129300
OG0001926: Cocit.G2028.1 Eucgr.G02591 GSVIVG01012187001 GSVIVG01022310001 Potri.005G087700 Potri.007G076200 Sapur.005G069400 Sapur.007G070800
OG0001927: Cocit.G2388.1 GSVIVG01000843001 GSVIVG01000845001 Potri.001G023900 Potri.003G201600 Potri.003G201700 Sapur.003G155200 Sapur.003G155300
OG0001928: Cocit.G0854.1 Eucgr.G01701 GSVIVG01023832001 GSVIVG01024225001 Potri.004G159000 Potri.004G159100 Potri.009G120700 Sapur.009G095700
OG0001929: Cocit.G2332.1 Eucgr.G03056 GSVIVG01032818001 GSVIVG01033957001 Potri.008G068400 Potri.010G188800 Sapur.008G054100 Sapur.010G148000
OG0001930: Cocit.G2189.1 Eucgr.G02912 Eucgr.G02914 GSVIVG01016598001 Potri.008G051500 Potri.010G209200 Sapur.008G039500 Sapur.010G164900
OG0001931: Cocit.G1928.1 Eucgr.J03101 GSVIVG01017566001 Potri.001G047500 Potri.003G180600 Potri.003G192000 Sapur.001G038100 Sapur.003G137000
OG0001932: Cocit.G2067.1 Cocit.G2068.1 Eucgr.G02691 GSVIVG01001003001 Potri.008G020600 Potri.010G238400 Sapur.008G014000 Sapur.010G193000
OG0001933: Cocit.G0658.1 Eucgr.G00777 Eucgr.I02677 GSVIVG01029789001 Potri.001G210000 Potri.003G020400 Sapur.001G173800 Sapur.003G011600
OG0001934: Cocit.G2161.1 Eucgr.G02773 Eucgr.G02775 Eucgr.G02776 GSVIVG01032625001 Potri.008G047900 Sapur.008G036900 Sapur.010G169700
OG0001935: Cocit.G2086.1 Cocit.G2087.1 Potri.008G025100 Potri.008G025200 Potri.010G235400 Sapur.008G016800 Sapur.008G016900 Sapur.010G188300
OG0001936: Cocit.J0023.1 Cocit.G2168.1 Eucgr.G02767 Eucgr.J01164 Potri.008G049000 Potri.010G212200 Sapur.008G037700 Sapur.010G168600
OG0001937: Cocit.G1719.1 Cocit.G1720.1 Cocit.G1721.1 Eucgr.G02410 Eucgr.G02415 Potri.010G137000 Sapur.010G107100 Sapur.010G107200
OG0001938: Cocit.G1581.1 Eucgr.J01662 GSVIVG01001122001 GSVIVG01001123001 Potri.001G070900 Potri.003G159800 Sapur.001G055900 Sapur.003G118100
OG0001939: Cocit.G0219.1 Cocit.G0440.1 Eucgr.G00613 GSVIVG01022999001 Potri.001G209500 Potri.003G020800 Sapur.001G173400 Sapur.003G012000
OG0001940: Cocit.G0931.1 Eucgr.E02956 Eucgr.G01351 Eucgr.H03209 GSVIVG01003159001 Potri.001G300400 Potri.009G096200 Sapur.016G180100
OG0001941: Cocit.G0498.1 Eucgr.A02469 Eucgr.K01851 GSVIVG01033472001 Potri.006G194000 Potri.016G059600 Sapur.006G158200 Sapur.016G056200
OG0001942: Cocit.G1326.1 Eucgr.G01935 GSVIVG01010500001 GSVIVG01032991001 Potri.001G057200 Potri.003G171200 Sapur.001G046500 Sapur.003G128100
OG0001943: Cocit.D0827.1 Cocit.G0357.1 Eucgr.F03683 GSVIVG01014701001 Potri.001G368900 Potri.011G094200 Sapur.011G072200 Sapur.016G233900
OG0001944: Cocit.F2195.1 Cocit.G1967.1 Eucgr.J03139 GSVIVG01016063001 Potri.001G037400 Potri.003G187500 Sapur.001G029900 Sapur.003G142200
OG0001945: Cocit.B2421.1 Cocit.G1366.1 Eucgr.B02943 Eucgr.G02156 Potri.008G132600 Potri.010G109300 Sapur.008G107700 Sapur.010G082300
OG0001946: Cocit.G0898.1 Eucgr.B03859 Eucgr.B03866 Eucgr.J00486 GSVIVG01036139001 GSVIVG01036140001 Potri.004G203700 Sapur.004G153300
OG0001947: Cocit.B0496.1 Cocit.G1864.1 Cocit.G1886.1 Eucgr.B00151 Eucgr.B00175 GSVIVG01007594001 Potri.012G090400 Sapur.012G067200
OG0001948: Cocit.G1856.1 Eucgr.B00141 GSVIVG01008492001 Potri.012G094300 Potri.015G091800 Sapur.012G070400 Sapur.15WG109300 Sapur.15ZG091800
OG0001949: Cocit.G0131.1 Cocit.G0136.1 Eucgr.G00405 Eucgr.G00409 Eucgr.G00412 Eucgr.G00512 Eucgr.G00515 Eucgr.G00539
OG0001950: Cocit.G2094.1 Eucgr.G02716 Eucgr.G02717 GSVIVG01034722001 GSVIVG01034723001 Potri.008G026500 Potri.010G234000 Sapur.010G187200
OG0001951: Cocit.G0861.1 Eucgr.G01415 Eucgr.G01602 GSVIVG01031711001 Potri.001G304200 Potri.009G099500 Sapur.009G078000 Sapur.016G182500
OG0001952: Cocit.J1028.1 Cocit.G0998.1 Cocit.G0999.1 Eucgr.D02487 Eucgr.D02488 GSVIVG01027641001 Potri.014G059800 Sapur.014G045500
OG0001953: Cocit.G2466.1 Eucgr.G03362 Eucgr.G03374 GSVIVG01032103001 GSVIVG01032110001 Potri.001G265400 Potri.009G060500 Sapur.009G046700
OG0001954: Cocit.G0888.1 Eucgr.B03850 Eucgr.J00492 GSVIVG01033841001 GSVIVG01036128001 Potri.004G202766 Potri.004G202832 Sapur.004G152400
OG0001955: Cocit.G2157.1 Cocit.G2158.1 Eucgr.G02778 GSVIVG01032629001 Potri.008G047600 Potri.010G213800 Sapur.008G036500 Sapur.010G170000
OG0001956: Cocit.G1869.1 Cocit.G1870.1 Eucgr.B00158 GSVIVG01007554001 Potri.015G089700 Sapur.012G069700 Sapur.15WG107100 Sapur.15ZG089600
OG0001957: Cocit.G2132.1 Eucgr.G02818 Eucgr.J01104 GSVIVG01016305001 Potri.008G041600 Potri.010G220300 Sapur.008G031400 Sapur.010G175800
OG0001958: Cocit.G1229.1 Eucgr.G01909 Eucgr.J01663 GSVIVG01001124001 Potri.001G071000 Potri.003G159700 Sapur.001G056000 Sapur.003G118000
OG0001959: Cocit.G2273.1 Eucgr.G02939 Eucgr.G02940 Eucgr.G02941 GSVIVG01016523001 Potri.008G057400 Potri.010G202300 Sapur.008G044800
OG0001960: Cocit.G2470.1 Eucgr.G03370 GSVIVG01032131001 Potri.001G264800 Potri.009G059500 Potri.009G059700 Sapur.009G045900 Sapur.016G152600
OG0001961: Cocit.G1392.1 Cocit.G1393.1 Eucgr.G01981 Eucgr.G01982 GSVIVG01001108001 GSVIVG01001109001 Potri.001G068800 Sapur.001G053900
OG0001962: Cocit.G1159.1 Cocit.I1316.1 Eucgr.G01796 Eucgr.I01460 GSVIVG01023967001 Potri.004G178700 Potri.009G139000 Sapur.009G110800
OG0001963: Cocit.G0858.1 Cocit.I1374.1 Eucgr.G01706 Eucgr.I01305 Potri.004G160300 Potri.009G121300 Sapur.004G120300 Sapur.009G096300
OG0001964: Cocit.G1660.1 Eucgr.B02902 Eucgr.G02187 GSVIVG01011756001 Potri.008G129400 Potri.010G112800 Sapur.008G104200 Sapur.010G085400
OG0001965: Cocit.B2353.1 Cocit.G1571.1 Eucgr.B02660 Eucgr.G02075 GSVIVG01011603001 Potri.008G138400 Potri.010G102300 Sapur.008G112200
OG0001966: Cocit.G2464.1 Eucgr.G03359 Eucgr.G03375 GSVIVG01032163001 Potri.001G263400 Potri.009G058200 Sapur.009G044500 Sapur.016G151600
OG0001967: Cocit.G0416.1 Eucgr.G01127 GSVIVG01009285001 GSVIVG01036990001 Potri.001G288200 Potri.009G082400 Sapur.009G064700 Sapur.016G170700
OG0001968: Cocit.J0696.1 Cocit.G2441.1 Eucgr.G03401 GSVIVG01032041001 Potri.001G271500 Potri.009G065800 Sapur.009G050800 Sapur.016G157200
OG0001969: Cocit.G1616.1 Eucgr.G02233 GSVIVG01011829001 GSVIVG01011832001 Potri.008G124900 Potri.010G119400 Sapur.008G100200 Sapur.010G090800
OG0001970: Cocit.A0312.1 Cocit.G1521.1 Eucgr.A00201 Eucgr.H04032 GSVIVG01035034001 Potri.008G108201 Potri.010G141300 Sapur.008G086000
OG0001971: Cocit.J0808.1 Cocit.G2381.1 Eucgr.G03241 Eucgr.J01189 Potri.001G026600 Potri.003G198100 Sapur.001G022300 Sapur.003G153700
OG0001972: Cocit.G0488.1 Cocit.G0720.1 Eucgr.G01385 Eucgr.G01566 GSVIVG01031702001 Potri.001G302500 Potri.009G098700 Sapur.016G181900
OG0001973: Cocit.G1874.1 Eucgr.B00161 GSVIVG01007563001 Potri.012G092500 Potri.015G089100 Sapur.012G068900 Sapur.15WG106700 Sapur.15ZG089200
OG0001974: Cocit.J0027.1 Cocit.G2176.1 Eucgr.G02893 Eucgr.J01168 GSVIVG01016640001 Potri.008G049600 Potri.010G211300 Sapur.010G167800
OG0001975: Cocit.G0531.1 Eucgr.H01483 Eucgr.H01485 GSVIVG01011086001 Potri.002G053400 Potri.005G209100 Sapur.002G042100 Sapur.005G165000
OG0001976: Cocit.G1906.1 Eucgr.G02873 GSVIVG01016187001 GSVIVG01016189001 Potri.008G034800 Potri.010G227700 Sapur.008G024600 Sapur.010G181800
OG0001977: Cocit.G0561.1 Eucgr.G01141 Eucgr.G01147 Eucgr.G01158 Eucgr.G01164 Eucgr.G01167 Eucgr.G01172 Eucgr.G01180
OG0001978: Cocit.G1265.1 Cocit.I0660.1 Cocit.I1347.1 Eucgr.G01742 Eucgr.I01336 Potri.004G164066 Potri.009G125832 Sapur.004G123300
OG0001979: Cocit.G1722.1 Eucgr.G02416 GSVIVG01008166001 GSVIVG01010108001 Potri.008G112200 Potri.010G137400 Sapur.008G089900 Sapur.010G107600
OG0001980: Cocit.G2151.1 Eucgr.G02785 Eucgr.J01141 GSVIVG01032640001 Potri.008G046700 Potri.010G214900 Sapur.008G035600 Sapur.010G170700
OG0001981: Cocit.G0265.1 Eucgr.G00895 GSVIVG01015682001 Potri.007G111900 Potri.017G049300 Potri.017G049800 Sapur.007G100300 Sapur.017G038200
OG0001982: Cocit.J0076.1 Cocit.G2080.1 Eucgr.G02703 Eucgr.J01000 GSVIVG01034760001 Potri.008G023800 Potri.010G236500 Sapur.010G189300
OG0001983: Cocit.G2197.1 Eucgr.G02921 Eucgr.J00040 GSVIVG01016574001 Potri.008G053100 Potri.010G207200 Sapur.008G041000 Sapur.010G163100
OG0001984: Cocit.G1374.1 Cocit.G1375.1 Eucgr.G02165 GSVIVG01011712001 Potri.008G131500 Potri.010G110900 Sapur.008G106700 Sapur.010G083700
OG0001985: Cocit.G2192.1 Eucgr.G02917 GSVIVG01016595001 GSVIVG01025622001 Potri.008G051900 Potri.010G208700 Sapur.008G039800 Sapur.010G164400
OG0001986: Cocit.G0541.1 Eucgr.H01472 GSVIVG01001153001 GSVIVG01001155001 Potri.002G052100 Potri.005G210300 Sapur.002G040700 Sapur.005G166000
OG0001987: Cocit.G0736.1 Cocit.I1370.1 Eucgr.G01710 GSVIVG01024204001 Potri.004G161000 Potri.009G122000 Sapur.004G120800 Sapur.009G096900
OG0001988: Cocit.G1798.1 Eucgr.G02495 Potri.008G087400 Potri.010G168100 Potri.010G168200 Sapur.008G068800 Sapur.010G129400 Sapur.010G129500
OG0001989: Cocit.G2378.1 Eucgr.G03237 GSVIVG01013495001 GSVIVG01016389001 Potri.008G063000 Potri.010G194400 Sapur.008G050100 Sapur.010G152200
OG0001990: Cocit.G0702.1 Cocit.G0726.1 Eucgr.G01567 Eucgr.I01114 Potri.001G302600 Potri.009G098800 Sapur.009G077300 Sapur.016G182000
OG0001991: Cocit.G0185.1 Eucgr.G00083 GSVIVG01023157001 Potri.003G001700 Potri.003G002400 Potri.004G228100 Sapur.001G185400 Sapur.003G001100
OG0001992: Cocit.G2306.1 Eucgr.G02998 Eucgr.G03000 GSVIVG01016435001 Potri.008G061800 Potri.010G196300 Sapur.008G049000 Sapur.010G153700
OG0001993: Cocit.G1952.1 Eucgr.F03969 Eucgr.J03120 GSVIVG01015987001 Potri.001G043200 Potri.003G183600 Sapur.001G033000 Sapur.003G139200
OG0001994: Cocit.B1620.1 Cocit.G1918.1 Eucgr.G02744 Eucgr.J01040 GSVIVG01016181001 Potri.008G032100 Potri.008G032200 Sapur.008G023000
OG0001995: Cocit.F2213.1 Cocit.G1983.1 Eucgr.F04017 Eucgr.J03161 GSVIVG01016158001 Potri.010G250800 Sapur.008G004200 Sapur.010G202600
OG0001996: Cocit.G0159.1 Eucgr.E00397 GSVIVG01007151001 Potri.001G154901 Sapur.001G128500 Sapur.001G128600 Sapur.001G128700 Sapur.001G128800
OG0001997: Cocit.G1914.1 Eucgr.G02748 Eucgr.G02887 GSVIVG01016208001 Potri.008G032700 Potri.010G229000 Sapur.008G023400 Sapur.010G183400
OG0001998: Cocit.G2200.1 Eucgr.G02924 GSVIVG01016540001 GSVIVG01016541001 Potri.010G204700 Potri.010G205300 Sapur.010G160800 Sapur.010G161000
[truncated: 78,808 more rows]
