# Supplementary material for: Pests, diseases, and aridity have shaped the genome of Corymbia citriodora
Source: Commun Biol. 2021 May 10;4:537. doi: 10.1038/s42003-021-02009-0 (PMC8110574; doi:10.1038/s42003-021-02009-0)
Supplement: Supplementary file 5 — Supplementary Data File 3 [file 42003_2021_2009_MOESM5_ESM.xlsx]

## Sheet: Supplemental Data File 3
CCV_VV_ortho	t 1.5861 S 225.0 N 630.0 dN/dS 0.2293 dN 0.2806 dS 1.2236						Pairwise synonymous mutation rates between single copy orthologs. Figure 2b was generated from the last column.
CCV_VV_ortho	t 2.2404 S 377.0 N 1072.0 dN/dS 0.1025 dN 0.2279 dS 2.2224
CCV_VV_ortho	t 1.2431 S 456.8 N 1241.2 dN/dS 0.1195 dN 0.1390 dS 1.1627
CCV_VV_ortho	t 2.9594 S 222.2 N 536.8 dN/dS 0.0335 dN 0.1044 dS 3.1172
CCV_VV_ortho	t 1.0059 S 233.9 N 726.1 dN/dS 0.0907 dN 0.0974 dS 1.0737
CCV_VV_ortho	t 1.5700 S 192.2 N 590.8 dN/dS 0.1602 dN 0.2288 dS 1.4283
CCV_VV_ortho	t 1.4631 S 439.7 N 1249.3 dN/dS 0.0851 dN 0.1284 dS 1.5085
CCV_VV_ortho	t 1.9900 S 392.6 N 1293.4 dN/dS 0.2820 dN 0.4164 dS 1.4769
CCV_VV_ortho	t 2.9620 S 78.7 N 215.3 dN/dS 0.2484 dN 0.5454 dS 2.1960
CCV_VV_ortho	t 2.2313 S 94.4 N 295.6 dN/dS 0.0541 dN 0.1421 dS 2.6280
CCV_VV_ortho	t 1.8277 S 197.7 N 588.3 dN/dS 0.2063 dN 0.3097 dS 1.5008
CCV_VV_ortho	t 1.3540 S 754.6 N 2335.4 dN/dS 0.1448 dN 0.1848 dS 1.2762
CCV_VV_ortho	t 3.7563 S 89.9 N 321.1 dN/dS 0.0456 dN 0.2246 dS 4.9212
CCV_VV_ortho	t 1.1641 S 237.1 N 671.9 dN/dS 0.1157 dN 0.1296 dS 1.1204
CCV_VV_ortho	t 1.6110 S 327.1 N 908.9 dN/dS 0.0784 dN 0.1307 dS 1.6660
CCV_VV_ortho	t 1.8807 S 403.6 N 1093.4 dN/dS 0.1822 dN 0.2837 dS 1.5567
CCV_VV_ortho	t 1.4787 S 273.2 N 695.8 dN/dS 0.1387 dN 0.1791 dS 1.2919
CCV_VV_ortho	t 1.1879 S 905.7 N 2583.3 dN/dS 0.1549 dN 0.1638 dS 1.0580
CCV_VV_ortho	t 1.3471 S 120.9 N 368.1 dN/dS 0.1344 dN 0.1732 dS 1.2885
CCV_VV_ortho	t 1.4662 S 667.2 N 1993.8 dN/dS 0.1099 dN 0.1612 dS 1.4674
CCV_VV_ortho	t 1.5647 S 257.5 N 792.5 dN/dS 0.1404 dN 0.2086 dS 1.4850
CCV_VV_ortho	t 2.4251 S 243.4 N 737.6 dN/dS 0.1205 dN 0.2875 dS 2.3866
CCV_VV_ortho	t 1.5034 S 341.3 N 1014.7 dN/dS 0.1358 dN 0.1926 dS 1.4186
CCV_VV_ortho	t 1.5490 S 314.0 N 784.0 dN/dS 0.0998 dN 0.1443 dS 1.4452
CCV_VV_ortho	t 3.1745 S 206.9 N 654.1 dN/dS 0.1358 dN 0.4183 dS 3.0809
CCV_VV_ortho	t 1.2925 S 176.1 N 498.9 dN/dS 0.1058 dN 0.1344 dS 1.2704
CCV_VV_ortho	t 1.1910 S 338.4 N 1029.6 dN/dS 0.1014 dN 0.1244 dS 1.2266
CCV_VV_ortho	t 1.4486 S 238.8 N 706.2 dN/dS 0.1085 dN 0.1569 dS 1.4468
CCV_VV_ortho	t 2.4202 S 314.2 N 960.8 dN/dS 0.2205 dN 0.4312 dS 1.9551
CCV_VV_ortho	t 1.2334 S 3056.1 N 9663.9 dN/dS 0.1455 dN 0.1705 dS 1.1720
CCV_VV_ortho	t 1.4884 S 512.6 N 1329.4 dN/dS 0.2235 dN 0.2523 dS 1.1286
CCV_VV_ortho	t 1.3226 S 565.0 N 1613.0 dN/dS 0.2359 dN 0.2396 dS 1.0155
CCV_VV_ortho	t 1.7008 S 337.9 N 973.1 dN/dS 0.1450 dN 0.2250 dS 1.5516
CCV_VV_ortho	t 1.6746 S 262.6 N 730.4 dN/dS 0.2096 dN 0.2795 dS 1.3333
CCV_VV_ortho	t 1.1970 S 142.8 N 472.2 dN/dS 0.0721 dN 0.1000 dS 1.3880
CCV_VV_ortho	t 1.3352 S 438.4 N 1307.6 dN/dS 0.1314 dN 0.1674 dS 1.2735
CCV_VV_ortho	t 1.3094 S 434.1 N 1128.9 dN/dS 0.0426 dN 0.0603 dS 1.4149
CCV_VV_ortho	t 1.1591 S 502.4 N 1459.6 dN/dS 0.1297 dN 0.1421 dS 1.0961
CCV_VV_ortho	t 1.5595 S 94.2 N 256.8 dN/dS 0.2442 dN 0.2840 dS 1.1627
CCV_VV_ortho	t 2.1213 S 1180.7 N 3532.3 dN/dS 0.2324 dN 0.3870 dS 1.6649
CCV_VV_ortho	t 1.6237 S 352.7 N 940.3 dN/dS 0.0997 dN 0.1563 dS 1.5675
CCV_VV_ortho	t 1.6402 S 251.6 N 696.4 dN/dS 0.1027 dN 0.1647 dS 1.6040
CCV_VV_ortho	t 1.7845 S 411.0 N 1047.0 dN/dS 0.2048 dN 0.2840 dS 1.3867
CCV_VV_ortho	t 1.1585 S 180.4 N 443.6 dN/dS 0.1076 dN 0.1136 dS 1.0564
CCV_VV_ortho	t 1.7574 S 476.2 N 1278.8 dN/dS 0.0880 dN 0.1537 dS 1.7463
CCV_VV_ortho	t 2.4262 S 379.6 N 1057.4 dN/dS 0.1878 dN 0.3775 dS 2.0102
CCV_VV_ortho	t 2.2039 S 67.0 N 173.0 dN/dS 0.1467 dN 0.2800 dS 1.9084
CCV_VV_ortho	t 1.5209 S 173.7 N 522.3 dN/dS 0.0522 dN 0.0917 dS 1.7558
CCV_VV_ortho	t 1.3084 S 281.6 N 870.4 dN/dS 0.1241 dN 0.1600 dS 1.2897
CCV_VV_ortho	t 1.1163 S 337.7 N 1018.3 dN/dS 0.0980 dN 0.1131 dS 1.1533
CCV_VV_ortho	t 0.9679 S 148.7 N 448.3 dN/dS 0.1399 dN 0.1275 dS 0.9109
CCV_VV_ortho	t 1.0968 S 539.0 N 1546.0 dN/dS 0.0727 dN 0.0850 dS 1.1703
CCV_VV_ortho	t 1.5198 S 244.4 N 748.6 dN/dS 0.1268 dN 0.1880 dS 1.4828
CCV_VV_ortho	t 2.0577 S 405.1 N 1337.9 dN/dS 0.2437 dN 0.3984 dS 1.6351
CCV_VV_ortho	t 1.3074 S 418.7 N 1156.3 dN/dS 0.1108 dN 0.1391 dS 1.2553
CCV_VV_ortho	t 1.0261 S 587.7 N 1530.3 dN/dS 0.0901 dN 0.0900 dS 0.9984
CCV_VV_ortho	t 1.4901 S 345.5 N 908.5 dN/dS 0.2105 dN 0.2443 dS 1.1603
CCV_VV_ortho	t 1.4125 S 782.9 N 2241.1 dN/dS 0.2000 dN 0.2313 dS 1.1564
CCV_VV_ortho	t 1.3967 S 467.5 N 1449.5 dN/dS 0.1566 dN 0.2012 dS 1.2851
CCV_VV_ortho	t 2.5578 S 259.8 N 613.2 dN/dS 0.2205 dN 0.4155 dS 1.8844
CCV_VV_ortho	t 0.9406 S 142.1 N 412.9 dN/dS 0.1000 dN 0.0949 dS 0.9490
CCV_VV_ortho	t 1.9198 S 249.6 N 731.4 dN/dS 0.0566 dN 0.1221 dS 2.1573
CCV_VV_ortho	t 1.7654 S 311.6 N 876.4 dN/dS 0.1665 dN 0.2544 dS 1.5280
CCV_VV_ortho	t 1.1998 S 480.9 N 1598.1 dN/dS 0.1100 dN 0.1393 dS 1.2659
CCV_VV_ortho	t 1.0780 S 239.6 N 708.4 dN/dS 0.0562 dN 0.0685 dS 1.2193
CCV_VV_ortho	t 1.6270 S 155.6 N 522.4 dN/dS 0.1104 dN 0.1904 dS 1.7242
CCV_VV_ortho	t 1.9354 S 128.0 N 400.0 dN/dS 0.1042 dN 0.2092 dS 2.0075
CCV_VV_ortho	t 1.3470 S 377.1 N 1071.9 dN/dS 0.0923 dN 0.1262 dS 1.3667
CCV_VV_ortho	t 1.2237 S 523.7 N 1516.3 dN/dS 0.1430 dN 0.1607 dS 1.1237
CCV_VV_ortho	t 2.0684 S 122.8 N 327.2 dN/dS 0.2145 dN 0.3448 dS 1.6074
CCV_VV_ortho	t 1.5370 S 339.9 N 1118.1 dN/dS 0.1317 dN 0.2020 dS 1.5333
CCV_VV_ortho	t 1.4363 S 221.6 N 705.4 dN/dS 0.2064 dN 0.2495 dS 1.2086
CCV_VV_ortho	t 2.4854 S 204.5 N 584.5 dN/dS 0.2289 dN 0.4422 dS 1.9325
CCV_VV_ortho	t 1.4399 S 964.8 N 2926.2 dN/dS 0.1362 dN 0.1866 dS 1.3697
CCV_VV_ortho	t 1.5770 S 309.1 N 749.9 dN/dS 0.0623 dN 0.0974 dS 1.5645
CCV_VV_ortho	t 1.6999 S 224.7 N 738.3 dN/dS 0.1339 dN 0.2258 dS 1.6866
CCV_VV_ortho	t 1.5175 S 212.8 N 558.2 dN/dS 0.2710 dN 0.2903 dS 1.0713
CCV_VV_ortho	t 2.1135 S 160.4 N 460.6 dN/dS 0.0888 dN 0.1930 dS 2.1735
CCV_VV_ortho	t 1.5570 S 454.3 N 1360.7 dN/dS 0.1816 dN 0.2439 dS 1.3431
CCV_VV_ortho	t 2.5851 S 641.0 N 1807.0 dN/dS 0.0709 dN 0.1945 dS 2.7423
CCV_VV_ortho	t 0.9925 S 104.5 N 327.5 dN/dS 0.0829 dN 0.0899 dS 1.0854
CCV_VV_ortho	t 1.2376 S 217.9 N 673.1 dN/dS 0.0795 dN 0.1076 dS 1.3544
CCV_VV_ortho	t 1.6706 S 535.1 N 1576.9 dN/dS 0.1154 dN 0.1893 dS 1.6403
CCV_VV_ortho	t 1.8540 S 423.1 N 1223.9 dN/dS 0.2880 dN 0.3780 dS 1.3124
CCV_VV_ortho	t 1.3397 S 102.7 N 251.3 dN/dS 0.1510 dN 0.1698 dS 1.1241
CCV_VV_ortho	t 1.0022 S 389.9 N 1056.1 dN/dS 0.0730 dN 0.0756 dS 1.0343
CCV_VV_ortho	t 2.7384 S 98.8 N 255.2 dN/dS 0.1453 dN 0.3455 dS 2.3774
CCV_VV_ortho	t 1.8282 S 518.9 N 1404.1 dN/dS 0.2037 dN 0.2966 dS 1.4559
CCV_VV_ortho	t 2.5749 S 232.9 N 562.1 dN/dS 0.0146 dN 0.0412 dS 2.8304
CCV_VV_ortho	t 1.2872 S 1824.8 N 5300.2 dN/dS 0.1586 dN 0.1819 dS 1.1471
CCV_VV_ortho	t 1.7750 S 211.1 N 541.9 dN/dS 0.1596 dN 0.2389 dS 1.4972
CCV_VV_ortho	t 1.0027 S 456.7 N 1502.3 dN/dS 0.0632 dN 0.0750 dS 1.1869
CCV_VV_ortho	t 2.4942 S 365.7 N 1119.3 dN/dS 0.3006 dN 0.5286 dS 1.7582
CCV_VV_ortho	t 1.2271 S 545.5 N 1659.5 dN/dS 0.1273 dN 0.1517 dS 1.1918
CCV_VV_ortho	t 1.1925 S 344.7 N 885.3 dN/dS 0.1161 dN 0.1268 dS 1.0928
CCV_VV_ortho	t 2.8981 S 134.6 N 378.4 dN/dS 0.1813 dN 0.4422 dS 2.4388
CCV_VV_ortho	t 1.3938 S 185.3 N 510.7 dN/dS 0.1243 dN 0.1616 dS 1.2999
CCV_VV_ortho	t 1.2699 S 186.6 N 566.4 dN/dS 0.0555 dN 0.0812 dS 1.4620
CCV_VV_ortho	t 1.3070 S 512.1 N 1383.9 dN/dS 0.1065 dN 0.1334 dS 1.2525
CCV_VV_ortho	t 1.4981 S 138.7 N 383.3 dN/dS 0.2492 dN 0.2774 dS 1.1131
CCV_VV_ortho	t 1.5191 S 108.9 N 260.1 dN/dS 0.0808 dN 0.1162 dS 1.4379
CCV_VV_ortho	t 1.1104 S 174.5 N 485.5 dN/dS 0.1059 dN 0.1145 dS 1.0812
CCV_VV_ortho	t 1.0823 S 444.4 N 1259.6 dN/dS 0.0925 dN 0.1014 dS 1.0962
CCV_VV_ortho	t 3.0229 S 148.7 N 487.3 dN/dS 0.2565 dN 0.6006 dS 2.3417
CCV_VV_ortho	t 2.4407 S 244.1 N 565.9 dN/dS 0.0331 dN 0.0829 dS 2.5073
CCV_VV_ortho	t 1.7794 S 439.9 N 1207.1 dN/dS 0.2060 dN 0.2923 dS 1.4187
CCV_VV_ortho	t 1.9217 S 132.7 N 365.3 dN/dS 0.1731 dN 0.2819 dS 1.6284
CCV_VV_ortho	t 1.0270 S 287.1 N 903.9 dN/dS 0.0898 dN 0.0995 dS 1.1070
CCV_VV_ortho	t 1.5873 S 120.3 N 356.7 dN/dS 0.0826 dN 0.1392 dS 1.6849
CCV_VV_ortho	t 1.4971 S 480.0 N 1377.0 dN/dS 0.1755 dN 0.2253 dS 1.2841
CCV_VV_ortho	t 1.2005 S 431.8 N 1257.2 dN/dS 0.1406 dN 0.1562 dS 1.1106
CCV_VV_ortho	t 1.2439 S 182.9 N 591.1 dN/dS 0.1253 dN 0.1565 dS 1.2488
CCV_VV_ortho	t 1.5845 S 801.2 N 2498.8 dN/dS 0.1709 dN 0.2425 dS 1.4191
CCV_VV_ortho	t 1.9222 S 203.7 N 585.3 dN/dS 0.1175 dN 0.2180 dS 1.8556
CCV_VV_ortho	t 1.2489 S 716.5 N 2136.5 dN/dS 0.1017 dN 0.1294 dS 1.2718
CCV_VV_ortho	t 1.7935 S 145.0 N 419.0 dN/dS 0.1205 dN 0.2078 dS 1.7249
CCV_VV_ortho	t 1.7214 S 383.3 N 1236.7 dN/dS 0.1384 dN 0.2320 dS 1.6765
CCV_VV_ortho	t 1.5084 S 502.6 N 1447.4 dN/dS 0.2518 dN 0.2847 dS 1.1308
CCV_VV_ortho	t 0.7568 S 281.8 N 885.2 dN/dS 0.0345 dN 0.0325 dS 0.9426
CCV_VV_ortho	t 1.3494 S 65.4 N 210.6 dN/dS 0.1981 dN 0.2296 dS 1.1588
CCV_VV_ortho	t 1.3479 S 236.9 N 678.1 dN/dS 0.0107 dN 0.0181 dS 1.6838
CCV_VV_ortho	t 0.9577 S 282.1 N 827.9 dN/dS 0.0381 dN 0.0430 dS 1.1299
CCV_VV_ortho	t 1.0960 S 268.5 N 754.5 dN/dS 0.0847 dN 0.0952 dS 1.1242
CCV_VV_ortho	t 1.1005 S 295.7 N 877.3 dN/dS 0.1990 dN 0.1821 dS 0.9148
CCV_VV_ortho	t 1.6309 S 393.1 N 1205.9 dN/dS 0.2019 dN 0.2757 dS 1.3654
CCV_VV_ortho	t 1.4746 S 173.5 N 543.5 dN/dS 0.1096 dN 0.1657 dS 1.5122
CCV_VV_ortho	t 1.5118 S 284.3 N 924.7 dN/dS 0.1988 dN 0.2588 dS 1.3015
CCV_VV_ortho	t 1.5775 S 146.2 N 408.8 dN/dS 0.1397 dN 0.2005 dS 1.4356
CCV_VV_ortho	t 1.0295 S 1024.3 N 3385.7 dN/dS 0.0998 dN 0.1109 dS 1.1110
CCV_VV_ortho	t 2.3977 S 171.1 N 467.9 dN/dS 0.5164 dN 0.6390 dS 1.2374
CCV_VV_ortho	t 3.2600 S 91.8 N 289.2 dN/dS 0.0985 dN 0.3391 dS 3.4417
CCV_VV_ortho	t 1.7466 S 856.2 N 2473.8 dN/dS 0.2474 dN 0.3267 dS 1.3205
CCV_VV_ortho	t 2.4121 S 366.2 N 998.8 dN/dS 0.1329 dN 0.2924 dS 2.1995
CCV_VV_ortho	t 1.9827 S 125.6 N 264.4 dN/dS 0.1044 dN 0.1757 dS 1.6829
CCV_VV_ortho	t 0.7422 S 101.0 N 337.0 dN/dS 0.1123 dN 0.0876 dS 0.7802
CCV_VV_ortho	t 1.2826 S 708.4 N 2141.6 dN/dS 0.1441 dN 0.1726 dS 1.1982
CCV_VV_ortho	t 2.8493 S 204.2 N 620.8 dN/dS 0.0482 dN 0.1614 dS 3.3470
CCV_VV_ortho	t 2.2779 S 120.0 N 369.0 dN/dS 0.1601 dN 0.3321 dS 2.0736
CCV_VV_ortho	t 1.6241 S 309.9 N 1067.1 dN/dS 0.2321 dN 0.3103 dS 1.3368
CCV_VV_ortho	t 1.1228 S 464.7 N 1095.3 dN/dS 0.0543 dN 0.0605 dS 1.1137
CCV_VV_ortho	t 1.0719 S 241.3 N 664.7 dN/dS 0.1661 dN 0.1528 dS 0.9204
CCV_VV_ortho	t 1.3640 S 273.5 N 653.5 dN/dS 0.1111 dN 0.1353 dS 1.2179
CCV_VV_ortho	t 1.3141 S 443.1 N 1440.9 dN/dS 0.1769 dN 0.2092 dS 1.1823
CCV_VV_ortho	t 1.3327 S 758.5 N 2199.5 dN/dS 0.1639 dN 0.1924 dS 1.1744
CCV_VV_ortho	t 1.8339 S 318.9 N 1049.1 dN/dS 0.0882 dN 0.1793 dS 2.0327
CCV_VV_ortho	t 1.1484 S 427.5 N 1213.5 dN/dS 0.1316 dN 0.1408 dS 1.0697
CCV_VV_ortho	t 1.5706 S 321.5 N 875.5 dN/dS 0.1299 dN 0.1871 dS 1.4397
CCV_VV_ortho	t 1.3575 S 364.5 N 1042.5 dN/dS 0.2250 dN 0.2391 dS 1.0628
CCV_VV_ortho	t 1.2210 S 141.7 N 428.3 dN/dS 0.4872 dN 0.3226 dS 0.6622
CCV_VV_ortho	t 1.0922 S 183.0 N 624.0 dN/dS 0.0699 dN 0.0906 dS 1.2963
CCV_VV_ortho	t 1.6204 S 168.8 N 509.2 dN/dS 0.0647 dN 0.1174 dS 1.8152
CCV_VV_ortho	t 1.5173 S 245.5 N 633.5 dN/dS 0.1222 dN 0.1683 dS 1.3767
CCV_VV_ortho	t 1.9487 S 415.0 N 1532.0 dN/dS 0.1393 dN 0.2804 dS 2.0125
CCV_VV_ortho	t 1.5203 S 443.0 N 1180.0 dN/dS 0.1526 dN 0.2014 dS 1.3201
CCV_VV_ortho	t 1.2760 S 428.1 N 1146.9 dN/dS 0.2150 dN 0.2135 dS 0.9930
CCV_VV_ortho	t 1.9904 S 167.7 N 468.3 dN/dS 0.0910 dN 0.1826 dS 2.0059
CCV_VV_ortho	t 1.7986 S 361.2 N 1009.8 dN/dS 0.1316 dN 0.2190 dS 1.6635
CCV_VV_ortho	t 1.1425 S 386.2 N 1020.8 dN/dS 0.1322 dN 0.1359 dS 1.0282
CCV_VV_ortho	t 1.2231 S 370.5 N 1030.5 dN/dS 0.1521 dN 0.1648 dS 1.0833
CCV_VV_ortho	t 1.4357 S 232.5 N 694.5 dN/dS 0.1456 dN 0.1936 dS 1.3298
CCV_VV_ortho	t 1.1161 S 421.9 N 1114.1 dN/dS 0.0785 dN 0.0880 dS 1.1219
CCV_VV_ortho	t 3.5582 S 125.2 N 492.8 dN/dS 0.0555 dN 0.2667 dS 4.8061
CCV_VV_ortho	t 2.3653 S 424.8 N 1414.2 dN/dS 0.2677 dN 0.4831 dS 1.8046
CCV_VV_ortho	t 1.6215 S 538.5 N 1576.5 dN/dS 0.1374 dN 0.2080 dS 1.5140
CCV_VV_ortho	t 1.4368 S 298.1 N 841.9 dN/dS 0.1828 dN 0.2208 dS 1.2080
CCV_VV_ortho	t 1.3079 S 291.1 N 878.9 dN/dS 0.1840 dN 0.2073 dS 1.1266
CCV_VV_ortho	t 1.6035 S 297.9 N 797.1 dN/dS 0.1728 dN 0.2321 dS 1.3433
CCV_VV_ortho	t 1.7301 S 128.7 N 438.3 dN/dS 0.1849 dN 0.2882 dS 1.5590
CCV_VV_ortho	t 1.5227 S 470.6 N 1449.4 dN/dS 0.1174 dN 0.1786 dS 1.5208
CCV_VV_ortho	t 1.0065 S 83.2 N 264.8 dN/dS 0.0974 dN 0.1044 dS 1.0716
CCV_VV_ortho	t 1.4045 S 483.5 N 1394.5 dN/dS 0.1905 dN 0.2236 dS 1.1736
CCV_VV_ortho	t 2.4501 S 304.6 N 880.4 dN/dS 0.1515 dN 0.3348 dS 2.2096
CCV_VV_ortho	t 1.4094 S 381.0 N 1137.0 dN/dS 0.0840 dN 0.1257 dS 1.4967
CCV_VV_ortho	t 4.1953 S 132.8 N 326.2 dN/dS 0.0862 dN 0.3438 dS 3.9883
CCV_VV_ortho	t 1.7184 S 188.5 N 528.5 dN/dS 0.3631 dN 0.3920 dS 1.0797
CCV_VV_ortho	t 1.9223 S 1014.1 N 2762.9 dN/dS 0.1974 dN 0.3064 dS 1.5518
CCV_VV_ortho	t 1.1173 S 546.2 N 1550.8 dN/dS 0.1064 dN 0.1169 dS 1.0981
CCV_VV_ortho	t 2.1677 S 286.1 N 718.9 dN/dS 0.1412 dN 0.2646 dS 1.8735
CCV_VV_ortho	t 1.5181 S 259.3 N 775.7 dN/dS 0.1551 dN 0.2140 dS 1.3797
CCV_VV_ortho	t 1.2896 S 485.4 N 1362.6 dN/dS 0.0902 dN 0.1178 dS 1.3060
CCV_VV_ortho	t 1.1241 S 422.9 N 1278.1 dN/dS 0.0785 dN 0.0956 dS 1.2183
CCV_VV_ortho	t 1.8315 S 690.9 N 1745.1 dN/dS 0.0684 dN 0.1256 dS 1.8353
CCV_VV_ortho	t 3.2909 S 120.4 N 395.6 dN/dS 0.0482 dN 0.1956 dS 4.0585
CCV_VV_ortho	t 1.4496 S 402.5 N 1082.5 dN/dS 0.1416 dN 0.1829 dS 1.2910
CCV_VV_ortho	t 0.9739 S 118.4 N 388.6 dN/dS 0.0246 dN 0.0317 dS 1.2865
CCV_VV_ortho	t 1.6620 S 634.5 N 1978.5 dN/dS 0.1323 dN 0.2137 dS 1.6151
CCV_VV_ortho	t 1.1007 S 244.9 N 613.1 dN/dS 0.1567 dN 0.1446 dS 0.9231
CCV_VV_ortho	t 1.3376 S 147.5 N 515.5 dN/dS 0.1555 dN 0.2020 dS 1.2985
CCV_VV_ortho	t 2.2402 S 338.4 N 1092.6 dN/dS 0.1206 dN 0.2741 dS 2.2725
CCV_VV_ortho	t 1.2887 S 375.2 N 1247.8 dN/dS 0.1149 dN 0.1545 dS 1.3444
CCV_VV_ortho	t 2.0812 S 298.3 N 811.7 dN/dS 0.1127 dN 0.2226 dS 1.9758
CCV_VV_ortho	t 1.1935 S 461.2 N 1206.8 dN/dS 0.1754 dN 0.1730 dS 0.9862
CCV_VV_ortho	t 1.5832 S 131.7 N 456.3 dN/dS 0.1091 dN 0.1865 dS 1.7105
CCV_VV_ortho	t 2.8920 S 245.1 N 1215.9 dN/dS 0.0401 dN 0.1921 dS 4.7936
CCV_VV_ortho	t 3.1317 S 107.8 N 336.2 dN/dS 0.0621 dN 0.2237 dS 3.6011
CCV_VV_ortho	t 0.9578 S 258.1 N 659.9 dN/dS 0.1088 dN 0.0967 dS 0.8884
CCV_VV_ortho	t 1.1508 S 778.9 N 2410.1 dN/dS 0.1300 dN 0.1456 dS 1.1200
CCV_VV_ortho	t 1.3495 S 151.6 N 460.4 dN/dS 0.1954 dN 0.2227 dS 1.1398
CCV_VV_ortho	t 1.6347 S 203.4 N 573.6 dN/dS 0.2401 dN 0.2980 dS 1.2411
CCV_VV_ortho	t 1.6171 S 588.3 N 1847.7 dN/dS 0.1839 dN 0.2602 dS 1.4148
CCV_VV_ortho	t 1.5561 S 287.0 N 808.0 dN/dS 0.1103 dN 0.1666 dS 1.5099
CCV_VV_ortho	t 1.2337 S 269.4 N 798.6 dN/dS 0.0999 dN 0.1257 dS 1.2580
CCV_VV_ortho	t 1.1351 S 137.5 N 405.5 dN/dS 0.0321 dN 0.0438 dS 1.3650
CCV_VV_ortho	t 1.1873 S 194.3 N 543.7 dN/dS 0.0565 dN 0.0734 dS 1.2980
CCV_VV_ortho	t 1.8178 S 311.4 N 783.6 dN/dS 0.1218 dN 0.1987 dS 1.6309
CCV_VV_ortho	t 1.1356 S 467.4 N 1380.6 dN/dS 0.0958 dN 0.1117 dS 1.1666
CCV_VV_ortho	t 2.2041 S 565.7 N 1588.3 dN/dS 0.1712 dN 0.3234 dS 1.8894
CCV_VV_ortho	t 1.6922 S 311.9 N 921.1 dN/dS 0.0628 dN 0.1182 dS 1.8808
CCV_VV_ortho	t 1.0466 S 446.4 N 1209.6 dN/dS 0.0379 dN 0.0445 dS 1.1736
CCV_VV_ortho	t 3.5338 S 393.8 N 1154.2 dN/dS 0.0526 dN 0.2110 dS 4.0116
CCV_VV_ortho	t 1.4235 S 246.6 N 749.4 dN/dS 0.0953 dN 0.1416 dS 1.4860
CCV_VV_ortho	t 0.7058 S 70.0 N 215.0 dN/dS 0.0620 dN 0.0499 dS 0.8050
CCV_VV_ortho	t 1.1909 S 127.1 N 322.9 dN/dS 0.1186 dN 0.1281 dS 1.0797
CCV_VV_ortho	t 1.0399 S 307.4 N 835.6 dN/dS 0.0958 dN 0.0979 dS 1.0227
CCV_VV_ortho	t 1.3700 S 230.0 N 709.0 dN/dS 0.1320 dN 0.1750 dS 1.3253
CCV_VV_ortho	t 1.5380 S 108.5 N 461.5 dN/dS 0.0787 dN 0.1589 dS 2.0180
CCV_VV_ortho	t 3.2660 S 55.8 N 127.2 dN/dS 0.0539 dN 0.1713 dS 3.1781
CCV_VV_ortho	t 1.1330 S 95.6 N 252.4 dN/dS 0.1062 dN 0.1140 dS 1.0741
CCV_VV_ortho	t 1.7057 S 1397.0 N 4468.0 dN/dS 0.2007 dN 0.2917 dS 1.4540
CCV_VV_ortho	t 1.2386 S 146.7 N 435.3 dN/dS 0.1160 dN 0.1413 dS 1.2186
CCV_VV_ortho	t 1.6162 S 220.5 N 637.5 dN/dS 0.1139 dN 0.1796 dS 1.5771
CCV_VV_ortho	t 2.6409 S 262.4 N 727.6 dN/dS 0.1590 dN 0.3665 dS 2.3052
CCV_VV_ortho	t 2.6510 S 250.2 N 691.8 dN/dS 0.2242 dN 0.4605 dS 2.0539
CCV_VV_ortho	t 1.4043 S 367.4 N 943.6 dN/dS 0.1391 dN 0.1712 dS 1.2308
CCV_VV_ortho	t 2.1855 S 309.6 N 839.4 dN/dS 0.1628 dN 0.3054 dS 1.8756
CCV_VV_ortho	t 4.2068 S 199.2 N 643.8 dN/dS 0.0756 dN 0.3606 dS 4.7687
CCV_VV_ortho	t 1.6791 S 445.3 N 1165.7 dN/dS 0.0829 dN 0.1379 dS 1.6639
CCV_VV_ortho	t 1.7344 S 236.4 N 552.6 dN/dS 0.1378 dN 0.2011 dS 1.4596
CCV_VV_ortho	t 0.8026 S 312.9 N 899.1 dN/dS 0.0761 dN 0.0647 dS 0.8501
CCV_VV_ortho	t 1.4856 S 287.4 N 708.6 dN/dS 0.1180 dN 0.1568 dS 1.3294
CCV_VV_ortho	t 1.7701 S 75.3 N 197.7 dN/dS 0.0394 dN 0.0764 dS 1.9386
CCV_VV_ortho	t 1.1647 S 355.1 N 1060.9 dN/dS 0.0846 dN 0.1046 dS 1.2356
CCV_VV_ortho	t 1.7498 S 324.5 N 1184.5 dN/dS 0.0486 dN 0.1120 dS 2.3032
CCV_VV_ortho	t 1.5486 S 529.7 N 1696.3 dN/dS 0.2329 dN 0.2894 dS 1.2425
CCV_VV_ortho	t 1.1194 S 132.5 N 443.5 dN/dS 0.0254 dN 0.0380 dS 1.4949
CCV_VV_ortho	t 1.0620 S 362.2 N 1044.8 dN/dS 0.0465 dN 0.0564 dS 1.2126
CCV_VV_ortho	t 1.6812 S 174.5 N 473.5 dN/dS 0.1391 dN 0.2102 dS 1.5110
CCV_VV_ortho	t 0.9773 S 266.2 N 837.8 dN/dS 0.0238 dN 0.0300 dS 1.2566
CCV_VV_ortho	t 1.6647 S 347.4 N 975.6 dN/dS 0.1472 dN 0.2201 dS 1.4952
CCV_VV_ortho	t 1.4947 S 232.1 N 670.9 dN/dS 0.2714 dN 0.2948 dS 1.0861
CCV_VV_ortho	t 1.6232 S 219.2 N 668.8 dN/dS 0.0912 dN 0.1563 dS 1.7148
CCV_VV_ortho	t 1.4315 S 272.8 N 741.2 dN/dS 0.1318 dN 0.1721 dS 1.3060
CCV_VV_ortho	t 1.0714 S 372.2 N 1232.8 dN/dS 0.0658 dN 0.0832 dS 1.2644
CCV_VV_ortho	t 1.3589 S 622.5 N 1864.5 dN/dS 0.0760 dN 0.1120 dS 1.4742
CCV_VV_ortho	t 1.5040 S 897.5 N 3029.5 dN/dS 0.1723 dN 0.2390 dS 1.3869
CCV_VV_ortho	t 1.8966 S 629.1 N 1959.9 dN/dS 0.0688 dN 0.1473 dS 2.1426
CCV_VV_ortho	t 1.5674 S 120.7 N 512.3 dN/dS 0.0158 dN 0.0405 dS 2.5681
CCV_VV_ortho	t 1.6299 S 402.5 N 1064.5 dN/dS 0.1304 dN 0.1919 dS 1.4724
CCV_VV_ortho	t 0.9140 S 97.6 N 322.4 dN/dS 0.0393 dN 0.0456 dS 1.1600
CCV_VV_ortho	t 1.6568 S 313.5 N 934.5 dN/dS 0.2009 dN 0.2762 dS 1.3752
CCV_VV_ortho	t 1.4662 S 263.1 N 753.9 dN/dS 0.1584 dN 0.2058 dS 1.2995
CCV_VV_ortho	t 1.4246 S 261.8 N 680.2 dN/dS 0.2739 dN 0.2734 dS 0.9983
CCV_VV_ortho	t 1.1309 S 326.6 N 978.4 dN/dS 0.0784 dN 0.0956 dS 1.2197
CCV_VV_ortho	t 2.4452 S 226.7 N 925.3 dN/dS 0.0379 dN 0.1358 dS 3.5873
CCV_VV_ortho	t 1.5804 S 607.4 N 1930.6 dN/dS 0.1852 dN 0.2566 dS 1.3856
CCV_VV_ortho	t 1.3110 S 86.8 N 264.2 dN/dS 0.1425 dN 0.1756 dS 1.2329
CCV_VV_ortho	t 1.4500 S 342.6 N 1088.4 dN/dS 0.1747 dN 0.2268 dS 1.2982
CCV_VV_ortho	t 0.8298 S 170.5 N 549.5 dN/dS 0.0427 dN 0.0439 dS 1.0268
CCV_VV_ortho	t 1.9463 S 463.2 N 1228.8 dN/dS 0.1366 dN 0.2377 dS 1.7394
CCV_VV_ortho	t 2.0710 S 222.4 N 584.6 dN/dS 0.0635 dN 0.1363 dS 2.1463
CCV_VV_ortho	t 1.0192 S 87.9 N 221.1 dN/dS 0.1192 dN 0.1096 dS 0.9192
CCV_VV_ortho	t 1.1517 S 326.8 N 1044.2 dN/dS 0.1209 dN 0.1405 dS 1.1618
CCV_VV_ortho	t 1.4227 S 354.0 N 1005.0 dN/dS 0.1589 dN 0.1994 dS 1.2546
CCV_VV_ortho	t 1.6565 S 1470.3 N 4640.7 dN/dS 0.2482 dN 0.3194 dS 1.2868
CCV_VV_ortho	t 1.4219 S 442.9 N 1159.1 dN/dS 0.1018 dN 0.1378 dS 1.3538
CCV_VV_ortho	t 1.8327 S 251.3 N 681.7 dN/dS 0.1186 dN 0.2035 dS 1.7159
CCV_VV_ortho	t 1.9541 S 470.4 N 1245.6 dN/dS 0.0905 dN 0.1735 dS 1.9169
CCV_VV_ortho	t 1.1800 S 423.1 N 1169.9 dN/dS 0.0822 dN 0.0992 dS 1.2066
CCV_VV_ortho	t 2.6597 S 127.0 N 413.0 dN/dS 0.2770 dN 0.5494 dS 1.9836
CCV_VV_ortho	t 1.4565 S 267.2 N 764.8 dN/dS 0.1476 dN 0.1946 dS 1.3181
CCV_VV_ortho	t 1.1108 S 693.5 N 1928.5 dN/dS 0.1639 dN 0.1576 dS 0.9616
CCV_VV_ortho	t 4.6728 S 204.8 N 551.2 dN/dS 0.0609 dN 0.3007 dS 4.9408
CCV_VV_ortho	t 1.5059 S 330.2 N 839.8 dN/dS 0.1057 dN 0.1481 dS 1.4017
CCV_VV_ortho	t 1.0213 S 291.7 N 836.3 dN/dS 0.0538 dN 0.0614 dS 1.1405
CCV_VV_ortho	t 1.1518 S 359.1 N 987.9 dN/dS 0.0630 dN 0.0773 dS 1.2273
CCV_VV_ortho	t 1.9357 S 627.0 N 1905.0 dN/dS 0.2187 dN 0.3423 dS 1.5655
CCV_VV_ortho	t 1.1676 S 414.3 N 1136.7 dN/dS 0.1406 dN 0.1478 dS 1.0515
CCV_VV_ortho	t 1.9861 S 308.0 N 922.0 dN/dS 0.1957 dN 0.3263 dS 1.6672
CCV_VV_ortho	t 2.4781 S 170.3 N 399.7 dN/dS 0.3061 dN 0.4924 dS 1.6088
CCV_VV_ortho	t 1.3878 S 340.9 N 1060.1 dN/dS 0.1083 dN 0.1540 dS 1.4221
CCV_VV_ortho	t 1.5817 S 322.9 N 841.1 dN/dS 0.1844 dN 0.2368 dS 1.2839
CCV_VV_ortho	t 1.5916 S 66.8 N 245.2 dN/dS 0.1503 dN 0.2400 dS 1.5965
CCV_VV_ortho	t 3.0240 S 122.4 N 303.6 dN/dS 0.0678 dN 0.2037 dS 3.0036
CCV_VV_ortho	t 1.4750 S 80.9 N 252.1 dN/dS 0.1797 dN 0.2330 dS 1.2972
CCV_VV_ortho	t 1.3132 S 126.9 N 482.1 dN/dS 0.0367 dN 0.0677 dS 1.8434
CCV_VV_ortho	t 1.4722 S 81.0 N 210.0 dN/dS 0.1754 dN 0.2126 dS 1.2120
CCV_VV_ortho	t 1.1009 S 442.4 N 1231.6 dN/dS 0.0994 dN 0.1081 dS 1.0876
CCV_VV_ortho	t 1.5714 S 302.7 N 900.3 dN/dS 0.2402 dN 0.2917 dS 1.2141
CCV_VV_ortho	t 1.3827 S 306.2 N 1016.8 dN/dS 0.1297 dN 0.1806 dS 1.3919
CCV_VV_ortho	t 3.5948 S 164.2 N 540.8 dN/dS 0.0495 dN 0.2189 dS 4.4236
CCV_VV_ortho	t 1.2874 S 132.0 N 417.0 dN/dS 0.1588 dN 0.1887 dS 1.1884
CCV_VV_ortho	t 2.1872 S 115.6 N 388.4 dN/dS 0.0784 dN 0.1974 dS 2.5164
CCV_VV_ortho	t 1.1891 S 625.3 N 2053.7 dN/dS 0.1314 dN 0.1559 dS 1.1862
CCV_VV_ortho	t 1.5211 S 350.8 N 1014.2 dN/dS 0.1158 dN 0.1711 dS 1.4783
CCV_VV_ortho	t 1.9973 S 171.7 N 593.3 dN/dS 0.1088 dN 0.2346 dS 2.1558
CCV_VV_ortho	t 1.8510 S 125.5 N 372.5 dN/dS 0.1397 dN 0.2418 dS 1.7308
CCV_VV_ortho	t 1.4478 S 234.7 N 734.3 dN/dS 0.1917 dN 0.2388 dS 1.2455
CCV_VV_ortho	t 1.3088 S 672.1 N 1781.9 dN/dS 0.1682 dN 0.1853 dS 1.1016
CCV_VV_ortho	t 1.8782 S 560.6 N 1572.4 dN/dS 0.1209 dN 0.2150 dS 1.7789
CCV_VV_ortho	t 2.5092 S 143.0 N 466.0 dN/dS 0.2004 dN 0.4319 dS 2.1550
CCV_VV_ortho	t 1.9446 S 603.6 N 1886.4 dN/dS 0.2335 dN 0.3610 dS 1.5457
CCV_VV_ortho	t 1.0884 S 746.9 N 2256.1 dN/dS 0.1278 dN 0.1345 dS 1.0523
CCV_VV_ortho	t 1.2673 S 422.0 N 1159.0 dN/dS 0.1037 dN 0.1278 dS 1.2317
CCV_VV_ortho	t 1.1347 S 276.7 N 830.3 dN/dS 0.0487 dN 0.0642 dS 1.3203
CCV_VV_ortho	t 1.3813 S 557.7 N 1755.3 dN/dS 0.1474 dN 0.1923 dS 1.3044
CCV_VV_ortho	t 1.7230 S 441.9 N 1415.1 dN/dS 0.3581 dN 0.4026 dS 1.1242
CCV_VV_ortho	t 1.0863 S 399.4 N 1208.6 dN/dS 0.0837 dN 0.0974 dS 1.1632
CCV_VV_ortho	t 1.0096 S 616.2 N 1912.8 dN/dS 0.0648 dN 0.0745 dS 1.1500
CCV_VV_ortho	t 1.9560 S 377.8 N 1152.2 dN/dS 0.2408 dN 0.3665 dS 1.5225
CCV_VV_ortho	t 1.1458 S 239.3 N 690.7 dN/dS 0.1189 dN 0.1314 dS 1.1052
CCV_VV_ortho	t 1.5734 S 403.5 N 1204.5 dN/dS 0.1335 dN 0.1996 dS 1.4945
CCV_VV_ortho	t 1.2807 S 393.7 N 1271.3 dN/dS 0.1237 dN 0.1596 dS 1.2899
CCV_VV_ortho	t 2.0627 S 164.1 N 408.9 dN/dS 0.0802 dN 0.1604 dS 2.0009
CCV_VV_ortho	t 1.5831 S 243.4 N 779.6 dN/dS 0.1913 dN 0.2631 dS 1.3755
CCV_VV_ortho	t 1.3579 S 192.6 N 578.4 dN/dS 0.1567 dN 0.1930 dS 1.2320
CCV_VV_ortho	t 1.6371 S 1149.5 N 3740.5 dN/dS 0.2064 dN 0.2866 dS 1.3887
CCV_VV_ortho	t 1.5451 S 131.8 N 399.2 dN/dS 0.1671 dN 0.2302 dS 1.3776
CCV_VV_ortho	t 1.3680 S 333.8 N 1031.2 dN/dS 0.1606 dN 0.2002 dS 1.2464
CCV_VV_ortho	t 1.3364 S 115.4 N 316.6 dN/dS 0.0597 dN 0.0855 dS 1.4331
CCV_VV_ortho	t 1.0507 S 415.4 N 1375.6 dN/dS 0.1656 dN 0.1615 dS 0.9753
CCV_VV_ortho	t 1.1178 S 382.7 N 1141.3 dN/dS 0.1061 dN 0.1196 dS 1.1272
CCV_VV_ortho	t 2.0776 S 633.6 N 1916.4 dN/dS 0.2481 dN 0.3950 dS 1.5923
CCV_VV_ortho	t 1.4907 S 205.8 N 610.2 dN/dS 0.1650 dN 0.2183 dS 1.3229
CCV_VV_ortho	t 1.9105 S 139.7 N 358.3 dN/dS 0.0514 dN 0.1030 dS 2.0055
CCV_VV_ortho	t 1.1709 S 932.1 N 2682.9 dN/dS 0.1360 dN 0.1480 dS 1.0878
CCV_VV_ortho	t 2.0971 S 194.7 N 537.3 dN/dS 0.1619 dN 0.2940 dS 1.8164
CCV_VV_ortho	t 1.5914 S 503.4 N 1374.6 dN/dS 0.1993 dN 0.2554 dS 1.2815
CCV_VV_ortho	t 1.1255 S 385.2 N 1006.8 dN/dS 0.1830 dN 0.1678 dS 0.9170
CCV_VV_ortho	t 1.1956 S 342.4 N 1001.6 dN/dS 0.1269 dN 0.1448 dS 1.1410
CCV_VV_ortho	t 0.8671 S 286.4 N 832.6 dN/dS 0.0707 dN 0.0662 dS 0.9368
CCV_VV_ortho	t 2.4646 S 269.9 N 747.1 dN/dS 0.1186 dN 0.2765 dS 2.3303
CCV_VV_ortho	t 1.2043 S 440.9 N 1284.1 dN/dS 0.0304 dN 0.0439 dS 1.4428
CCV_VV_ortho	t 1.7981 S 336.4 N 971.6 dN/dS 0.1388 dN 0.2309 dS 1.6633
CCV_VV_ortho	t 1.5488 S 449.8 N 1320.2 dN/dS 0.1111 dN 0.1702 dS 1.5319
CCV_VV_ortho	t 1.3449 S 503.7 N 1380.3 dN/dS 0.1436 dN 0.1727 dS 1.2034
CCV_VV_ortho	t 1.1096 S 1442.6 N 4332.4 dN/dS 0.0808 dN 0.0963 dS 1.1916
CCV_VV_ortho	t 1.3443 S 272.3 N 804.7 dN/dS 0.0769 dN 0.1111 dS 1.4444
CCV_VV_ortho	t 1.8511 S 185.6 N 510.4 dN/dS 0.1496 dN 0.2452 dS 1.6394
CCV_VV_ortho	t 1.6333 S 113.8 N 312.2 dN/dS 0.0449 dN 0.0814 dS 1.8143
CCV_VV_ortho	t 1.5412 S 603.5 N 1883.5 dN/dS 0.1554 dN 0.2215 dS 1.4258
CCV_VV_ortho	t 1.1609 S 456.2 N 1349.8 dN/dS 0.0780 dN 0.0971 dS 1.2447
CCV_VV_ortho	t 1.3950 S 182.7 N 555.3 dN/dS 0.1659 dN 0.2072 dS 1.2487
CCV_VV_ortho	t 2.5034 S 131.7 N 327.3 dN/dS 0.2248 dN 0.4194 dS 1.8657
CCV_VV_ortho	t 1.6968 S 358.1 N 1099.9 dN/dS 0.0306 dN 0.0644 dS 2.1047
CCV_VV_ortho	t 2.0217 S 218.8 N 630.2 dN/dS 0.1227 dN 0.2370 dS 1.9323
CCV_VV_ortho	t 0.9654 S 161.1 N 465.9 dN/dS 0.0686 dN 0.0717 dS 1.0452
CCV_VV_ortho	t 1.5860 S 442.0 N 1382.0 dN/dS 0.2476 dN 0.3045 dS 1.2296
CCV_VV_ortho	t 2.6409 S 402.7 N 1067.3 dN/dS 0.1895 dN 0.4053 dS 2.1392
CCV_VV_ortho	t 1.8503 S 146.1 N 483.9 dN/dS 0.1625 dN 0.2809 dS 1.7292
CCV_VV_ortho	t 1.7264 S 668.8 N 1740.2 dN/dS 0.2126 dN 0.2837 dS 1.3346
CCV_VV_ortho	t 0.9625 S 562.2 N 1612.8 dN/dS 0.0626 dN 0.0659 dS 1.0522
CCV_VV_ortho	t 1.6029 S 278.7 N 870.3 dN/dS 0.0781 dN 0.1384 dS 1.7704
CCV_VV_ortho	t 1.6903 S 221.2 N 681.8 dN/dS 0.1190 dN 0.2003 dS 1.6829
CCV_VV_ortho	t 1.4350 S 727.9 N 2050.1 dN/dS 0.1555 dN 0.1974 dS 1.2696
CCV_VV_ortho	t 1.7389 S 84.9 N 251.1 dN/dS 0.2239 dN 0.3091 dS 1.3804
CCV_VV_ortho	t 1.2992 S 212.8 N 456.2 dN/dS 0.1446 dN 0.1503 dS 1.0392
CCV_VV_ortho	t 1.1387 S 694.2 N 2281.8 dN/dS 0.0892 dN 0.1123 dS 1.2582
CCV_VV_ortho	t 0.6951 S 282.6 N 869.4 dN/dS 0.0662 dN 0.0519 dS 0.7847
CCV_VV_ortho	t 1.1300 S 276.6 N 818.4 dN/dS 0.1031 dN 0.1178 dS 1.1427
CCV_VV_ortho	t 1.2063 S 408.2 N 1106.8 dN/dS 0.1525 dN 0.1610 dS 1.0557
CCV_VV_ortho	t 1.1489 S 643.0 N 1724.0 dN/dS 0.0724 dN 0.0855 dS 1.1805
CCV_VV_ortho	t 1.5750 S 690.0 N 2100.0 dN/dS 0.1971 dN 0.2616 dS 1.3267
CCV_VV_ortho	t 1.1752 S 220.0 N 671.0 dN/dS 0.1198 dN 0.1392 dS 1.1619
CCV_VV_ortho	t 1.2129 S 181.0 N 449.0 dN/dS 0.1767 dN 0.1729 dS 0.9783
CCV_VV_ortho	t 1.3141 S 757.8 N 2212.2 dN/dS 0.1824 dN 0.2043 dS 1.1204
CCV_VV_ortho	t 1.1131 S 226.8 N 595.2 dN/dS 0.1040 dN 0.1099 dS 1.0566
CCV_VV_ortho	t 1.4066 S 532.7 N 1438.3 dN/dS 0.1857 dN 0.2146 dS 1.1553
CCV_VV_ortho	t 1.5139 S 483.2 N 1517.8 dN/dS 0.2184 dN 0.2707 dS 1.2395
CCV_VV_ortho	t 1.3833 S 448.2 N 1414.8 dN/dS 0.0957 dN 0.1408 dS 1.4722
CCV_VV_ortho	t 1.2380 S 320.8 N 957.2 dN/dS 0.0986 dN 0.1252 dS 1.2705
CCV_VV_ortho	t 1.3979 S 828.5 N 2672.5 dN/dS 0.1362 dN 0.1863 dS 1.3679
CCV_VV_ortho	t 1.3600 S 426.3 N 1415.7 dN/dS 0.2013 dN 0.2363 dS 1.1742
CCV_VV_ortho	t 1.8029 S 138.2 N 362.8 dN/dS 0.1645 dN 0.2502 dS 1.5215
CCV_VV_ortho	t 1.7360 S 788.4 N 2151.6 dN/dS 0.1672 dN 0.2477 dS 1.4818
CCV_VV_ortho	t 0.9825 S 321.3 N 1001.7 dN/dS 0.1032 dN 0.1053 dS 1.0204
CCV_VV_ortho	t 1.4652 S 910.3 N 3034.7 dN/dS 0.2028 dN 0.2561 dS 1.2627
CCV_VV_ortho	t 1.4388 S 205.8 N 589.2 dN/dS 0.1032 dN 0.1476 dS 1.4301
CCV_VV_ortho	t 1.1706 S 400.2 N 1048.8 dN/dS 0.1526 dN 0.1540 dS 1.0090
CCV_VV_ortho	t 1.3318 S 417.0 N 1086.0 dN/dS 0.1141 dN 0.1408 dS 1.2335
CCV_VV_ortho	t 1.7912 S 232.8 N 628.2 dN/dS 0.2444 dN 0.3252 dS 1.3309
CCV_VV_ortho	t 1.2482 S 171.6 N 509.4 dN/dS 0.1201 dN 0.1462 dS 1.2173
CCV_VV_ortho	t 2.0715 S 360.7 N 947.3 dN/dS 0.1673 dN 0.2910 dS 1.7399
CCV_VV_ortho	t 2.4773 S 331.6 N 913.4 dN/dS 0.0876 dN 0.2187 dS 2.4977
CCV_VV_ortho	t 1.8971 S 127.0 N 371.0 dN/dS 0.2174 dN 0.3297 dS 1.5165
CCV_VV_ortho	t 2.2507 S 160.8 N 493.2 dN/dS 0.1371 dN 0.2945 dS 2.1486
CCV_VV_ortho	t 1.3319 S 626.2 N 2013.8 dN/dS 0.1217 dN 0.1637 dS 1.3454
CCV_VV_ortho	t 1.6557 S 332.0 N 937.0 dN/dS 0.1595 dN 0.2320 dS 1.4547
CCV_VV_ortho	t 1.1392 S 410.8 N 1221.2 dN/dS 0.1188 dN 0.1324 dS 1.1148
CCV_VV_ortho	t 1.5682 S 369.3 N 1127.7 dN/dS 0.1874 dN 0.2526 dS 1.3477
CCV_VV_ortho	t 1.7333 S 130.2 N 523.8 dN/dS 0.0580 dN 0.1364 dS 2.3532
CCV_VV_ortho	t 1.5690 S 352.1 N 988.9 dN/dS 0.1427 dN 0.2029 dS 1.4220
CCV_VV_ortho	t 1.3431 S 668.1 N 2058.9 dN/dS 0.1481 dN 0.1858 dS 1.2546
CCV_VV_ortho	t 1.6877 S 446.1 N 1458.9 dN/dS 0.1053 dN 0.1882 dS 1.7871
CCV_VV_ortho	t 1.3010 S 280.7 N 760.3 dN/dS 0.0764 dN 0.1018 dS 1.3325
CCV_VV_ortho	t 2.9198 S 250.8 N 682.2 dN/dS 0.1237 dN 0.3351 dS 2.7093
CCV_VV_ortho	t 1.3911 S 248.2 N 609.8 dN/dS 0.1270 dN 0.1551 dS 1.2219
CCV_VV_ortho	t 1.9706 S 390.4 N 1160.6 dN/dS 0.1797 dN 0.3056 dS 1.7010
CCV_VV_ortho	t 1.5375 S 176.8 N 549.2 dN/dS 0.2159 dN 0.2720 dS 1.2598
CCV_VV_ortho	t 1.3153 S 527.5 N 1593.5 dN/dS 0.1293 dN 0.1639 dS 1.2677
CCV_VV_ortho	t 1.8501 S 145.6 N 415.4 dN/dS 0.1451 dN 0.2438 dS 1.6804
CCV_VV_ortho	t 1.2555 S 525.6 N 1361.4 dN/dS 0.0694 dN 0.0884 dS 1.2736
CCV_VV_ortho	t 1.4850 S 244.7 N 847.3 dN/dS 0.0770 dN 0.1343 dS 1.7440
CCV_VV_ortho	t 1.2673 S 184.2 N 529.8 dN/dS 0.1640 dN 0.1825 dS 1.1124
CCV_VV_ortho	t 1.5348 S 501.9 N 1565.1 dN/dS 0.2636 dN 0.3048 dS 1.1564
CCV_VV_ortho	t 1.8480 S 213.6 N 686.4 dN/dS 0.2341 dN 0.3467 dS 1.4812
CCV_VV_ortho	t 1.8352 S 135.0 N 390.0 dN/dS 0.1021 dN 0.1876 dS 1.8365
CCV_VV_ortho	t 1.3701 S 106.3 N 259.7 dN/dS 0.2079 dN 0.2168 dS 1.0428
CCV_VV_ortho	t 1.5009 S 457.1 N 1342.9 dN/dS 0.1749 dN 0.2276 dS 1.3012
CCV_VV_ortho	t 1.2071 S 225.3 N 662.7 dN/dS 0.1214 dN 0.1419 dS 1.1684
CCV_VV_ortho	t 1.7046 S 205.2 N 544.8 dN/dS 0.0849 dN 0.1440 dS 1.6947
CCV_VV_ortho	t 1.3953 S 353.3 N 942.7 dN/dS 0.0982 dN 0.1327 dS 1.3518
CCV_VV_ortho	t 1.4472 S 276.0 N 720.0 dN/dS 0.1439 dN 0.1821 dS 1.2657
CCV_VV_ortho	t 1.5061 S 281.7 N 933.3 dN/dS 0.1498 dN 0.2167 dS 1.4473
CCV_VV_ortho	t 1.8063 S 98.3 N 327.7 dN/dS 0.1752 dN 0.2887 dS 1.6474
CCV_VV_ortho	t 1.5631 S 272.9 N 732.1 dN/dS 0.0956 dN 0.1460 dS 1.5269
CCV_VV_ortho	t 1.2094 S 289.6 N 772.4 dN/dS 0.1704 dN 0.1732 dS 1.0163
CCV_VV_ortho	t 2.2303 S 481.5 N 1462.5 dN/dS 0.1614 dN 0.3251 dS 2.0140
CCV_VV_ortho	t 1.3008 S 517.9 N 1546.1 dN/dS 0.1531 dN 0.1816 dS 1.1860
CCV_VV_ortho	t 1.3168 S 561.2 N 1709.8 dN/dS 0.0966 dN 0.1325 dS 1.3724
CCV_VV_ortho	t 2.1718 S 148.6 N 463.4 dN/dS 0.1499 dN 0.3045 dS 2.0321
CCV_VV_ortho	t 1.9434 S 701.3 N 1953.7 dN/dS 0.0824 dN 0.1643 dS 1.9948
CCV_VV_ortho	t 1.3880 S 247.3 N 673.7 dN/dS 0.1401 dN 0.1748 dS 1.2470
CCV_VV_ortho	t 1.4575 S 209.3 N 597.7 dN/dS 0.1269 dN 0.1744 dS 1.3751
CCV_VV_ortho	t 1.3382 S 358.9 N 1054.1 dN/dS 0.1219 dN 0.1577 dS 1.2930
CCV_VV_ortho	t 1.4995 S 164.9 N 522.1 dN/dS 0.1170 dN 0.1777 dS 1.5194
CCV_VV_ortho	t 1.1363 S 831.6 N 2435.4 dN/dS 0.1504 dN 0.1554 dS 1.0330
CCV_VV_ortho	t 1.5321 S 558.5 N 1790.5 dN/dS 0.1358 dN 0.2032 dS 1.4965
CCV_VV_ortho	t 1.0779 S 311.0 N 925.0 dN/dS 0.1519 dN 0.1494 dS 0.9835
CCV_VV_ortho	t 0.9090 S 105.2 N 398.8 dN/dS 0.1503 dN 0.1389 dS 0.9247
CCV_VV_ortho	t 2.0101 S 1092.3 N 3380.7 dN/dS 0.2243 dN 0.3633 dS 1.6195
CCV_VV_ortho	t 1.7686 S 127.0 N 437.0 dN/dS 0.1068 dN 0.2045 dS 1.9146
CCV_VV_ortho	t 1.0378 S 177.5 N 500.5 dN/dS 0.0651 dN 0.0727 dS 1.1164
CCV_VV_ortho	t 0.8406 S 99.9 N 296.1 dN/dS 0.1209 dN 0.0988 dS 0.8178
CCV_VV_ortho	t 2.7070 S 201.9 N 698.1 dN/dS 0.1040 dN 0.3078 dS 2.9581
CCV_VV_ortho	t 1.9250 S 291.2 N 803.8 dN/dS 0.2092 dN 0.3200 dS 1.5294
CCV_VV_ortho	t 2.2831 S 190.0 N 533.0 dN/dS 0.1255 dN 0.2688 dS 2.1418
CCV_VV_ortho	t 1.6526 S 434.6 N 1062.4 dN/dS 0.1772 dN 0.2346 dS 1.3240
CCV_VV_ortho	t 1.2134 S 124.9 N 445.1 dN/dS 0.0857 dN 0.1212 dS 1.4142
CCV_VV_ortho	t 1.2971 S 601.1 N 1753.9 dN/dS 0.1352 dN 0.1642 dS 1.2148
CCV_VV_ortho	t 1.2196 S 253.8 N 742.2 dN/dS 0.2167 dN 0.2116 dS 0.9766
CCV_VV_ortho	t 1.6465 S 206.1 N 543.9 dN/dS 0.2480 dN 0.2994 dS 1.2072
CCV_VV_ortho	t 1.3246 S 416.6 N 1119.4 dN/dS 0.1660 dN 0.1869 dS 1.1256
CCV_VV_ortho	t 1.6298 S 320.5 N 1005.5 dN/dS 0.2533 dN 0.3172 dS 1.2524
CCV_VV_ortho	t 2.2964 S 902.3 N 3027.7 dN/dS 0.1310 dN 0.3034 dS 2.3160
CCV_VV_ortho	t 1.3116 S 396.7 N 1184.3 dN/dS 0.0680 dN 0.0984 dS 1.4484
CCV_VV_ortho	t 3.1223 S 269.5 N 807.5 dN/dS 0.1180 dN 0.3627 dS 3.0723
CCV_VV_ortho	t 1.2086 S 269.5 N 723.5 dN/dS 0.1504 dN 0.1590 dS 1.0575
CCV_VV_ortho	t 1.9389 S 267.2 N 740.8 dN/dS 0.1387 dN 0.2443 dS 1.7610
CCV_VV_ortho	t 1.9477 S 127.2 N 382.8 dN/dS 0.1785 dN 0.3023 dS 1.6936
CCV_VV_ortho	t 1.1200 S 246.8 N 680.2 dN/dS 0.0586 dN 0.0707 dS 1.2074
CCV_VV_ortho	t 1.2893 S 298.1 N 856.9 dN/dS 0.1236 dN 0.1518 dS 1.2287
CCV_VV_ortho	t 1.5784 S 389.5 N 1119.5 dN/dS 0.1935 dN 0.2535 dS 1.3100
CCV_VV_ortho	t 1.2567 S 186.8 N 518.2 dN/dS 0.1780 dN 0.1884 dS 1.0582
CCV_VV_ortho	t 1.5760 S 587.5 N 1569.5 dN/dS 0.1690 dN 0.2246 dS 1.3289
CCV_VV_ortho	t 1.4155 S 390.6 N 947.4 dN/dS 0.1917 dN 0.2116 dS 1.1033
CCV_VV_ortho	t 1.3346 S 601.6 N 1756.4 dN/dS 0.1768 dN 0.2033 dS 1.1501
CCV_VV_ortho	t 1.7900 S 122.2 N 336.8 dN/dS 0.2598 dN 0.3393 dS 1.3060
CCV_VV_ortho	t 1.4402 S 212.2 N 591.8 dN/dS 0.1887 dN 0.2249 dS 1.1917
CCV_VV_ortho	t 1.1489 S 376.5 N 1036.5 dN/dS 0.0921 dN 0.1056 dS 1.1466
CCV_VV_ortho	t 1.8855 S 214.2 N 556.8 dN/dS 0.1629 dN 0.2588 dS 1.5894
CCV_VV_ortho	t 1.7372 S 99.3 N 281.7 dN/dS 0.1580 dN 0.2424 dS 1.5341
CCV_VV_ortho	t 1.8903 S 430.6 N 1195.4 dN/dS 0.1080 dN 0.1976 dS 1.8306
CCV_VV_ortho	t 1.3094 S 539.0 N 1597.0 dN/dS 0.0817 dN 0.1137 dS 1.3928
CCV_VV_ortho	t 1.7229 S 421.3 N 1201.7 dN/dS 0.1561 dN 0.2390 dS 1.5308
CCV_VV_ortho	t 2.8688 S 243.9 N 617.1 dN/dS 0.1100 dN 0.2905 dS 2.6406
CCV_VV_ortho	t 1.2380 S 1296.7 N 3560.3 dN/dS 0.0975 dN 0.1189 dS 1.2194
CCV_VV_ortho	t 2.5505 S 133.8 N 391.2 dN/dS 0.0653 dN 0.1829 dS 2.8004
CCV_VV_ortho	t 2.2932 S 160.1 N 403.9 dN/dS 0.1124 dN 0.2358 dS 2.0981
CCV_VV_ortho	t 1.1950 S 802.6 N 2395.4 dN/dS 0.1669 dN 0.1768 dS 1.0595
CCV_VV_ortho	t 1.1348 S 192.8 N 602.2 dN/dS 0.2157 dN 0.2010 dS 0.9320
CCV_VV_ortho	t 1.2902 S 441.9 N 1241.1 dN/dS 0.0717 dN 0.0978 dS 1.3633
CCV_VV_ortho	t 3.1733 S 393.2 N 1046.8 dN/dS 0.1158 dN 0.3428 dS 2.9610
CCV_VV_ortho	t 1.9758 S 251.6 N 717.4 dN/dS 0.1461 dN 0.2616 dS 1.7905
CCV_VV_ortho	t 1.8537 S 334.7 N 937.3 dN/dS 0.1512 dN 0.2494 dS 1.6495
CCV_VV_ortho	t 2.0311 S 174.5 N 482.5 dN/dS 0.1684 dN 0.2928 dS 1.7394
CCV_VV_ortho	t 1.2938 S 171.6 N 500.4 dN/dS 0.0495 dN 0.0731 dS 1.4761
CCV_VV_ortho	t 1.8144 S 569.3 N 1779.7 dN/dS 0.1811 dN 0.2886 dS 1.5932
CCV_VV_ortho	t 1.4562 S 384.3 N 950.7 dN/dS 0.1699 dN 0.2017 dS 1.1871
CCV_VV_ortho	t 2.0150 S 381.3 N 1172.7 dN/dS 0.1111 dN 0.2267 dS 2.0401
CCV_VV_ortho	t 2.0296 S 166.8 N 544.2 dN/dS 0.0651 dN 0.1547 dS 2.3783
CCV_VV_ortho	t 1.2932 S 355.1 N 1138.9 dN/dS 0.0837 dN 0.1197 dS 1.4296
CCV_VV_ortho	t 1.3633 S 244.4 N 703.6 dN/dS 0.1503 dN 0.1850 dS 1.2303
CCV_VV_ortho	t 1.0669 S 441.6 N 1169.4 dN/dS 0.0897 dN 0.0940 dS 1.0485
CCV_VV_ortho	t 1.6220 S 170.1 N 432.9 dN/dS 0.1744 dN 0.2315 dS 1.3276
CCV_VV_ortho	t 2.0983 S 315.4 N 848.6 dN/dS 0.1668 dN 0.2972 dS 1.7815
CCV_VV_ortho	t 2.2158 S 783.5 N 2600.5 dN/dS 0.3333 dN 0.5048 dS 1.5145
CCV_VV_ortho	t 1.3090 S 223.2 N 631.8 dN/dS 0.1237 dN 0.1531 dS 1.2381
CCV_VV_ortho	t 1.0417 S 547.4 N 1648.6 dN/dS 0.1192 dN 0.1222 dS 1.0250
CCV_VV_ortho	t 0.9916 S 864.3 N 2630.7 dN/dS 0.1287 dN 0.1236 dS 0.9603
CCV_VV_ortho	t 1.3454 S 275.8 N 750.2 dN/dS 0.1291 dN 0.1594 dS 1.2349
CCV_VV_ortho	t 1.5981 S 222.8 N 824.2 dN/dS 0.0617 dN 0.1257 dS 2.0384
CCV_VV_ortho	t 1.2621 S 196.4 N 610.6 dN/dS 0.1882 dN 0.2052 dS 1.0906
CCV_VV_ortho	t 1.3416 S 205.7 N 622.3 dN/dS 0.2134 dN 0.2334 dS 1.0939
CCV_VV_ortho	t 1.2824 S 570.6 N 1622.4 dN/dS 0.1252 dN 0.1517 dS 1.2116
CCV_VV_ortho	t 1.4499 S 287.8 N 843.2 dN/dS 0.1404 dN 0.1889 dS 1.3457
CCV_VV_ortho	t 1.3230 S 354.4 N 1073.6 dN/dS 0.1896 dN 0.2139 dS 1.1287
CCV_VV_ortho	t 1.5341 S 370.4 N 931.6 dN/dS 0.0676 dN 0.1039 dS 1.5363
CCV_VV_ortho	t 1.8571 S 192.1 N 557.9 dN/dS 0.1304 dN 0.2287 dS 1.7529
CCV_VV_ortho	t 1.2558 S 356.0 N 952.0 dN/dS 0.0945 dN 0.1161 dS 1.2277
CCV_VV_ortho	t 1.1678 S 212.8 N 675.2 dN/dS 0.0627 dN 0.0850 dS 1.3546
CCV_VV_ortho	t 3.7013 S 87.2 N 263.8 dN/dS 0.0696 dN 0.2857 dS 4.1021
CCV_VV_ortho	t 1.7342 S 213.3 N 689.7 dN/dS 0.1707 dN 0.2692 dS 1.5769
CCV_VV_ortho	t 1.8976 S 341.3 N 897.7 dN/dS 0.2885 dN 0.3767 dS 1.3056
CCV_VV_ortho	t 1.3820 S 264.7 N 788.3 dN/dS 0.0899 dN 0.1300 dS 1.4455
CCV_VV_ortho	t 1.2178 S 427.5 N 1156.5 dN/dS 0.0836 dN 0.1026 dS 1.2267
CCV_VV_ortho	t 1.3128 S 79.7 N 247.3 dN/dS 0.0791 dN 0.1140 dS 1.4415
CCV_VV_ortho	t 1.8942 S 201.9 N 707.1 dN/dS 0.0684 dN 0.1569 dS 2.2936
CCV_VV_ortho	t 1.3237 S 149.7 N 468.3 dN/dS 0.0382 dN 0.0622 dS 1.6274
CCV_VV_ortho	t 1.7090 S 849.1 N 2129.9 dN/dS 0.2923 dN 0.3371 dS 1.1531
CCV_VV_ortho	t 1.2423 S 281.6 N 708.4 dN/dS 0.2725 dN 0.2354 dS 0.8637
CCV_VV_ortho	t 1.1484 S 770.5 N 2568.5 dN/dS 0.0772 dN 0.1019 dS 1.3192
CCV_VV_ortho	t 2.0461 S 118.0 N 287.0 dN/dS 0.2587 dN 0.3718 dS 1.4368
CCV_VV_ortho	t 2.0697 S 128.8 N 441.2 dN/dS 0.1900 dN 0.3514 dS 1.8495
CCV_VV_ortho	t 1.2580 S 420.7 N 1187.3 dN/dS 0.1347 dN 0.1565 dS 1.1612
CCV_VV_ortho	t 1.6040 S 276.8 N 797.2 dN/dS 0.2417 dN 0.2956 dS 1.2231
CCV_VV_ortho	t 2.7394 S 249.5 N 1004.5 dN/dS 0.0345 dN 0.1390 dS 4.0290
CCV_VV_ortho	t 1.8294 S 695.9 N 1830.1 dN/dS 0.1192 dN 0.2009 dS 1.6851
CCV_VV_ortho	t 1.5705 S 520.4 N 1597.6 dN/dS 0.2269 dN 0.2850 dS 1.2557
CCV_VV_ortho	t 1.2427 S 189.1 N 575.9 dN/dS 0.1435 dN 0.1673 dS 1.1664
CCV_VV_ortho	t 1.4439 S 156.5 N 521.5 dN/dS 0.1586 dN 0.2164 dS 1.3640
CCV_VV_ortho	t 1.1432 S 194.3 N 606.7 dN/dS 0.1481 dN 0.1591 dS 1.0739
CCV_VV_ortho	t 1.4668 S 535.8 N 1696.2 dN/dS 0.1340 dN 0.1916 dS 1.4301
CCV_VV_ortho	t 1.6409 S 483.8 N 1583.2 dN/dS 0.1522 dN 0.2374 dS 1.5597
CCV_VV_ortho	t 1.2538 S 190.7 N 508.3 dN/dS 0.1397 dN 0.1560 dS 1.1162
CCV_VV_ortho	t 0.7996 S 163.0 N 506.0 dN/dS 0.1219 dN 0.0968 dS 0.7938
CCV_VV_ortho	t 1.6682 S 361.5 N 1135.5 dN/dS 0.1096 dN 0.1878 dS 1.7130
CCV_VV_ortho	t 0.9839 S 446.7 N 1392.3 dN/dS 0.0601 dN 0.0684 dS 1.1372
CCV_VV_ortho	t 1.3933 S 645.4 N 2159.6 dN/dS 0.1558 dN 0.2068 dS 1.3267
CCV_VV_ortho	t 1.2043 S 265.1 N 775.9 dN/dS 0.2033 dN 0.2010 dS 0.9883
CCV_VV_ortho	t 1.3032 S 628.2 N 1825.8 dN/dS 0.0730 dN 0.1022 dS 1.3999
CCV_VV_ortho	t 1.4165 S 262.7 N 721.3 dN/dS 0.1201 dN 0.1597 dS 1.3300
CCV_VV_ortho	t 1.3892 S 741.9 N 2030.1 dN/dS 0.2342 dN 0.2470 dS 1.0544
CCV_VV_ortho	t 1.1043 S 375.5 N 1124.5 dN/dS 0.1465 dN 0.1497 dS 1.0221
CCV_VV_ortho	t 1.4905 S 694.4 N 1777.6 dN/dS 0.1901 dN 0.2261 dS 1.1898
CCV_VV_ortho	t 1.9831 S 412.9 N 1312.1 dN/dS 0.2005 dN 0.3382 dS 1.6870
CCV_VV_ortho	t 1.2071 S 246.1 N 611.9 dN/dS 0.0906 dN 0.1037 dS 1.1450
CCV_VV_ortho	t 1.9407 S 453.7 N 1334.3 dN/dS 0.1487 dN 0.2637 dS 1.7737
CCV_VV_ortho	t 1.3652 S 619.8 N 1819.2 dN/dS 0.1704 dN 0.2034 dS 1.1936
CCV_VV_ortho	t 1.4659 S 275.3 N 810.7 dN/dS 0.1164 dN 0.1671 dS 1.4354
CCV_VV_ortho	t 2.5149 S 374.3 N 1143.7 dN/dS 0.1641 dN 0.3716 dS 2.2645
CCV_VV_ortho	t 1.7593 S 279.5 N 704.5 dN/dS 0.2236 dN 0.2952 dS 1.3203
CCV_VV_ortho	t 1.3026 S 676.0 N 2162.0 dN/dS 0.1268 dN 0.1644 dS 1.2970
CCV_VV_ortho	t 1.4680 S 482.9 N 1302.1 dN/dS 0.1454 dN 0.1889 dS 1.2992
CCV_VV_ortho	t 2.1544 S 106.9 N 274.1 dN/dS 0.1552 dN 0.2842 dS 1.8312
CCV_VV_ortho	t 1.2349 S 366.5 N 1037.5 dN/dS 0.1583 dN 0.1724 dS 1.0889
CCV_VV_ortho	t 1.3254 S 162.9 N 419.1 dN/dS 0.1193 dN 0.1441 dS 1.2076
CCV_VV_ortho	t 0.9670 S 115.6 N 328.4 dN/dS 0.0242 dN 0.0281 dS 1.1587
CCV_VV_ortho	t 1.2518 S 423.4 N 1373.6 dN/dS 0.1023 dN 0.1360 dS 1.3297
CCV_VV_ortho	t 1.5095 S 228.8 N 737.2 dN/dS 0.2134 dN 0.2686 dS 1.2588
CCV_VV_ortho	t 1.9287 S 355.0 N 1157.0 dN/dS 0.1414 dN 0.2650 dS 1.8746
CCV_VV_ortho	t 1.1618 S 142.6 N 454.4 dN/dS 0.0884 dN 0.1118 dS 1.2654
CCV_VV_ortho	t 1.6092 S 597.9 N 1973.1 dN/dS 0.1399 dN 0.2208 dS 1.5779
CCV_VV_ortho	t 1.3626 S 255.8 N 737.2 dN/dS 0.1017 dN 0.1386 dS 1.3636
CCV_VV_ortho	t 1.0071 S 308.9 N 885.1 dN/dS 0.0976 dN 0.0990 dS 1.0139
CCV_VV_ortho	t 1.9154 S 501.0 N 1557.0 dN/dS 0.1047 dN 0.2072 dS 1.9787
CCV_VV_ortho	t 1.4518 S 613.4 N 1834.6 dN/dS 0.1483 dN 0.1984 dS 1.3379
CCV_VV_ortho	t 1.2335 S 371.7 N 1041.3 dN/dS 0.0764 dN 0.0983 dS 1.2876
CCV_VV_ortho	t 2.2660 S 265.0 N 653.0 dN/dS 0.1831 dN 0.3302 dS 1.8032
CCV_VV_ortho	t 1.5499 S 295.3 N 682.7 dN/dS 0.1455 dN 0.1863 dS 1.2802
CCV_VV_ortho	t 1.9252 S 116.9 N 357.1 dN/dS 0.2012 dN 0.3242 dS 1.6114
CCV_VV_ortho	t 1.7760 S 193.0 N 563.0 dN/dS 0.1250 dN 0.2124 dS 1.6992
CCV_VV_ortho	t 2.5588 S 383.5 N 1005.5 dN/dS 0.0963 dN 0.2375 dS 2.4669
CCV_VV_ortho	t 0.9880 S 129.3 N 341.7 dN/dS 0.0576 dN 0.0600 dS 1.0410
CCV_VV_ortho	t 1.1860 S 235.6 N 688.4 dN/dS 0.1694 dN 0.1757 dS 1.0370
CCV_VV_ortho	t 1.8974 S 422.3 N 1440.7 dN/dS 0.1155 dN 0.2311 dS 2.0017
CCV_VV_ortho	t 1.8713 S 228.7 N 641.3 dN/dS 0.1839 dN 0.2879 dS 1.5656
CCV_VV_ortho	t 1.4834 S 1146.2 N 3773.8 dN/dS 0.1543 dN 0.2172 dS 1.4074
CCV_VV_ortho	t 0.9799 S 38.5 N 150.5 dN/dS 0.1008 dN 0.1159 dS 1.1501
CCV_VV_ortho	t 1.8432 S 309.5 N 962.5 dN/dS 0.1714 dN 0.2823 dS 1.6471
CCV_VV_ortho	t 1.3958 S 426.6 N 1226.4 dN/dS 0.1372 dN 0.1774 dS 1.2929
CCV_VV_ortho	t 2.9809 S 491.9 N 1326.1 dN/dS 0.0810 dN 0.2441 dS 3.0145
CCV_VV_ortho	t 2.2529 S 279.6 N 716.4 dN/dS 0.0422 dN 0.1018 dS 2.4144
CCV_VV_ortho	t 1.4149 S 322.1 N 892.9 dN/dS 0.1395 dN 0.1790 dS 1.2829
CCV_VV_ortho	t 1.5748 S 606.5 N 1826.5 dN/dS 0.1946 dN 0.2584 dS 1.3277
CCV_VV_ortho	t 1.4517 S 955.9 N 2527.1 dN/dS 0.1126 dN 0.1530 dS 1.3586
CCV_VV_ortho	t 1.4821 S 397.2 N 1120.8 dN/dS 0.1445 dN 0.1938 dS 1.3413
CCV_VV_ortho	t 2.2931 S 59.8 N 219.2 dN/dS 0.0350 dN 0.1106 dS 3.1614
CCV_VV_ortho	t 1.2058 S 1195.0 N 3641.0 dN/dS 0.1213 dN 0.1440 dS 1.1878
CCV_VV_ortho	t 1.7848 S 479.2 N 1497.8 dN/dS 0.1493 dN 0.2499 dS 1.6733
CCV_VV_ortho	t 1.1703 S 256.3 N 712.7 dN/dS 0.1047 dN 0.1196 dS 1.1422
CCV_VV_ortho	t 2.3576 S 343.1 N 949.9 dN/dS 0.1676 dN 0.3390 dS 2.0228
CCV_VV_ortho	t 1.7843 S 655.9 N 1999.1 dN/dS 0.1865 dN 0.2863 dS 1.5350
CCV_VV_ortho	t 1.2870 S 557.3 N 1449.7 dN/dS 0.0493 dN 0.0675 dS 1.3693
CCV_VV_ortho	t 1.7984 S 234.5 N 626.5 dN/dS 0.2116 dN 0.2976 dS 1.4060
CCV_VV_ortho	t 1.8183 S 123.5 N 365.5 dN/dS 0.1795 dN 0.2814 dS 1.5672
CCV_VV_ortho	t 1.4997 S 399.8 N 1268.2 dN/dS 0.1219 dN 0.1833 dS 1.5042
CCV_VV_ortho	t 1.2297 S 233.2 N 621.8 dN/dS 0.0965 dN 0.1153 dS 1.1954
CCV_VV_ortho	t 1.2329 S 146.4 N 366.6 dN/dS 0.0858 dN 0.1017 dS 1.1854
CCV_VV_ortho	t 1.2761 S 440.5 N 1287.5 dN/dS 0.1262 dN 0.1538 dS 1.2191
CCV_VV_ortho	t 1.4833 S 311.1 N 945.9 dN/dS 0.1996 dN 0.2482 dS 1.2433
CCV_VV_ortho	t 2.5283 S 101.5 N 252.5 dN/dS 0.0245 dN 0.0679 dS 2.7692
CCV_VV_ortho	t 1.6846 S 217.6 N 556.4 dN/dS 0.1328 dN 0.1980 dS 1.4912
CCV_VV_ortho	t 0.8980 S 142.4 N 403.6 dN/dS 0.1651 dN 0.1291 dS 0.7817
CCV_VV_ortho	t 2.6627 S 326.8 N 837.2 dN/dS 0.1796 dN 0.3889 dS 2.1650
CCV_VV_ortho	t 1.2685 S 286.3 N 850.7 dN/dS 0.0906 dN 0.1199 dS 1.3229
CCV_VV_ortho	t 1.3787 S 2472.3 N 7400.7 dN/dS 0.1646 dN 0.2023 dS 1.2296
CCV_VV_ortho	t 1.5329 S 263.1 N 675.9 dN/dS 0.1359 dN 0.1837 dS 1.3519
CCV_VV_ortho	t 1.2995 S 792.8 N 2363.2 dN/dS 0.1620 dN 0.1884 dS 1.1627
CCV_VV_ortho	t 1.4960 S 353.6 N 1050.4 dN/dS 0.1658 dN 0.2200 dS 1.3267
CCV_VV_ortho	t 1.2615 S 255.1 N 818.9 dN/dS 0.1512 dN 0.1802 dS 1.1917
CCV_VV_ortho	t 1.7005 S 75.0 N 198.0 dN/dS 0.3697 dN 0.3861 dS 1.0443
CCV_VV_ortho	t 1.8561 S 611.6 N 1809.4 dN/dS 0.1534 dN 0.2584 dS 1.6847
CCV_VV_ortho	t 4.1025 S 249.0 N 789.0 dN/dS 0.0492 dN 0.2428 dS 4.9313
CCV_VV_ortho	t 3.3136 S 163.5 N 394.5 dN/dS 0.0456 dN 0.1548 dS 3.3954
CCV_VV_ortho	t 1.2148 S 654.3 N 1706.7 dN/dS 0.0776 dN 0.0943 dS 1.2152
CCV_VV_ortho	t 1.3465 S 402.0 N 1110.0 dN/dS 0.1893 dN 0.2098 dS 1.1087
CCV_VV_ortho	t 1.5502 S 812.6 N 2100.4 dN/dS 0.0980 dN 0.1449 dS 1.4778
CCV_VV_ortho	t 1.9184 S 196.5 N 625.5 dN/dS 0.1207 dN 0.2332 dS 1.9327
CCV_VV_ortho	t 2.0147 S 206.7 N 714.3 dN/dS 0.0451 dN 0.1167 dS 2.5886
CCV_VV_ortho	t 1.4743 S 90.5 N 263.5 dN/dS 0.0639 dN 0.1035 dS 1.6211
CCV_VV_ortho	t 1.4169 S 313.8 N 865.2 dN/dS 0.1330 dN 0.1727 dS 1.2986
CCV_VV_ortho	t 1.0409 S 338.3 N 1062.7 dN/dS 0.0827 dN 0.0943 dS 1.1406
CCV_VV_ortho	t 0.9990 S 141.8 N 407.2 dN/dS 0.0347 dN 0.0407 dS 1.1722
CCV_VV_ortho	t 1.9112 S 254.1 N 759.9 dN/dS 0.1293 dN 0.2371 dS 1.8330
CCV_VV_ortho	t 1.0345 S 336.7 N 941.3 dN/dS 0.0980 dN 0.1007 dS 1.0274
CCV_VV_ortho	t 1.7547 S 622.5 N 2092.5 dN/dS 0.1768 dN 0.2829 dS 1.6001
CCV_VV_ortho	t 1.1306 S 421.5 N 1321.5 dN/dS 0.0969 dN 0.1158 dS 1.1954
CCV_VV_ortho	t 2.7397 S 69.4 N 245.6 dN/dS 0.0323 dN 0.1203 dS 3.7185
CCV_VV_ortho	t 1.6554 S 213.3 N 530.7 dN/dS 0.2304 dN 0.2819 dS 1.2234
CCV_VV_ortho	t 1.4021 S 232.1 N 769.9 dN/dS 0.0912 dN 0.1413 dS 1.5491
CCV_VV_ortho	t 1.1607 S 372.0 N 1098.0 dN/dS 0.1661 dN 0.1704 dS 1.0259
CCV_VV_ortho	t 3.0912 S 164.9 N 540.1 dN/dS 0.1729 dN 0.4862 dS 2.8125
CCV_VV_ortho	t 1.3281 S 358.9 N 988.1 dN/dS 0.1141 dN 0.1442 dS 1.2645
CCV_VV_ortho	t 1.9959 S 388.0 N 1133.0 dN/dS 0.1857 dN 0.3140 dS 1.6912
CCV_VV_ortho	t 2.4689 S 274.8 N 889.2 dN/dS 0.1938 dN 0.4152 dS 2.1423
CCV_VV_ortho	t 1.4322 S 188.3 N 573.7 dN/dS 0.1742 dN 0.2199 dS 1.2622
CCV_VV_ortho	t 1.6316 S 396.1 N 1226.9 dN/dS 0.0642 dN 0.1193 dS 1.8588
CCV_VV_ortho	t 2.2150 S 267.2 N 752.8 dN/dS 0.2276 dN 0.3908 dS 1.7173
CCV_VV_ortho	t 1.3890 S 901.7 N 2836.3 dN/dS 0.1083 dN 0.1551 dS 1.4316
CCV_VV_ortho	t 0.9895 S 171.0 N 555.0 dN/dS 0.0907 dN 0.0981 dS 1.0818
CCV_VV_ortho	t 0.7483 S 224.4 N 690.6 dN/dS 0.0120 dN 0.0118 dS 0.9806
CCV_VV_ortho	t 1.8870 S 186.4 N 512.6 dN/dS 0.1563 dN 0.2579 dS 1.6495
CCV_VV_ortho	t 1.5325 S 124.8 N 352.2 dN/dS 0.0826 dN 0.1308 dS 1.5837
CCV_VV_ortho	t 1.7066 S 351.1 N 1112.9 dN/dS 0.2206 dN 0.3080 dS 1.3960
CCV_VV_ortho	t 1.2917 S 314.4 N 900.6 dN/dS 0.1934 dN 0.2071 dS 1.0708
CCV_VV_ortho	t 1.8538 S 556.6 N 1498.4 dN/dS 0.1619 dN 0.2573 dS 1.5889
CCV_VV_ortho	t 1.4230 S 435.5 N 1196.5 dN/dS 0.1644 dN 0.2013 dS 1.2244
CCV_VV_ortho	t 2.1389 S 183.6 N 548.4 dN/dS 0.1543 dN 0.3003 dS 1.9455
CCV_VV_ortho	t 1.7536 S 189.6 N 494.4 dN/dS 0.1026 dN 0.1707 dS 1.6637
CCV_VV_ortho	t 1.6517 S 229.4 N 589.6 dN/dS 0.1161 dN 0.1757 dS 1.5137
CCV_VV_ortho	t 1.7835 S 546.6 N 1496.4 dN/dS 0.1369 dN 0.2213 dS 1.6162
CCV_VV_ortho	t 1.5894 S 454.2 N 1126.8 dN/dS 0.1519 dN 0.2035 dS 1.3393
CCV_VV_ortho	t 1.4082 S 158.4 N 489.6 dN/dS 0.2028 dN 0.2394 dS 1.1805
CCV_VV_ortho	t 1.6895 S 775.5 N 2557.5 dN/dS 0.2042 dN 0.2954 dS 1.4464
CCV_VV_ortho	t 1.7008 S 204.6 N 548.4 dN/dS 0.0950 dN 0.1580 dS 1.6630
CCV_VV_ortho	t 2.0698 S 180.1 N 656.9 dN/dS 0.1521 dN 0.3137 dS 2.0618
CCV_VV_ortho	t 1.0864 S 517.3 N 1642.7 dN/dS 0.0809 dN 0.0973 dS 1.2031
CCV_VV_ortho	t 1.1752 S 421.2 N 1114.8 dN/dS 0.1580 dN 0.1591 dS 1.0073
CCV_VV_ortho	t 1.1548 S 911.0 N 2440.0 dN/dS 0.0475 dN 0.0597 dS 1.2561
CCV_VV_ortho	t 1.7141 S 254.5 N 654.5 dN/dS 0.1986 dN 0.2683 dS 1.3510
CCV_VV_ortho	t 1.8570 S 262.1 N 661.9 dN/dS 0.1439 dN 0.2303 dS 1.6007
CCV_VV_ortho	t 0.9592 S 632.8 N 1902.2 dN/dS 0.0843 dN 0.0861 dS 1.0220
CCV_VV_ortho	t 1.3262 S 428.3 N 1305.7 dN/dS 0.1448 dN 0.1798 dS 1.2418
CCV_VV_ortho	t 1.3744 S 546.7 N 1700.3 dN/dS 0.0875 dN 0.1295 dS 1.4801
CCV_VV_ortho	t 3.0965 S 127.0 N 326.0 dN/dS 0.1438 dN 0.3867 dS 2.6897
CCV_VV_ortho	t 2.7099 S 215.8 N 873.2 dN/dS 0.0285 dN 0.1165 dS 4.0862
CCV_VV_ortho	t 2.0820 S 324.4 N 872.6 dN/dS 0.1135 dN 0.2227 dS 1.9618
CCV_VV_ortho	t 1.1140 S 452.0 N 1309.0 dN/dS 0.0984 dN 0.1108 dS 1.1257
CCV_VV_ortho	t 1.8175 S 318.1 N 929.9 dN/dS 0.1118 dN 0.2002 dS 1.7915
CCV_VV_ortho	t 1.6507 S 1885.9 N 5950.1 dN/dS 0.1591 dN 0.2422 dS 1.5222
CCV_VV_ortho	t 1.1322 S 381.1 N 1091.9 dN/dS 0.0919 dN 0.1061 dS 1.1545
CCV_VV_ortho	t 1.2235 S 360.3 N 1052.7 dN/dS 0.0935 dN 0.1175 dS 1.2561
CCV_VV_ortho	t 1.7077 S 401.4 N 1107.6 dN/dS 0.1138 dN 0.1853 dS 1.6287
CCV_VV_ortho	t 2.1442 S 191.9 N 525.1 dN/dS 0.0866 dN 0.1870 dS 2.1585
CCV_VV_ortho	t 1.1892 S 212.0 N 616.0 dN/dS 0.0842 dN 0.1047 dS 1.2441
CCV_VV_ortho	t 1.3331 S 2734.3 N 8308.7 dN/dS 0.1319 dN 0.1690 dS 1.2811
CCV_VV_ortho	t 1.6554 S 292.4 N 787.6 dN/dS 0.1305 dN 0.1968 dS 1.5080
CCV_VV_ortho	t 1.5116 S 253.0 N 827.0 dN/dS 0.1245 dN 0.1903 dS 1.5285
CCV_VV_ortho	t 1.0646 S 101.1 N 255.9 dN/dS 0.0440 dN 0.0496 dS 1.1272
CCV_VV_ortho	t 1.8493 S 121.6 N 352.4 dN/dS 0.1075 dN 0.1969 dS 1.8316
CCV_VV_ortho	t 1.7421 S 181.4 N 529.6 dN/dS 0.0867 dN 0.1575 dS 1.8166
CCV_VV_ortho	t 1.5515 S 206.9 N 591.1 dN/dS 0.1004 dN 0.1557 dS 1.5501
CCV_VV_ortho	t 0.9708 S 2726.8 N 8274.2 dN/dS 0.0651 dN 0.0709 dS 1.0903
CCV_VV_ortho	t 1.1262 S 983.1 N 2874.9 dN/dS 0.1320 dN 0.1403 dS 1.0629
CCV_VV_ortho	t 0.8660 S 38.6 N 156.4 dN/dS 0.0251 dN 0.0332 dS 1.3240
CCV_VV_ortho	t 1.2638 S 212.4 N 582.6 dN/dS 0.1799 dN 0.1899 dS 1.0557
CCV_VV_ortho	t 1.5771 S 286.0 N 929.0 dN/dS 0.1009 dN 0.1698 dS 1.6818
CCV_VV_ortho	t 3.0491 S 232.6 N 631.4 dN/dS 0.2924 dN 0.6155 dS 2.1046
CCV_VV_ortho	t 1.5643 S 345.8 N 923.2 dN/dS 0.1090 dN 0.1616 dS 1.4820
CCV_VV_ortho	t 1.6959 S 637.0 N 1970.0 dN/dS 0.1546 dN 0.2420 dS 1.5651
CCV_VV_ortho	t 1.3419 S 361.7 N 1048.3 dN/dS 0.1444 dN 0.1775 dS 1.2293
CCV_VV_ortho	t 0.8446 S 798.4 N 2462.6 dN/dS 0.0625 dN 0.0603 dS 0.9641
CCV_VV_ortho	t 1.9767 S 955.0 N 2744.0 dN/dS 0.2926 dN 0.4057 dS 1.3866
CCV_VV_ortho	t 0.9092 S 612.6 N 1754.4 dN/dS 0.0822 dN 0.0779 dS 0.9479
CCV_VV_ortho	t 2.0228 S 257.1 N 714.9 dN/dS 0.1750 dN 0.3001 dS 1.7146
CCV_VV_ortho	t 1.0024 S 1583.7 N 4386.3 dN/dS 0.0695 dN 0.0734 dS 1.0561
CCV_VV_ortho	t 1.3030 S 705.3 N 2075.7 dN/dS 0.1013 dN 0.1337 dS 1.3191
CCV_VV_ortho	t 1.6270 S 429.3 N 1316.7 dN/dS 0.1722 dN 0.2485 dS 1.4433
CCV_VV_ortho	t 1.1024 S 290.8 N 903.2 dN/dS 0.1038 dN 0.1184 dS 1.1412
CCV_VV_ortho	t 1.5783 S 144.2 N 413.8 dN/dS 0.0729 dN 0.1227 dS 1.6833
CCV_VV_ortho	t 1.2031 S 178.4 N 499.6 dN/dS 0.1732 dN 0.1778 dS 1.0263
CCV_VV_ortho	t 1.7426 S 174.6 N 566.4 dN/dS 0.1242 dN 0.2183 dS 1.7572
CCV_VV_ortho	t 1.6687 S 212.3 N 540.7 dN/dS 0.2170 dN 0.2757 dS 1.2709
CCV_VV_ortho	t 1.6467 S 410.9 N 1029.1 dN/dS 0.1118 dN 0.1680 dS 1.5026
CCV_VV_ortho	t 1.4994 S 579.7 N 1682.3 dN/dS 0.1352 dN 0.1894 dS 1.4005
CCV_VV_ortho	t 1.4147 S 326.5 N 846.5 dN/dS 0.2040 dN 0.2261 dS 1.1080
CCV_VV_ortho	t 2.1395 S 512.7 N 1407.3 dN/dS 0.1170 dN 0.2365 dS 2.0216
CCV_VV_ortho	t 2.1334 S 150.1 N 470.9 dN/dS 0.1071 dN 0.2359 dS 2.2017
CCV_VV_ortho	t 1.0464 S 1417.9 N 4048.1 dN/dS 0.0817 dN 0.0891 dS 1.0904
CCV_VV_ortho	t 1.4917 S 180.5 N 575.5 dN/dS 0.1670 dN 0.2270 dS 1.3591
CCV_VV_ortho	t 2.3553 S 147.7 N 419.3 dN/dS 0.0725 dN 0.1812 dS 2.4990
CCV_VV_ortho	t 1.8810 S 626.1 N 1878.9 dN/dS 0.1250 dN 0.2281 dS 1.8241
CCV_VV_ortho	t 3.0447 S 244.3 N 634.7 dN/dS 0.0677 dN 0.2104 dS 3.1056
CCV_VV_ortho	t 1.6733 S 635.8 N 1701.2 dN/dS 0.2138 dN 0.2788 dS 1.3043
CCV_VV_ortho	t 1.1673 S 1432.1 N 4138.9 dN/dS 0.1080 dN 0.1246 dS 1.1535
CCV_VV_ortho	t 1.7729 S 68.8 N 207.2 dN/dS 0.0890 dN 0.1664 dS 1.8687
CCV_VV_ortho	t 1.4117 S 290.9 N 1017.1 dN/dS 0.1580 dN 0.2154 dS 1.3627
CCV_VV_ortho	t 1.7692 S 206.1 N 609.9 dN/dS 0.0851 dN 0.1587 dS 1.8655
CCV_VV_ortho	t 1.0643 S 295.0 N 821.0 dN/dS 0.1375 dN 0.1335 dS 0.9707
CCV_VV_ortho	t 1.0859 S 143.7 N 384.3 dN/dS 0.0807 dN 0.0883 dS 1.0937
CCV_VV_ortho	t 1.4887 S 433.0 N 1310.0 dN/dS 0.0963 dN 0.1489 dS 1.5470
CCV_VV_ortho	t 1.2083 S 574.9 N 1564.1 dN/dS 0.1889 dN 0.1870 dS 0.9898
CCV_VV_ortho	t 0.8936 S 276.3 N 725.7 dN/dS 0.0999 dN 0.0855 dS 0.8557
CCV_VV_ortho	t 1.4117 S 708.1 N 1994.9 dN/dS 0.1611 dN 0.1991 dS 1.2355
CCV_VV_ortho	t 2.4414 S 78.3 N 266.7 dN/dS 0.4674 dN 0.6466 dS 1.3832
CCV_VV_ortho	t 1.6108 S 407.0 N 1168.0 dN/dS 0.1723 dN 0.2396 dS 1.3902
CCV_VV_ortho	t 1.3647 S 481.6 N 1207.4 dN/dS 0.1387 dN 0.1642 dS 1.1838
CCV_VV_ortho	t 4.0471 S 248.6 N 675.4 dN/dS 0.0801 dN 0.3299 dS 4.1184
CCV_VV_ortho	t 1.1209 S 274.5 N 874.5 dN/dS 0.0896 dN 0.1090 dS 1.2169
CCV_VV_ortho	t 2.5736 S 140.6 N 357.4 dN/dS 0.1246 dN 0.2875 dS 2.3075
CCV_VV_ortho	t 1.6877 S 829.6 N 2404.4 dN/dS 0.2338 dN 0.3057 dS 1.3072
CCV_VV_ortho	t 1.4908 S 401.0 N 1213.0 dN/dS 0.1360 dN 0.1928 dS 1.4170
CCV_VV_ortho	t 1.6607 S 187.8 N 478.2 dN/dS 0.1009 dN 0.1576 dS 1.5619
CCV_VV_ortho	t 1.3748 S 383.7 N 1125.3 dN/dS 0.1750 dN 0.2084 dS 1.1910
CCV_VV_ortho	t 2.1001 S 187.1 N 508.9 dN/dS 0.0559 dN 0.1264 dS 2.2603
CCV_VV_ortho	t 2.8899 S 161.0 N 445.0 dN/dS 0.0664 dN 0.2034 dS 3.0639
CCV_VV_ortho	t 2.3408 S 221.2 N 576.8 dN/dS 0.0893 dN 0.2039 dS 2.2835
CCV_VV_ortho	t 1.6394 S 434.4 N 1137.6 dN/dS 0.1378 dN 0.2002 dS 1.4532
CCV_VV_ortho	t 1.4639 S 423.2 N 1250.8 dN/dS 0.1496 dN 0.2002 dS 1.3386
CCV_VV_ortho	t 0.9107 S 207.8 N 557.2 dN/dS 0.0922 dN 0.0826 dS 0.8961
CCV_VV_ortho	t 1.0017 S 281.4 N 720.6 dN/dS 0.1323 dN 0.1175 dS 0.8880
CCV_VV_ortho	t 1.2839 S 374.0 N 1054.0 dN/dS 0.0773 dN 0.1038 dS 1.3416
CCV_VV_ortho	t 1.5095 S 121.9 N 343.1 dN/dS 0.0747 dN 0.1185 dS 1.5862
CCV_VV_ortho	t 1.5022 S 1482.2 N 4184.8 dN/dS 0.2835 dN 0.3014 dS 1.0634
CCV_VV_ortho	t 0.9778 S 408.3 N 1139.7 dN/dS 0.1030 dN 0.0988 dS 0.9599
CCV_VV_ortho	t 1.5842 S 280.2 N 979.8 dN/dS 0.1269 dN 0.2087 dS 1.6446
CCV_VV_ortho	t 1.2917 S 408.7 N 1202.3 dN/dS 0.1510 dN 0.1774 dS 1.1750
CCV_VV_ortho	t 0.9935 S 144.6 N 446.4 dN/dS 0.1610 dN 0.1456 dS 0.9042
CCV_VV_ortho	t 1.7559 S 268.4 N 832.6 dN/dS 0.1411 dN 0.2356 dS 1.6700
CCV_VV_ortho	t 1.2700 S 141.7 N 461.3 dN/dS 0.0614 dN 0.0922 dS 1.5016
CCV_VV_ortho	t 1.5311 S 457.7 N 1375.3 dN/dS 0.1620 dN 0.2227 dS 1.3748
CCV_VV_ortho	t 1.0083 S 197.9 N 528.1 dN/dS 0.1905 dN 0.1557 dS 0.8174
CCV_VV_ortho	t 1.7314 S 229.3 N 616.7 dN/dS 0.1509 dN 0.2285 dS 1.5147
CCV_VV_ortho	t 3.3624 S 248.4 N 744.6 dN/dS 0.0734 dN 0.2695 dS 3.6723
CCV_VV_ortho	t 1.0048 S 243.5 N 791.5 dN/dS 0.0611 dN 0.0726 dS 1.1878
CCV_VV_ortho	t 0.9716 S 205.5 N 559.5 dN/dS 0.0833 dN 0.0819 dS 0.9827
CCV_VV_ortho	t 1.5898 S 679.0 N 1646.0 dN/dS 0.1373 dN 0.1869 dS 1.3614
CCV_VV_ortho	t 3.4859 S 473.7 N 1215.3 dN/dS 0.1049 dN 0.3425 dS 3.2642
CCV_VV_ortho	t 1.3228 S 362.1 N 1095.9 dN/dS 0.1161 dN 0.1525 dS 1.3138
CCV_VV_ortho	t 1.2047 S 740.6 N 2214.4 dN/dS 0.1099 dN 0.1325 dS 1.2060
CCV_VV_ortho	t 2.1189 S 688.1 N 1936.9 dN/dS 0.3506 dN 0.4755 dS 1.3560
CCV_VV_ortho	t 1.5349 S 446.0 N 1282.0 dN/dS 0.1350 dN 0.1927 dS 1.4282
CCV_VV_ortho	t 1.2473 S 275.4 N 864.6 dN/dS 0.0452 dN 0.0682 dS 1.5068
CCV_VV_ortho	t 1.4354 S 389.7 N 1257.3 dN/dS 0.0939 dN 0.1457 dS 1.5522
CCV_VV_ortho	t 0.8960 S 88.7 N 241.3 dN/dS 0.0492 dN 0.0483 dS 0.9800
CCV_VV_ortho	t 1.4752 S 511.0 N 1388.0 dN/dS 0.1674 dN 0.2103 dS 1.2562
CCV_VV_ortho	t 0.8475 S 463.9 N 1360.1 dN/dS 0.0298 dN 0.0304 dS 1.0216
CCV_VV_ortho	t 1.0519 S 450.6 N 1277.4 dN/dS 0.0685 dN 0.0771 dS 1.1261
CCV_VV_ortho	t 1.2276 S 376.2 N 1069.8 dN/dS 0.1575 dN 0.1711 dS 1.0864
CCV_VV_ortho	t 1.9132 S 109.6 N 523.4 dN/dS 0.0275 dN 0.0895 dS 3.2563
CCV_VV_ortho	t 2.1123 S 93.6 N 302.4 dN/dS 0.0765 dN 0.1828 dS 2.3878
CCV_VV_ortho	t 1.3408 S 736.7 N 2248.3 dN/dS 0.1099 dN 0.1490 dS 1.3561
CCV_VV_ortho	t 1.5779 S 802.3 N 2404.7 dN/dS 0.2012 dN 0.2639 dS 1.3116
CCV_VV_ortho	t 2.5115 S 87.3 N 212.7 dN/dS 0.0849 dN 0.2025 dS 2.3846
CCV_VV_ortho	t 1.1864 S 228.6 N 599.4 dN/dS 0.2121 dN 0.1953 dS 0.9205
CCV_VV_ortho	t 0.9840 S 213.5 N 578.5 dN/dS 0.0451 dN 0.0489 dS 1.0843
CCV_VV_ortho	t 1.2718 S 595.4 N 1618.6 dN/dS 0.1104 dN 0.1339 dS 1.2125
CCV_VV_ortho	t 1.3648 S 318.9 N 893.1 dN/dS 0.0804 dN 0.1134 dS 1.4113
CCV_VV_ortho	t 1.7132 S 318.9 N 905.1 dN/dS 0.1333 dN 0.2120 dS 1.5901
CCV_VV_ortho	t 1.8838 S 194.0 N 430.0 dN/dS 0.3248 dN 0.3814 dS 1.1742
CCV_VV_ortho	t 1.6577 S 111.1 N 308.9 dN/dS 0.0726 dN 0.1262 dS 1.7377
CCV_VV_ortho	t 1.3082 S 313.0 N 788.0 dN/dS 0.1466 dN 0.1642 dS 1.1204
CCV_VV_ortho	t 1.8758 S 411.5 N 1163.5 dN/dS 0.1053 dN 0.1942 dS 1.8443
CCV_VV_ortho	t 1.5770 S 230.3 N 717.7 dN/dS 0.1979 dN 0.2649 dS 1.3384
CCV_VV_ortho	t 1.1992 S 266.6 N 708.4 dN/dS 0.0839 dN 0.1003 dS 1.1955
CCV_VV_ortho	t 1.5929 S 155.3 N 462.7 dN/dS 0.1386 dN 0.2073 dS 1.4953
CCV_VV_ortho	t 1.2651 S 272.1 N 768.9 dN/dS 0.0319 dN 0.0472 dS 1.4798
CCV_VV_ortho	t 1.2194 S 149.3 N 504.7 dN/dS 0.0859 dN 0.1185 dS 1.3798
CCV_VV_ortho	t 1.8544 S 249.6 N 692.4 dN/dS 0.2379 dN 0.3344 dS 1.4053
CCV_VV_ortho	t 1.2786 S 194.9 N 525.1 dN/dS 0.1412 dN 0.1611 dS 1.1404
CCV_VV_ortho	t 1.4067 S 209.2 N 552.8 dN/dS 0.0863 dN 0.1201 dS 1.3906
CCV_VV_ortho	t 1.8194 S 192.3 N 602.7 dN/dS 0.1336 dN 0.2361 dS 1.7673
CCV_VV_ortho	t 1.7510 S 422.5 N 1122.5 dN/dS 0.0968 dN 0.1643 dS 1.6980
CCV_VV_ortho	t 1.5108 S 359.9 N 1029.1 dN/dS 0.1862 dN 0.2362 dS 1.2683
CCV_VV_ortho	t 1.2423 S 358.3 N 1078.7 dN/dS 0.1262 dN 0.1519 dS 1.2036
CCV_VV_ortho	t 1.2575 S 405.3 N 1286.7 dN/dS 0.0577 dN 0.0854 dS 1.4790
CCV_VV_ortho	t 1.3102 S 282.9 N 806.1 dN/dS 0.1374 dN 0.1660 dS 1.2081
CCV_VV_ortho	t 1.5077 S 256.5 N 829.5 dN/dS 0.1107 dN 0.1734 dS 1.5670
CCV_VV_ortho	t 3.2655 S 380.6 N 1143.4 dN/dS 0.0641 dN 0.2343 dS 3.6547
CCV_VV_ortho	t 1.6955 S 152.7 N 471.3 dN/dS 0.0683 dN 0.1303 dS 1.9069
CCV_VV_ortho	t 1.6870 S 924.6 N 3098.4 dN/dS 0.1686 dN 0.2636 dS 1.5635
CCV_VV_ortho	t 1.5318 S 724.4 N 2215.6 dN/dS 0.2781 dN 0.3114 dS 1.1198
CCV_VV_ortho	t 1.7753 S 214.7 N 715.3 dN/dS 0.1152 dN 0.2134 dS 1.8526
CCV_VV_ortho	t 1.0141 S 85.5 N 301.5 dN/dS 0.0875 dN 0.1023 dS 1.1692
CCV_VV_ortho	t 1.5760 S 119.2 N 342.8 dN/dS 0.1695 dN 0.2321 dS 1.3690
CCV_VV_ortho	t 1.4600 S 377.5 N 1197.5 dN/dS 0.1204 dN 0.1769 dS 1.4693
CCV_VV_ortho	t 1.6738 S 445.0 N 1205.0 dN/dS 0.1051 dN 0.1693 dS 1.6104
CCV_VV_ortho	t 1.6703 S 249.8 N 632.2 dN/dS 0.1442 dN 0.2077 dS 1.4402
CCV_VV_ortho	t 4.2223 S 131.3 N 414.7 dN/dS 0.1326 dN 0.5470 dS 4.1249
CCV_VV_ortho	t 2.1656 S 181.0 N 530.0 dN/dS 0.1238 dN 0.2576 dS 2.0815
CCV_VV_ortho	t 2.4370 S 356.0 N 1150.0 dN/dS 0.2914 dN 0.5159 dS 1.7701
CCV_VV_ortho	t 1.5747 S 268.4 N 736.6 dN/dS 0.1646 dN 0.2229 dS 1.3537
CCV_VV_ortho	t 1.8174 S 544.6 N 1747.4 dN/dS 0.1703 dN 0.2807 dS 1.6488
CCV_VV_ortho	t 2.6235 S 224.3 N 588.7 dN/dS 0.0743 dN 0.1971 dS 2.6528
CCV_VV_ortho	t 1.8806 S 310.1 N 796.9 dN/dS 0.0792 dN 0.1472 dS 1.8597
CCV_VV_ortho	t 1.0446 S 126.9 N 377.1 dN/dS 0.1679 dN 0.1549 dS 0.9225
CCV_VV_ortho	t 1.1736 S 264.4 N 707.6 dN/dS 0.1655 dN 0.1649 dS 0.9967
CCV_VV_ortho	t 1.5983 S 259.1 N 700.9 dN/dS 0.0772 dN 0.1260 dS 1.6332
CCV_VV_ortho	t 1.2325 S 356.8 N 1119.2 dN/dS 0.1183 dN 0.1466 dS 1.2395
CCV_VV_ortho	t 1.4792 S 1214.1 N 3693.9 dN/dS 0.1621 dN 0.2164 dS 1.3348
CCV_VV_ortho	t 0.9360 S 264.6 N 746.4 dN/dS 0.0273 dN 0.0302 dS 1.1071
CCV_VV_ortho	t 1.5677 S 194.2 N 549.8 dN/dS 0.1343 dN 0.1948 dS 1.4505
CCV_VV_ortho	t 2.4511 S 338.5 N 1056.5 dN/dS 0.0698 dN 0.1930 dS 2.7650
CCV_VV_ortho	t 1.1528 S 438.3 N 1394.7 dN/dS 0.0933 dN 0.1156 dS 1.2390
CCV_VV_ortho	t 1.1117 S 555.3 N 1532.7 dN/dS 0.1232 dN 0.1281 dS 1.0398
CCV_VV_ortho	t 1.6649 S 262.8 N 685.2 dN/dS 0.1545 dN 0.2204 dS 1.4271
CCV_VV_ortho	t 1.6474 S 377.3 N 1107.7 dN/dS 0.1407 dN 0.2152 dS 1.5296
CCV_VV_ortho	t 1.9031 S 581.1 N 1707.9 dN/dS 0.2275 dN 0.3407 dS 1.4974
CCV_VV_ortho	t 1.5522 S 328.9 N 1048.1 dN/dS 0.1184 dN 0.1862 dS 1.5731
CCV_VV_ortho	t 1.4011 S 531.2 N 1640.8 dN/dS 0.1047 dN 0.1511 dS 1.4429
CCV_VV_ortho	t 3.0199 S 375.3 N 1028.7 dN/dS 0.1662 dN 0.4300 dS 2.5873
CCV_VV_ortho	t 1.8791 S 443.4 N 1272.6 dN/dS 0.1751 dN 0.2825 dS 1.6132
CCV_VV_ortho	t 1.0939 S 723.9 N 2396.1 dN/dS 0.1302 dN 0.1430 dS 1.0983
CCV_VV_ortho	t 1.8409 S 470.7 N 1347.3 dN/dS 0.1284 dN 0.2225 dS 1.7330
CCV_VV_ortho	t 1.5305 S 170.2 N 444.8 dN/dS 0.2529 dN 0.2807 dS 1.1100
CCV_VV_ortho	t 1.4037 S 265.3 N 709.7 dN/dS 0.1400 dN 0.1751 dS 1.2508
CCV_VV_ortho	t 0.9401 S 213.0 N 663.0 dN/dS 0.0532 dN 0.0588 dS 1.1057
CCV_VV_ortho	t 2.1905 S 439.4 N 1120.6 dN/dS 0.0920 dN 0.1933 dS 2.0995
CCV_VV_ortho	t 3.1925 S 239.2 N 738.8 dN/dS 0.0556 dN 0.2065 dS 3.7134
CCV_VV_ortho	t 1.3059 S 262.9 N 772.1 dN/dS 0.1334 dN 0.1642 dS 1.2313
CCV_VV_ortho	t 2.8471 S 320.4 N 828.6 dN/dS 0.0496 dN 0.1496 dS 3.0168
CCV_VV_ortho	t 1.6838 S 335.5 N 1080.5 dN/dS 0.0607 dN 0.1202 dS 1.9816
CCV_VV_ortho	t 1.8616 S 265.2 N 814.8 dN/dS 0.1441 dN 0.2525 dS 1.7516
CCV_VV_ortho	t 1.5669 S 244.0 N 719.0 dN/dS 0.1417 dN 0.2061 dS 1.4540
CCV_VV_ortho	t 1.4136 S 362.2 N 1092.8 dN/dS 0.0904 dN 0.1345 dS 1.4873
CCV_VV_ortho	t 2.0398 S 264.9 N 716.1 dN/dS 0.1035 dN 0.2036 dS 1.9676
CCV_VV_ortho	t 1.8797 S 37.8 N 97.2 dN/dS 0.1860 dN 0.2817 dS 1.5140
CCV_VV_ortho	t 1.5679 S 409.7 N 1084.3 dN/dS 0.1128 dN 0.1656 dS 1.4676
CCV_VV_ortho	t 1.9195 S 260.1 N 651.9 dN/dS 0.3312 dN 0.4060 dS 1.2258
CCV_VV_ortho	t 2.1353 S 90.7 N 242.3 dN/dS 0.1887 dN 0.3278 dS 1.7370
CCV_VV_ortho	t 0.9981 S 377.2 N 1158.8 dN/dS 0.1254 dN 0.1226 dS 0.9780
CCV_VV_ortho	t 1.5462 S 350.4 N 960.6 dN/dS 0.1804 dN 0.2328 dS 1.2902
CCV_VV_ortho	t 1.2763 S 81.0 N 159.0 dN/dS 0.1268 dN 0.1280 dS 1.0090
CCV_VV_ortho	t 2.3280 S 103.7 N 307.3 dN/dS 0.0487 dN 0.1309 dS 2.6876
CCV_VV_ortho	t 1.7238 S 327.0 N 1185.0 dN/dS 0.1241 dN 0.2274 dS 1.8328
CCV_VV_ortho	t 1.8297 S 248.9 N 750.1 dN/dS 0.1402 dN 0.2412 dS 1.7208
CCV_VV_ortho	t 1.8146 S 187.0 N 491.0 dN/dS 0.0830 dN 0.1494 dS 1.8008
CCV_VV_ortho	t 2.1995 S 218.4 N 621.6 dN/dS 0.1620 dN 0.3127 dS 1.9303
CCV_VV_ortho	t 2.2537 S 48.0 N 120.0 dN/dS 0.1533 dN 0.2913 dS 1.9005
CCV_VV_ortho	t 1.3622 S 370.1 N 970.9 dN/dS 0.1302 dN 0.1596 dS 1.2265
CCV_VV_ortho	t 1.1875 S 442.8 N 1327.2 dN/dS 0.1354 dN 0.1524 dS 1.1255
CCV_VV_ortho	t 1.1714 S 201.5 N 671.5 dN/dS 0.0560 dN 0.0798 dS 1.4253
CCV_VV_ortho	t 2.8345 S 143.6 N 390.4 dN/dS 0.0929 dN 0.2606 dS 2.8046
CCV_VV_ortho	t 1.2133 S 318.4 N 782.6 dN/dS 0.0411 dN 0.0523 dS 1.2701
CCV_VV_ortho	t 1.2560 S 458.5 N 1311.5 dN/dS 0.1324 dN 0.1552 dS 1.1722
CCV_VV_ortho	t 3.1392 S 135.9 N 461.1 dN/dS 0.0389 dN 0.1580 dS 4.0619
CCV_VV_ortho	t 1.6313 S 222.8 N 671.2 dN/dS 0.1619 dN 0.2374 dS 1.4667
CCV_VV_ortho	t 1.9063 S 139.7 N 322.3 dN/dS 0.1223 dN 0.2005 dS 1.6392
CCV_VV_ortho	t 2.3839 S 557.8 N 1773.2 dN/dS 0.2725 dN 0.4848 dS 1.7794
CCV_VV_ortho	t 1.5839 S 393.9 N 1055.1 dN/dS 0.2148 dN 0.2648 dS 1.2328
CCV_VV_ortho	t 2.0597 S 455.1 N 1203.9 dN/dS 0.1430 dN 0.2597 dS 1.8160
CCV_VV_ortho	t 0.8371 S 238.4 N 703.6 dN/dS 0.0767 dN 0.0690 dS 0.8990
CCV_VV_ortho	t 1.8395 S 207.9 N 560.1 dN/dS 0.1206 dN 0.2061 dS 1.7095
CCV_VV_ortho	t 1.6485 S 615.9 N 1895.1 dN/dS 0.0953 dN 0.1651 dS 1.7323
CCV_VV_ortho	t 1.8122 S 375.3 N 1010.7 dN/dS 0.3256 dN 0.3870 dS 1.1886
CCV_VV_ortho	t 1.1107 S 755.1 N 2196.9 dN/dS 0.0675 dN 0.0816 dS 1.2098
CCV_VV_ortho	t 1.5459 S 875.3 N 2619.7 dN/dS 0.2265 dN 0.2778 dS 1.2262
CCV_VV_ortho	t 1.2279 S 626.9 N 1854.1 dN/dS 0.1495 dN 0.1679 dS 1.1234
CCV_VV_ortho	t 1.9190 S 343.7 N 1006.3 dN/dS 0.0931 dN 0.1838 dS 1.9743
CCV_VV_ortho	t 1.7289 S 261.1 N 803.9 dN/dS 0.1285 dN 0.2165 dS 1.6841
CCV_VV_ortho	t 2.3972 S 553.8 N 1462.2 dN/dS 0.0692 dN 0.1703 dS 2.4591
CCV_VV_ortho	t 2.0045 S 115.8 N 334.2 dN/dS 0.1273 dN 0.2417 dS 1.8986
CCV_VV_ortho	t 1.2261 S 1061.4 N 3321.6 dN/dS 0.0904 dN 0.1189 dS 1.3155
CCV_VV_ortho	t 1.8545 S 345.0 N 1068.0 dN/dS 0.2306 dN 0.3407 dS 1.4773
CCV_VV_ortho	t 1.2812 S 196.4 N 691.6 dN/dS 0.1823 dN 0.2144 dS 1.1759
CCV_VV_ortho	t 1.1914 S 298.4 N 832.6 dN/dS 0.0873 dN 0.1057 dS 1.2101
CCV_VV_ortho	t 5.3168 S 796.4 N 1384.6 dN/dS 0.0822 dN 0.3489 dS 4.2470
CCV_VV_ortho	t 1.2924 S 387.6 N 953.4 dN/dS 0.1263 dN 0.1436 dS 1.1372
CCV_VV_ortho	t 1.0013 S 134.8 N 552.2 dN/dS 0.0456 dN 0.0654 dS 1.4329
CCV_VV_ortho	t 1.0430 S 254.5 N 630.5 dN/dS 0.1051 dN 0.1008 dS 0.9592
CCV_VV_ortho	t 1.6925 S 160.5 N 547.5 dN/dS 0.1026 dN 0.1892 dS 1.8432
CCV_VV_ortho	t 2.8166 S 617.5 N 2088.5 dN/dS 0.1555 dN 0.4193 dS 2.6962
CCV_VV_ortho	t 1.3667 S 360.3 N 1163.7 dN/dS 0.0711 dN 0.1114 dS 1.5673
CCV_VV_ortho	t 3.8374 S 246.9 N 758.1 dN/dS 0.1574 dN 0.5525 dS 3.5097
CCV_VV_ortho	t 1.1843 S 252.2 N 737.8 dN/dS 0.0283 dN 0.0405 dS 1.4310
CCV_VV_ortho	t 1.0528 S 94.1 N 241.9 dN/dS 0.2357 dN 0.1839 dS 0.7802
CCV_VV_ortho	t 1.3989 S 435.3 N 1259.7 dN/dS 0.3241 dN 0.3037 dS 0.9370
CCV_VV_ortho	t 1.4226 S 174.9 N 575.1 dN/dS 0.1483 dN 0.2028 dS 1.3671
CCV_VV_ortho	t 1.2845 S 166.0 N 470.0 dN/dS 0.1467 dN 0.1700 dS 1.1591
CCV_VV_ortho	t 0.9443 S 279.5 N 923.5 dN/dS 0.0573 dN 0.0653 dS 1.1389
CCV_VV_ortho	t 1.7952 S 303.8 N 716.2 dN/dS 0.2199 dN 0.2910 dS 1.3232
CCV_VV_ortho	t 1.3566 S 423.7 N 1112.3 dN/dS 0.0679 dN 0.0944 dS 1.3913
CCV_VV_ortho	t 1.6097 S 285.9 N 839.1 dN/dS 0.1965 dN 0.2631 dS 1.3391
CCV_VV_ortho	t 1.7223 S 242.0 N 619.0 dN/dS 0.0794 dN 0.1347 dS 1.6979
CCV_VV_ortho	t 1.7204 S 448.5 N 1237.5 dN/dS 0.2198 dN 0.2949 dS 1.3420
CCV_VV_ortho	t 2.4222 S 292.0 N 917.0 dN/dS 0.1956 dN 0.4051 dS 2.0707
CCV_VV_ortho	t 1.2287 S 576.4 N 1592.6 dN/dS 0.2521 dN 0.2290 dS 0.9085
CCV_VV_ortho	t 1.3579 S 294.4 N 875.6 dN/dS 0.0974 dN 0.1359 dS 1.3948
CCV_VV_ortho	t 1.2201 S 251.1 N 753.9 dN/dS 0.1752 dN 0.1868 dS 1.0666
CCV_VV_ortho	t 2.6113 S 243.1 N 659.9 dN/dS 0.0217 dN 0.0664 dS 3.0526
CCV_VV_ortho	t 1.2817 S 165.3 N 449.7 dN/dS 0.1277 dN 0.1507 dS 1.1796
CCV_VV_ortho	t 0.9349 S 314.9 N 843.1 dN/dS 0.0479 dN 0.0487 dS 1.0157
CCV_VV_ortho	t 1.7826 S 512.9 N 1656.1 dN/dS 0.1301 dN 0.2302 dS 1.7693
CCV_VV_ortho	t 1.8628 S 348.1 N 1025.9 dN/dS 0.0710 dN 0.1438 dS 2.0271
CCV_VV_ortho	t 1.6109 S 271.8 N 727.2 dN/dS 0.1968 dN 0.2544 dS 1.2929
CCV_VV_ortho	t 1.1037 S 247.8 N 802.2 dN/dS 0.0532 dN 0.0708 dS 1.3297
CCV_VV_ortho	t 0.7893 S 228.0 N 711.0 dN/dS 0.0228 dN 0.0231 dS 1.0117
CCV_VV_ortho	t 1.4028 S 2078.3 N 6243.7 dN/dS 0.1748 dN 0.2146 dS 1.2276
CCV_VV_ortho	t 1.2727 S 264.1 N 731.9 dN/dS 0.0933 dN 0.1186 dS 1.2711
CCV_VV_ortho	t 1.3872 S 247.1 N 673.9 dN/dS 0.2239 dN 0.2396 dS 1.0701
CCV_VV_ortho	t 1.9241 S 199.1 N 571.9 dN/dS 0.1222 dN 0.2246 dS 1.8385
CCV_VV_ortho	t 1.5192 S 378.2 N 1091.8 dN/dS 0.1228 dN 0.1785 dS 1.4531
CCV_VV_ortho	t 1.1069 S 303.9 N 833.1 dN/dS 0.0832 dN 0.0936 dS 1.1239
CCV_VV_ortho	t 1.7946 S 108.2 N 245.8 dN/dS 0.1343 dN 0.2014 dS 1.4996
CCV_VV_ortho	t 1.3436 S 726.5 N 2285.5 dN/dS 0.1456 dN 0.1854 dS 1.2736
CCV_VV_ortho	t 1.6459 S 97.6 N 325.4 dN/dS 0.1467 dN 0.2343 dS 1.5971
CCV_VV_ortho	t 2.6328 S 280.3 N 865.7 dN/dS 0.0539 dN 0.1657 dS 3.0764
CCV_VV_ortho	t 0.9846 S 1265.5 N 3999.5 dN/dS 0.0969 dN 0.1013 dS 1.0455
CCV_VV_ortho	t 1.5084 S 394.7 N 1216.3 dN/dS 0.1198 dN 0.1795 dS 1.4989
CCV_VV_ortho	t 1.4132 S 287.8 N 984.2 dN/dS 0.1276 dN 0.1850 dS 1.4493
CCV_VV_ortho	t 1.3709 S 237.5 N 695.5 dN/dS 0.1631 dN 0.1981 dS 1.2151
CCV_VV_ortho	t 1.1300 S 288.7 N 758.3 dN/dS 0.0810 dN 0.0912 dS 1.1263
CCV_VV_ortho	t 1.5282 S 1039.2 N 3325.8 dN/dS 0.2560 dN 0.3011 dS 1.1761
CCV_VV_ortho	t 2.5231 S 172.5 N 475.5 dN/dS 0.0927 dN 0.2332 dS 2.5166
CCV_VV_ortho	t 1.7164 S 209.8 N 633.2 dN/dS 0.0914 dN 0.1647 dS 1.8018
CCV_VV_ortho	t 1.6041 S 348.6 N 914.4 dN/dS 0.0851 dN 0.1348 dS 1.5836
CCV_VV_ortho	t 1.3601 S 211.3 N 655.7 dN/dS 0.1433 dN 0.1845 dS 1.2876
CCV_VV_ortho	t 0.7840 S 318.5 N 899.5 dN/dS 0.0382 dN 0.0345 dS 0.9021
CCV_VV_ortho	t 1.8252 S 425.4 N 1233.6 dN/dS 0.2802 dN 0.3668 dS 1.3090
CCV_VV_ortho	t 1.4419 S 604.9 N 1780.1 dN/dS 0.1630 dN 0.2087 dS 1.2808
CCV_VV_ortho	t 1.7540 S 260.5 N 708.5 dN/dS 0.1836 dN 0.2664 dS 1.4505
CCV_VV_ortho	t 1.2481 S 365.0 N 1027.0 dN/dS 0.1521 dN 0.1690 dS 1.1112
CCV_VV_ortho	t 1.4609 S 1133.4 N 3717.6 dN/dS 0.1896 dN 0.2437 dS 1.2850
CCV_VV_ortho	t 1.4241 S 300.7 N 986.3 dN/dS 0.2182 dN 0.2584 dS 1.1842
CCV_VV_ortho	t 1.4065 S 339.7 N 935.3 dN/dS 0.1918 dN 0.2209 dS 1.1515
CCV_VV_ortho	t 1.3221 S 394.2 N 1213.8 dN/dS 0.0725 dN 0.1066 dS 1.4695
CCV_VV_ortho	t 1.6350 S 406.9 N 1159.1 dN/dS 0.1763 dN 0.2462 dS 1.3963
CCV_VV_ortho	t 1.4428 S 793.9 N 2380.1 dN/dS 0.1168 dN 0.1664 dS 1.4240
CCV_VV_ortho	t 1.7349 S 1105.5 N 3430.5 dN/dS 0.2206 dN 0.3108 dS 1.4085
CCV_VV_ortho	t 1.5848 S 118.3 N 313.7 dN/dS 0.1594 dN 0.2162 dS 1.3561
CCV_VV_ortho	t 1.6798 S 247.7 N 775.3 dN/dS 0.2082 dN 0.2915 dS 1.4001
CCV_VV_ortho	t 1.7118 S 225.8 N 776.2 dN/dS 0.1528 dN 0.2537 dS 1.6602
CCV_VV_ortho	t 1.4408 S 327.7 N 1067.3 dN/dS 0.0827 dN 0.1332 dS 1.6107
CCV_VV_ortho	t 1.8370 S 300.8 N 848.2 dN/dS 0.1207 dN 0.2107 dS 1.7450
CCV_VV_ortho	t 1.4329 S 261.9 N 752.1 dN/dS 0.1354 dN 0.1803 dS 1.3318
CCV_VV_ortho	t 2.0438 S 399.4 N 1160.6 dN/dS 0.0721 dN 0.1586 dS 2.2002
CCV_VV_ortho	t 1.3106 S 315.0 N 1032.0 dN/dS 0.1502 dN 0.1881 dS 1.2519
CCV_VV_ortho	t 2.3301 S 361.0 N 1190.0 dN/dS 0.0529 dN 0.1502 dS 2.8416
CCV_VV_ortho	t 0.9498 S 349.6 N 1027.4 dN/dS 0.1192 dN 0.1101 dS 0.9236
CCV_VV_ortho	t 1.7855 S 577.7 N 1693.3 dN/dS 0.1488 dN 0.2424 dS 1.6290
CCV_VV_ortho	t 1.3187 S 435.7 N 1175.3 dN/dS 0.1339 dN 0.1599 dS 1.1940
CCV_VV_ortho	t 0.9166 S 284.2 N 846.8 dN/dS 0.0608 dN 0.0626 dS 1.0293
CCV_VV_ortho	t 1.3099 S 372.1 N 1088.9 dN/dS 0.0906 dN 0.1227 dS 1.3553
CCV_VV_ortho	t 1.0568 S 143.0 N 418.0 dN/dS 0.1066 dN 0.1123 dS 1.0535
CCV_VV_ortho	t 1.7380 S 537.6 N 1562.4 dN/dS 0.1902 dN 0.2772 dS 1.4576
CCV_VV_ortho	t 1.5753 S 50.0 N 160.0 dN/dS 0.0927 dN 0.1577 dS 1.7015
CCV_VV_ortho	t 2.0658 S 354.8 N 1166.2 dN/dS 0.0626 dN 0.1532 dS 2.4486
CCV_VV_ortho	t 0.6161 S 52.4 N 235.6 dN/dS 0.0298 dN 0.0297 dS 0.9948
CCV_VV_ortho	t 1.7706 S 173.0 N 499.0 dN/dS 0.1229 dN 0.2080 dS 1.6926
CCV_VV_ortho	t 0.9060 S 420.3 N 1394.7 dN/dS 0.0187 dN 0.0229 dS 1.2280
CCV_VV_ortho	t 1.6509 S 507.6 N 1586.4 dN/dS 0.1474 dN 0.2291 dS 1.5543
CCV_VV_ortho	t 2.3104 S 321.8 N 1082.2 dN/dS 0.0773 dN 0.2060 dS 2.6669
CCV_VV_ortho	t 1.8179 S 191.6 N 603.4 dN/dS 0.0830 dN 0.1655 dS 1.9931
CCV_VV_ortho	t 2.0561 S 276.9 N 935.1 dN/dS 0.1323 dN 0.2743 dS 2.0736
CCV_VV_ortho	t 1.7709 S 196.6 N 646.4 dN/dS 0.1575 dN 0.2627 dS 1.6674
CCV_VV_ortho	t 2.8992 S 210.5 N 608.5 dN/dS 0.0652 dN 0.2062 dS 3.1640
CCV_VV_ortho	t 1.1224 S 132.1 N 374.9 dN/dS 0.0576 dN 0.0711 dS 1.2342
CCV_VV_ortho	t 1.8875 S 450.7 N 1271.3 dN/dS 0.3623 dN 0.4307 dS 1.1889
CCV_VV_ortho	t 1.8290 S 287.2 N 933.8 dN/dS 0.1056 dN 0.2038 dS 1.9291
CCV_VV_ortho	t 1.4268 S 300.4 N 830.6 dN/dS 0.1775 dN 0.2132 dS 1.2010
CCV_VV_ortho	t 1.2735 S 121.5 N 364.5 dN/dS 0.0790 dN 0.1084 dS 1.3730
CCV_VV_ortho	t 1.5075 S 228.1 N 590.9 dN/dS 0.2423 dN 0.2686 dS 1.1085
CCV_VV_ortho	t 1.0938 S 226.5 N 712.5 dN/dS 0.1267 dN 0.1369 dS 1.0809
CCV_VV_ortho	t 1.5897 S 298.7 N 874.3 dN/dS 0.1280 dN 0.1938 dS 1.5137
CCV_VV_ortho	t 1.1188 S 302.5 N 789.5 dN/dS 0.1497 dN 0.1449 dS 0.9682
CCV_VV_ortho	t 0.7232 S 52.8 N 178.2 dN/dS 0.0919 dN 0.0740 dS 0.8051
CCV_VV_ortho	t 1.3860 S 467.4 N 1260.6 dN/dS 0.0889 dN 0.1224 dS 1.3779
CCV_VV_ortho	t 1.9780 S 376.7 N 895.3 dN/dS 0.1280 dN 0.2185 dS 1.7071
CCV_VV_ortho	t 2.7606 S 207.4 N 503.6 dN/dS 0.2380 dN 0.4758 dS 1.9992
CCV_VV_ortho	t 1.0005 S 772.2 N 2209.8 dN/dS 0.0874 dN 0.0900 dS 1.0303
CCV_VV_ortho	t 2.0624 S 877.3 N 2464.7 dN/dS 0.0882 dN 0.1850 dS 2.0989
CCV_VV_ortho	t 1.2031 S 183.9 N 692.1 dN/dS 0.0886 dN 0.1269 dS 1.4325
CCV_VV_ortho	t 1.2811 S 86.8 N 240.2 dN/dS 0.0611 dN 0.0841 dS 1.3757
CCV_VV_ortho	t 1.4227 S 812.9 N 2421.1 dN/dS 0.1729 dN 0.2153 dS 1.2454
CCV_VV_ortho	t 1.5923 S 210.7 N 653.3 dN/dS 0.1339 dN 0.2059 dS 1.5381
CCV_VV_ortho	t 1.3399 S 121.1 N 289.9 dN/dS 0.2871 dN 0.2580 dS 0.8985
CCV_VV_ortho	t 1.1462 S 1112.6 N 3144.4 dN/dS 0.0888 dN 0.1037 dS 1.1686
CCV_VV_ortho	t 1.0007 S 706.1 N 2086.9 dN/dS 0.0313 dN 0.0378 dS 1.2075
CCV_VV_ortho	t 2.3539 S 459.8 N 1208.2 dN/dS 0.1934 dN 0.3649 dS 1.8875
CCV_VV_ortho	t 1.2215 S 516.5 N 1469.5 dN/dS 0.0800 dN 0.1021 dS 1.2753
CCV_VV_ortho	t 1.1765 S 356.9 N 1236.1 dN/dS 0.1101 dN 0.1395 dS 1.2672
CCV_VV_ortho	t 3.6335 S 100.1 N 307.9 dN/dS 0.0417 dN 0.1825 dS 4.3757
CCV_VV_ortho	t 1.2774 S 847.7 N 2599.3 dN/dS 0.2059 dN 0.2186 dS 1.0613
CCV_VV_ortho	t 1.1699 S 794.3 N 2190.7 dN/dS 0.1399 dN 0.1479 dS 1.0575
CCV_VV_ortho	t 2.0954 S 209.2 N 540.8 dN/dS 0.1831 dN 0.3112 dS 1.6997
CCV_VV_ortho	t 1.8925 S 164.2 N 387.8 dN/dS 0.1026 dN 0.1751 dS 1.7068
CCV_VV_ortho	t 1.2590 S 283.4 N 874.6 dN/dS 0.1144 dN 0.1450 dS 1.2674
CCV_VV_ortho	t 1.6415 S 214.4 N 631.6 dN/dS 0.2520 dN 0.3123 dS 1.2391
CCV_VV_ortho	t 1.0242 S 284.9 N 786.1 dN/dS 0.1537 dN 0.1385 dS 0.9013
CCV_VV_ortho	t 1.5284 S 529.0 N 1772.0 dN/dS 0.2119 dN 0.2747 dS 1.2960
CCV_VV_ortho	t 1.7899 S 411.0 N 1065.0 dN/dS 0.0524 dN 0.0988 dS 1.8866
CCV_VV_ortho	t 1.2293 S 596.6 N 1863.4 dN/dS 0.1323 dN 0.1582 dS 1.1955
CCV_VV_ortho	t 0.8915 S 171.3 N 473.7 dN/dS 0.0413 dN 0.0414 dS 1.0045
CCV_VV_ortho	t 1.7601 S 611.8 N 1629.2 dN/dS 0.1233 dN 0.1995 dS 1.6177
CCV_VV_ortho	t 0.8823 S 140.7 N 453.3 dN/dS 0.0813 dN 0.0800 dS 0.9840
CCV_VV_ortho	t 1.7769 S 68.1 N 216.9 dN/dS 0.1621 dN 0.2651 dS 1.6352
CCV_VV_ortho	t 1.9046 S 224.0 N 643.0 dN/dS 0.1413 dN 0.2470 dS 1.7483
CCV_VV_ortho	t 1.9059 S 181.4 N 493.6 dN/dS 0.0816 dN 0.1578 dS 1.9343
CCV_VV_ortho	t 3.6071 S 177.9 N 506.1 dN/dS 0.1083 dN 0.3827 dS 3.5347
CCV_VV_ortho	t 1.2089 S 348.5 N 902.5 dN/dS 0.1013 dN 0.1161 dS 1.1459
CCV_VV_ortho	t 1.0081 S 236.0 N 655.0 dN/dS 0.0633 dN 0.0683 dS 1.0794
CCV_VV_ortho	t 1.6715 S 462.2 N 1283.8 dN/dS 0.2378 dN 0.3014 dS 1.2676
CCV_VV_ortho	t 2.6026 S 410.3 N 1101.7 dN/dS 0.1099 dN 0.2713 dS 2.4684
CCV_VV_ortho	t 2.1599 S 198.8 N 587.2 dN/dS 0.1335 dN 0.2726 dS 2.0417
CCV_VV_ortho	t 1.3223 S 237.2 N 509.8 dN/dS 0.2491 dN 0.2252 dS 0.9040
CCV_VV_ortho	t 2.8873 S 243.7 N 614.3 dN/dS 0.1106 dN 0.2930 dS 2.6495
CCV_VV_ortho	t 1.8454 S 247.9 N 760.1 dN/dS 0.0793 dN 0.1596 dS 2.0118
CCV_VV_ortho	t 1.3002 S 304.1 N 835.9 dN/dS 0.1243 dN 0.1505 dS 1.2110
CCV_VV_ortho	t 0.9930 S 446.8 N 1266.2 dN/dS 0.0799 dN 0.0826 dS 1.0348
CCV_VV_ortho	t 1.2432 S 431.1 N 1188.9 dN/dS 0.1844 dN 0.1903 dS 1.0324
CCV_VV_ortho	t 1.2695 S 491.6 N 1452.4 dN/dS 0.1913 dN 0.2045 dS 1.0692
CCV_VV_ortho	t 0.9950 S 453.6 N 1316.4 dN/dS 0.1161 dN 0.1124 dS 0.9681
CCV_VV_ortho	t 2.9700 S 385.8 N 1162.2 dN/dS 0.2063 dN 0.5054 dS 2.4498
CCV_VV_ortho	t 2.0780 S 202.1 N 616.9 dN/dS 0.1950 dN 0.3431 dS 1.7596
CCV_VV_ortho	t 1.0807 S 579.7 N 1769.3 dN/dS 0.1377 dN 0.1415 dS 1.0276
CCV_VV_ortho	t 1.2514 S 93.1 N 251.9 dN/dS 0.0532 dN 0.0718 dS 1.3510
CCV_VV_ortho	t 1.3423 S 382.0 N 1106.0 dN/dS 0.1557 dN 0.1871 dS 1.2014
CCV_VV_ortho	t 1.2827 S 172.5 N 490.5 dN/dS 0.1242 dN 0.1509 dS 1.2144
CCV_VV_ortho	t 2.3027 S 600.4 N 1802.6 dN/dS 0.2698 dN 0.4579 dS 1.6973
CCV_VV_ortho	t 1.0729 S 347.5 N 1071.5 dN/dS 0.0834 dN 0.0969 dS 1.1618
CCV_VV_ortho	t 2.0033 S 210.3 N 560.7 dN/dS 0.2130 dN 0.3327 dS 1.5614
CCV_VV_ortho	t 1.2227 S 420.4 N 1025.6 dN/dS 0.1328 dN 0.1406 dS 1.0587
CCV_VV_ortho	t 2.0789 S 326.2 N 1095.8 dN/dS 0.1174 dN 0.2544 dS 2.1661
CCV_VV_ortho	t 3.5906 S 114.1 N 341.9 dN/dS 0.0666 dN 0.2655 dS 3.9865
CCV_VV_ortho	t 2.6187 S 113.8 N 291.2 dN/dS 0.1934 dN 0.4019 dS 2.0783
CCV_VV_ortho	t 1.4330 S 476.7 N 1221.3 dN/dS 0.0824 dN 0.1158 dS 1.4048
CCV_VV_ortho	t 1.5251 S 494.0 N 1342.0 dN/dS 0.1139 dN 0.1644 dS 1.4428
CCV_VV_ortho	t 1.3087 S 332.8 N 1050.2 dN/dS 0.2478 dN 0.2521 dS 1.0174
CCV_VV_ortho	t 1.6763 S 231.4 N 605.6 dN/dS 0.2064 dN 0.2708 dS 1.3123
CCV_VV_ortho	t 2.5018 S 121.5 N 364.5 dN/dS 0.3101 dN 0.5359 dS 1.7282
CCV_VV_ortho	t 0.8236 S 111.4 N 296.6 dN/dS 0.0292 dN 0.0273 dS 0.9331
CCV_VV_ortho	t 1.8943 S 104.5 N 348.5 dN/dS 0.1264 dN 0.2434 dS 1.9258
CCV_VV_ortho	t 1.8507 S 469.3 N 1318.7 dN/dS 0.2446 dN 0.3407 dS 1.3929
CCV_VV_ortho	t 1.2615 S 618.0 N 1995.0 dN/dS 0.1385 dN 0.1702 dS 1.2286
CCV_VV_ortho	t 1.5491 S 1434.1 N 4754.9 dN/dS 0.1705 dN 0.2428 dS 1.4235
CCV_VV_ortho	t 2.0584 S 134.5 N 423.5 dN/dS 0.0240 dN 0.0634 dS 2.6475
CCV_VV_ortho	t 1.4715 S 404.7 N 1065.3 dN/dS 0.2589 dN 0.2743 dS 1.0596
CCV_VV_ortho	t 2.8533 S 187.2 N 550.8 dN/dS 0.1721 dN 0.4285 dS 2.4889
CCV_VV_ortho	t 1.0273 S 747.9 N 2507.1 dN/dS 0.0826 dN 0.0964 dS 1.1672
CCV_VV_ortho	t 0.9873 S 162.9 N 485.1 dN/dS 0.1275 dN 0.1210 dS 0.9489
CCV_VV_ortho	t 2.5615 S 181.7 N 454.3 dN/dS 0.1327 dN 0.2978 dS 2.2437
CCV_VV_ortho	t 1.5021 S 530.0 N 1552.0 dN/dS 0.1299 dN 0.1851 dS 1.4247
CCV_VV_ortho	t 1.6161 S 206.6 N 720.4 dN/dS 0.0492 dN 0.1015 dS 2.0634
CCV_VV_ortho	t 1.6669 S 113.2 N 369.8 dN/dS 0.1271 dN 0.2129 dS 1.6748
CCV_VV_ortho	t 1.8933 S 193.7 N 616.3 dN/dS 0.2436 dN 0.3622 dS 1.4867
CCV_VV_ortho	t 2.8801 S 294.6 N 857.4 dN/dS 0.1316 dN 0.3572 dS 2.7149
CCV_VV_ortho	t 1.0607 S 436.6 N 1141.4 dN/dS 0.0725 dN 0.0778 dS 1.0743
CCV_VV_ortho	t 1.3835 S 386.6 N 1074.4 dN/dS 0.0912 dN 0.1268 dS 1.3903
CCV_VV_ortho	t 2.0320 S 351.8 N 1064.2 dN/dS 0.0975 dN 0.2053 dS 2.1050
CCV_VV_ortho	t 0.9424 S 650.5 N 1875.5 dN/dS 0.0766 dN 0.0765 dS 0.9992
CCV_VV_ortho	t 1.4427 S 170.9 N 450.1 dN/dS 0.1048 dN 0.1435 dS 1.3695
CCV_VV_ortho	t 0.9368 S 256.0 N 794.0 dN/dS 0.0739 dN 0.0770 dS 1.0419
CCV_VV_ortho	t 1.9948 S 616.5 N 1912.5 dN/dS 0.2910 dN 0.4172 dS 1.4335
CCV_VV_ortho	t 1.8858 S 211.6 N 508.4 dN/dS 0.0790 dN 0.1420 dS 1.7976
CCV_VV_ortho	t 1.8054 S 431.5 N 1095.5 dN/dS 0.0645 dN 0.1180 dS 1.8302
CCV_VV_ortho	t 1.7148 S 425.0 N 1264.0 dN/dS 0.0795 dN 0.1461 dS 1.8371
CCV_VV_ortho	t 1.2015 S 537.4 N 1775.6 dN/dS 0.0998 dN 0.1294 dS 1.2962
CCV_VV_ortho	t 1.0574 S 280.5 N 784.5 dN/dS 0.1434 dN 0.1370 dS 0.9552
CCV_VV_ortho	t 1.8967 S 198.0 N 507.0 dN/dS 0.1833 dN 0.2808 dS 1.5320
CCV_VV_ortho	t 1.8683 S 215.8 N 546.2 dN/dS 0.3494 dN 0.4077 dS 1.1669
CCV_VV_ortho	t 1.2761 S 565.8 N 1612.2 dN/dS 0.1590 dN 0.1792 dS 1.1269
CCV_VV_ortho	t 1.3364 S 310.7 N 976.3 dN/dS 0.1212 dN 0.1620 dS 1.3364
CCV_VV_ortho	t 1.3522 S 201.1 N 527.9 dN/dS 0.1058 dN 0.1353 dS 1.2790
CCV_VV_ortho	t 1.4439 S 729.4 N 2153.6 dN/dS 0.0645 dN 0.1030 dS 1.5983
CCV_VV_ortho	t 1.3063 S 184.9 N 541.1 dN/dS 0.1853 dN 0.2054 dS 1.1086
CCV_VV_ortho	t 0.9529 S 344.7 N 999.3 dN/dS 0.1053 dN 0.0999 dS 0.9488
CCV_VV_ortho	t 1.5015 S 447.2 N 1154.8 dN/dS 0.0919 dN 0.1331 dS 1.4492
CCV_VV_ortho	t 3.2419 S 108.8 N 347.2 dN/dS 0.0423 dN 0.1688 dS 3.9894
CCV_VV_ortho	t 2.5925 S 169.7 N 571.3 dN/dS 0.1550 dN 0.3843 dS 2.4795
CCV_VV_ortho	t 1.7616 S 223.1 N 583.9 dN/dS 0.1726 dN 0.2525 dS 1.4629
CCV_VV_ortho	t 2.6974 S 331.0 N 815.0 dN/dS 0.0687 dN 0.1830 dS 2.6626
CCV_VV_ortho	t 1.6960 S 1535.9 N 4578.1 dN/dS 0.1741 dN 0.2579 dS 1.4817
CCV_VV_ortho	t 1.0944 S 132.0 N 417.0 dN/dS 0.0485 dN 0.0638 dS 1.3158
CCV_VV_ortho	t 1.8186 S 100.5 N 283.5 dN/dS 0.1277 dN 0.2174 dS 1.7026
CCV_VV_ortho	t 1.0021 S 178.9 N 523.1 dN/dS 0.0721 dN 0.0780 dS 1.0825
CCV_VV_ortho	t 1.5688 S 362.2 N 1032.8 dN/dS 0.0903 dN 0.1446 dS 1.6016
CCV_VV_ortho	t 1.9479 S 439.5 N 1186.5 dN/dS 0.0875 dN 0.1700 dS 1.9432
CCV_VV_ortho	t 1.2237 S 243.7 N 608.3 dN/dS 0.2299 dN 0.2083 dS 0.9061
CCV_VV_ortho	t 2.4739 S 355.0 N 977.0 dN/dS 0.1411 dN 0.3145 dS 2.2286
CCV_VV_ortho	t 1.1737 S 258.6 N 812.4 dN/dS 0.1025 dN 0.1256 dS 1.2258
CCV_VV_ortho	t 1.0417 S 1179.4 N 3323.6 dN/dS 0.0752 dN 0.0823 dS 1.0939
CCV_VV_ortho	t 1.3909 S 200.9 N 570.1 dN/dS 0.1225 dN 0.1617 dS 1.3204
CCV_VV_ortho	t 1.3859 S 138.3 N 476.7 dN/dS 0.0592 dN 0.1010 dS 1.7061
CCV_VV_ortho	t 1.4879 S 316.0 N 953.0 dN/dS 0.1478 dN 0.2036 dS 1.3775
CCV_VV_ortho	t 1.5477 S 173.4 N 618.6 dN/dS 0.1005 dN 0.1744 dS 1.7344
CCV_VV_ortho	t 1.3381 S 1295.3 N 3897.7 dN/dS 0.1424 dN 0.1782 dS 1.2518
CCV_VV_ortho	t 1.2092 S 275.3 N 696.7 dN/dS 0.1415 dN 0.1483 dS 1.0477
CCV_VV_ortho	t 1.5676 S 816.3 N 2135.7 dN/dS 0.1237 dN 0.1766 dS 1.4278
CCV_VV_ortho	t 2.8469 S 227.0 N 841.0 dN/dS 0.0650 dN 0.2338 dS 3.5991
CCV_VV_ortho	t 4.1037 S 86.5 N 246.5 dN/dS 0.1451 dN 0.5404 dS 3.7245
CCV_VV_ortho	t 1.8535 S 206.7 N 582.3 dN/dS 0.0972 dN 0.1799 dS 1.8512
CCV_VV_ortho	t 1.8744 S 470.3 N 1275.7 dN/dS 0.1736 dN 0.2737 dS 1.5770
CCV_VV_ortho	t 1.0176 S 1006.8 N 3031.2 dN/dS 0.1139 dN 0.1154 dS 1.0129
CCV_VV_ortho	t 1.1432 S 127.9 N 421.1 dN/dS 0.1262 dN 0.1458 dS 1.1556
CCV_VV_ortho	t 1.5808 S 588.3 N 1652.7 dN/dS 0.1733 dN 0.2339 dS 1.3500
CCV_VV_ortho	t 2.4737 S 344.0 N 1129.0 dN/dS 0.0914 dN 0.2482 dS 2.7161
CCV_VV_ortho	t 1.4565 S 515.3 N 1374.7 dN/dS 0.1218 dN 0.1637 dS 1.3438
CCV_VV_ortho	t 1.9849 S 251.0 N 769.0 dN/dS 0.1979 dN 0.3313 dS 1.6740
CCV_VV_ortho	t 1.1844 S 1064.5 N 3477.5 dN/dS 0.0795 dN 0.1063 dS 1.3373
CCV_VV_ortho	t 1.0369 S 283.1 N 895.9 dN/dS 0.1344 dN 0.1357 dS 1.0099
CCV_VV_ortho	t 1.0460 S 176.8 N 489.2 dN/dS 0.1611 dN 0.1464 dS 0.9086
CCV_VV_ortho	t 0.9811 S 211.7 N 556.3 dN/dS 0.1530 dN 0.1295 dS 0.8464
CCV_VV_ortho	t 1.7919 S 208.3 N 634.7 dN/dS 0.1284 dN 0.2231 dS 1.7375
CCV_VV_ortho	t 1.1246 S 179.1 N 435.9 dN/dS 0.1212 dN 0.1205 dS 0.9939
CCV_VV_ortho	t 1.4398 S 323.3 N 864.7 dN/dS 0.1657 dN 0.2025 dS 1.2220
CCV_VV_ortho	t 2.5641 S 263.3 N 801.7 dN/dS 0.1683 dN 0.3848 dS 2.2856
CCV_VV_ortho	t 1.2639 S 143.2 N 396.8 dN/dS 0.2170 dN 0.2153 dS 0.9923
CCV_VV_ortho	t 2.1776 S 200.8 N 531.2 dN/dS 0.0890 dN 0.1906 dS 2.1421
CCV_VV_ortho	t 0.9614 S 238.9 N 661.1 dN/dS 0.1208 dN 0.1093 dS 0.9048
CCV_VV_ortho	t 1.4593 S 578.3 N 1623.7 dN/dS 0.1619 dN 0.2061 dS 1.2734
CCV_VV_ortho	t 1.0416 S 315.7 N 851.3 dN/dS 0.0685 dN 0.0742 dS 1.0834
CCV_VV_ortho	t 2.4560 S 130.0 N 338.0 dN/dS 0.2566 dN 0.4536 dS 1.7680
CCV_VV_ortho	t 1.2611 S 470.3 N 1314.7 dN/dS 0.1504 dN 0.1690 dS 1.1231
CCV_VV_ortho	t 0.8293 S 290.4 N 771.6 dN/dS 0.0852 dN 0.0702 dS 0.8244
CCV_VV_ortho	t 1.7700 S 411.1 N 1253.9 dN/dS 0.2635 dN 0.3491 dS 1.3249
CCV_VV_ortho	t 1.6036 S 212.8 N 672.2 dN/dS 0.0943 dN 0.1615 dS 1.7126
CCV_VV_ortho	t 1.5524 S 260.2 N 735.8 dN/dS 0.2072 dN 0.2588 dS 1.2489
CCV_VV_ortho	t 1.8602 S 548.5 N 1566.5 dN/dS 0.2214 dN 0.3242 dS 1.4649
CCV_VV_ortho	t 1.5095 S 359.9 N 1173.1 dN/dS 0.1749 dN 0.2387 dS 1.3652
CCV_VV_ortho	t 2.2602 S 145.4 N 385.6 dN/dS 0.2113 dN 0.3726 dS 1.7635
CCV_VV_ortho	t 1.0344 S 176.7 N 489.3 dN/dS 0.1836 dN 0.1581 dS 0.8615
CCV_VV_ortho	t 0.9679 S 659.0 N 1771.0 dN/dS 0.0688 dN 0.0691 dS 1.0040
CCV_VV_ortho	t 2.5359 S 376.6 N 964.4 dN/dS 0.0658 dN 0.1695 dS 2.5756
CCV_VV_ortho	t 0.9955 S 166.4 N 364.6 dN/dS 0.0526 dN 0.0499 dS 0.9497
CCV_VV_ortho	t 1.7455 S 153.7 N 413.3 dN/dS 0.0884 dN 0.1533 dS 1.7337
CCV_VV_ortho	t 1.2784 S 757.2 N 2623.8 dN/dS 0.1561 dN 0.1928 dS 1.2348
CCV_VV_ortho	t 1.1897 S 287.7 N 783.3 dN/dS 0.0734 dN 0.0903 dS 1.2303
CCV_VV_ortho	t 1.0066 S 428.8 N 1134.2 dN/dS 0.0879 dN 0.0873 dS 0.9922
CCV_VV_ortho	t 1.1509 S 436.6 N 1330.4 dN/dS 0.1609 dN 0.1676 dS 1.0419
CCV_VV_ortho	t 1.1017 S 240.8 N 764.2 dN/dS 0.1038 dN 0.1197 dS 1.1529
CCV_VV_ortho	t 4.2774 S 227.0 N 628.0 dN/dS 0.0847 dN 0.3686 dS 4.3505
CCV_VV_ortho	t 1.3588 S 431.1 N 1218.9 dN/dS 0.1648 dN 0.1949 dS 1.1825
CCV_VV_ortho	t 1.9154 S 202.5 N 547.5 dN/dS 0.2260 dN 0.3317 dS 1.4679
CCV_VV_ortho	t 1.2172 S 594.6 N 1769.4 dN/dS 0.1477 dN 0.1655 dS 1.1206
CCV_VV_ortho	t 2.4551 S 178.1 N 547.9 dN/dS 0.2438 dN 0.4647 dS 1.9061
CCV_VV_ortho	t 1.1952 S 160.6 N 424.4 dN/dS 0.2163 dN 0.1997 dS 0.9235
CCV_VV_ortho	t 1.2941 S 100.7 N 340.3 dN/dS 0.0731 dN 0.1108 dS 1.5154
CCV_VV_ortho	t 1.0432 S 156.6 N 443.4 dN/dS 0.0747 dN 0.0822 dS 1.0997
CCV_VV_ortho	t 1.5967 S 437.7 N 1293.3 dN/dS 0.1480 dN 0.2168 dS 1.4645
CCV_VV_ortho	t 1.7235 S 177.5 N 434.5 dN/dS 0.2850 dN 0.3325 dS 1.1667
CCV_VV_ortho	t 1.7207 S 588.5 N 1862.5 dN/dS 0.1910 dN 0.2843 dS 1.4889
CCV_VV_ortho	t 1.1093 S 359.2 N 1101.8 dN/dS 0.0762 dN 0.0929 dS 1.2189
CCV_VV_ortho	t 1.5388 S 164.6 N 459.4 dN/dS 0.0651 dN 0.1071 dS 1.6457
CCV_VV_ortho	t 3.1157 S 236.5 N 567.5 dN/dS 0.0677 dN 0.2057 dS 3.0376
CCV_VV_ortho	t 1.5238 S 347.2 N 969.8 dN/dS 0.2923 dN 0.3100 dS 1.0608
CCV_VV_ortho	t 1.1552 S 675.7 N 1952.3 dN/dS 0.1174 dN 0.1313 dS 1.1184
CCV_VV_ortho	t 2.1106 S 205.1 N 550.9 dN/dS 0.3140 dN 0.4417 dS 1.4069
CCV_VV_ortho	t 1.5763 S 534.0 N 1566.0 dN/dS 0.2311 dN 0.2847 dS 1.2315
CCV_VV_ortho	t 0.9882 S 224.6 N 633.4 dN/dS 0.0545 dN 0.0595 dS 1.0906
CCV_VV_ortho	t 1.4959 S 443.9 N 1356.1 dN/dS 0.1286 dN 0.1867 dS 1.4516
CCV_VV_ortho	t 1.3731 S 543.0 N 1572.0 dN/dS 0.1578 dN 0.1931 dS 1.2238
CCV_VV_ortho	t 2.7299 S 509.1 N 1503.9 dN/dS 0.3692 dN 0.6354 dS 1.7211
CCV_VV_ortho	t 1.0402 S 661.7 N 1933.3 dN/dS 0.0967 dN 0.1025 dS 1.0603
CCV_VV_ortho	t 1.0179 S 274.3 N 757.7 dN/dS 0.0770 dN 0.0810 dS 1.0526
CCV_VV_ortho	t 1.1466 S 126.4 N 473.6 dN/dS 0.0869 dN 0.1189 dS 1.3683
CCV_VV_ortho	t 2.3203 S 239.7 N 630.3 dN/dS 0.1403 dN 0.2877 dS 2.0509
CCV_VV_ortho	t 0.9796 S 309.4 N 929.6 dN/dS 0.0719 dN 0.0773 dS 1.0751
CCV_VV_ortho	t 1.3202 S 439.5 N 1438.5 dN/dS 0.1147 dN 0.1569 dS 1.3672
CCV_VV_ortho	t 1.1003 S 1219.9 N 3808.1 dN/dS 0.0970 dN 0.1125 dS 1.1603
CCV_VV_ortho	t 1.0502 S 673.2 N 2113.8 dN/dS 0.0466 dN 0.0589 dS 1.2645
CCV_VV_ortho	t 1.1103 S 284.9 N 864.1 dN/dS 0.0922 dN 0.1075 dS 1.1666
CCV_VV_ortho	t 1.3512 S 80.9 N 204.1 dN/dS 0.2517 dN 0.2442 dS 0.9705
CCV_VV_ortho	t 1.3786 S 313.0 N 845.0 dN/dS 0.1772 dN 0.2038 dS 1.1500
CCV_VV_ortho	t 1.0714 S 690.7 N 2075.3 dN/dS 0.0994 dN 0.1094 dS 1.1014
CCV_VV_ortho	t 1.2959 S 242.3 N 678.7 dN/dS 0.0614 dN 0.0860 dS 1.4010
CCV_VV_ortho	t 1.2577 S 412.1 N 1159.9 dN/dS 0.1109 dN 0.1352 dS 1.2188
CCV_VV_ortho	t 2.1336 S 341.4 N 954.6 dN/dS 0.0647 dN 0.1479 dS 2.2858
CCV_VV_ortho	t 1.8470 S 532.7 N 1402.3 dN/dS 0.1413 dN 0.2303 dS 1.6301
CCV_VV_ortho	t 2.6509 S 150.3 N 470.7 dN/dS 0.1019 dN 0.2820 dS 2.7682
CCV_VV_ortho	t 1.3542 S 513.4 N 1586.6 dN/dS 0.1364 dN 0.1771 dS 1.2990
CCV_VV_ortho	t 1.0964 S 174.2 N 401.8 dN/dS 0.1864 dN 0.1575 dS 0.8450
CCV_VV_ortho	t 1.6244 S 593.3 N 1866.7 dN/dS 0.2080 dN 0.2823 dS 1.3569
CCV_VV_ortho	t 1.4816 S 243.1 N 617.9 dN/dS 0.1279 dN 0.1688 dS 1.3203
CCV_VV_ortho	t 1.3011 S 318.9 N 1013.1 dN/dS 0.1607 dN 0.1927 dS 1.1994
CCV_VV_ortho	t 1.1711 S 330.8 N 899.2 dN/dS 0.1293 dN 0.1389 dS 1.0739
CCV_VV_ortho	t 1.0083 S 68.2 N 225.8 dN/dS 0.1436 dN 0.1411 dS 0.9822
CCV_VV_ortho	t 2.1713 S 1180.4 N 3532.6 dN/dS 0.3234 dN 0.4749 dS 1.4685
CCV_VV_ortho	t 1.2879 S 447.9 N 1397.1 dN/dS 0.1005 dN 0.1353 dS 1.3464
CCV_VV_ortho	t 1.7977 S 516.3 N 1628.7 dN/dS 0.1734 dN 0.2791 dS 1.6092
CCV_VV_ortho	t 0.9094 S 542.8 N 1611.2 dN/dS 0.0542 dN 0.0561 dS 1.0364
CCV_VV_ortho	t 1.5204 S 570.2 N 1556.8 dN/dS 0.1290 dN 0.1804 dS 1.3980
CCV_VV_ortho	t 3.6953 S 159.6 N 512.4 dN/dS 0.0810 dN 0.3335 dS 4.1166
CCV_VV_ortho	t 1.9263 S 209.4 N 636.6 dN/dS 0.1182 dN 0.2257 dS 1.9084
CCV_VV_ortho	t 1.5413 S 264.6 N 803.4 dN/dS 0.1749 dN 0.2369 dS 1.3545
CCV_VV_ortho	t 1.0004 S 249.2 N 764.8 dN/dS 0.1196 dN 0.1187 dS 0.9926
CCV_VV_ortho	t 1.3553 S 161.9 N 417.1 dN/dS 0.1550 dN 0.1789 dS 1.1545
CCV_VV_ortho	t 1.3486 S 258.9 N 680.1 dN/dS 0.0585 dN 0.0826 dS 1.4131
CCV_VV_ortho	t 1.5609 S 252.9 N 851.1 dN/dS 0.1336 dN 0.2094 dS 1.5668
CCV_VV_ortho	t 1.3626 S 396.5 N 1151.5 dN/dS 0.1226 dN 0.1604 dS 1.3076
CCV_VV_ortho	t 1.2430 S 484.6 N 1264.4 dN/dS 0.0792 dN 0.0981 dS 1.2395
CCV_VV_ortho	t 2.0067 S 263.3 N 702.7 dN/dS 0.1624 dN 0.2781 dS 1.7120
CCV_VV_ortho	t 1.1126 S 194.8 N 546.2 dN/dS 0.1441 dN 0.1447 dS 1.0048
CCV_VV_ortho	t 3.3880 S 169.6 N 403.4 dN/dS 0.1043 dN 0.3189 dS 3.0578
CCV_VV_ortho	t 1.0764 S 457.7 N 1168.3 dN/dS 0.1414 dN 0.1325 dS 0.9366
CCV_VV_ortho	t 1.4262 S 466.7 N 1447.3 dN/dS 0.2385 dN 0.2673 dS 1.1208
CCV_VV_ortho	t 1.5057 S 407.3 N 1344.7 dN/dS 0.2341 dN 0.2851 dS 1.2177
CCV_VV_ortho	t 1.4146 S 302.7 N 966.3 dN/dS 0.1241 dN 0.1758 dS 1.4158
CCV_VV_ortho	t 1.3347 S 186.9 N 512.1 dN/dS 0.0895 dN 0.1196 dS 1.3361
CCV_VV_ortho	t 1.6125 S 682.6 N 1846.4 dN/dS 0.0861 dN 0.1391 dS 1.6152
CCV_VV_ortho	t 2.5879 S 199.0 N 707.0 dN/dS 0.1908 dN 0.4466 dS 2.3405
CCV_VV_ortho	t 0.9681 S 757.1 N 2197.9 dN/dS 0.0629 dN 0.0670 dS 1.0649
CCV_VV_ortho	t 1.1413 S 24.3 N 155.7 dN/dS 0.0687 dN 0.1346 dS 1.9584
CCV_VV_ortho	t 1.8344 S 253.3 N 793.7 dN/dS 0.1250 dN 0.2270 dS 1.8160
CCV_VV_ortho	t 1.5591 S 924.7 N 2723.3 dN/dS 0.1421 dN 0.2054 dS 1.4454
CCV_VV_ortho	t 2.6510 S 182.9 N 561.1 dN/dS 0.1754 dN 0.4100 dS 2.3372
CCV_VV_ortho	t 1.1247 S 634.5 N 2008.5 dN/dS 0.0885 dN 0.1080 dS 1.2198
CCV_VV_ortho	t 1.4256 S 415.0 N 1256.0 dN/dS 0.1162 dN 0.1645 dS 1.4157
CCV_VV_ortho	t 2.0550 S 234.2 N 578.8 dN/dS 0.0678 dN 0.1381 dS 2.0366
CCV_VV_ortho	t 1.7428 S 292.5 N 928.5 dN/dS 0.0927 dN 0.1737 dS 1.8737
CCV_VV_ortho	t 1.1065 S 242.2 N 768.8 dN/dS 0.0710 dN 0.0892 dS 1.2563
CCV_VV_ortho	t 1.5215 S 418.9 N 1120.1 dN/dS 0.2103 dN 0.2508 dS 1.1927
CCV_VV_ortho	t 1.6596 S 186.1 N 470.9 dN/dS 0.1150 dN 0.1740 dS 1.5129
CCV_VV_ortho	t 1.4810 S 203.4 N 543.6 dN/dS 0.0928 dN 0.1347 dS 1.4527
CCV_VV_ortho	t 1.1318 S 297.9 N 887.1 dN/dS 0.1192 dN 0.1321 dS 1.1077
CCV_VV_ortho	t 1.6719 S 337.7 N 952.3 dN/dS 0.1395 dN 0.2132 dS 1.5279
CCV_VV_ortho	t 1.4206 S 316.4 N 799.6 dN/dS 0.2221 dN 0.2376 dS 1.0698
CCV_VV_ortho	t 1.7950 S 202.3 N 553.7 dN/dS 0.2459 dN 0.3287 dS 1.3365
CCV_VV_ortho	t 2.0422 S 406.3 N 1261.7 dN/dS 0.2225 dN 0.3678 dS 1.6527
CCV_VV_ortho	t 1.0542 S 217.4 N 601.6 dN/dS 0.1098 dN 0.1115 dS 1.0155
CCV_VV_ortho	t 1.7484 S 107.1 N 291.9 dN/dS 0.1444 dN 0.2250 dS 1.5582
CCV_VV_ortho	t 1.2065 S 194.9 N 681.1 dN/dS 0.1160 dN 0.1492 dS 1.2864
CCV_VV_ortho	t 1.1657 S 126.3 N 377.7 dN/dS 0.0331 dN 0.0467 dS 1.4108
CCV_VV_ortho	t 1.2162 S 145.3 N 454.7 dN/dS 0.1152 dN 0.1417 dS 1.2302
CCV_VV_ortho	t 1.6378 S 797.9 N 2325.1 dN/dS 0.1582 dN 0.2314 dS 1.4625
CCV_VV_ortho	t 1.0904 S 248.9 N 804.1 dN/dS 0.0541 dN 0.0708 dS 1.3090
CCV_VV_ortho	t 1.4607 S 316.6 N 781.4 dN/dS 0.1718 dN 0.2037 dS 1.1859
CCV_VV_ortho	t 1.6705 S 174.5 N 491.5 dN/dS 0.2614 dN 0.3200 dS 1.2240
CCV_VV_ortho	t 3.2083 S 128.8 N 354.2 dN/dS 0.1103 dN 0.3392 dS 3.0765
CCV_VV_ortho	t 1.4326 S 405.7 N 1070.3 dN/dS 0.1858 dN 0.2166 dS 1.1658
CCV_VV_ortho	t 1.6393 S 349.9 N 979.1 dN/dS 0.0819 dN 0.1383 dS 1.6885
CCV_VV_ortho	t 1.2451 S 290.7 N 789.3 dN/dS 0.0569 dN 0.0760 dS 1.3357
CCV_VV_ortho	t 1.9546 S 309.3 N 878.7 dN/dS 0.1327 dN 0.2411 dS 1.8173
CCV_VV_ortho	t 1.6642 S 246.5 N 686.5 dN/dS 0.1534 dN 0.2257 dS 1.4714
CCV_VV_ortho	t 1.2132 S 303.4 N 938.6 dN/dS 0.0888 dN 0.1153 dS 1.2988
CCV_VV_ortho	t 1.2284 S 218.1 N 594.9 dN/dS 0.1449 dN 0.1585 dS 1.0939
CCV_VV_ortho	t 1.7072 S 226.9 N 607.1 dN/dS 0.0580 dN 0.1050 dS 1.8105
CCV_VV_ortho	t 1.4027 S 186.7 N 551.3 dN/dS 0.1443 dN 0.1870 dS 1.2961
CCV_VV_ortho	t 1.0573 S 64.5 N 217.5 dN/dS 0.2269 dN 0.1981 dS 0.8730
CCV_VV_ortho	t 1.1667 S 180.7 N 542.3 dN/dS 0.0340 dN 0.0481 dS 1.4120
CCV_VV_ortho	t 1.0370 S 481.3 N 1300.7 dN/dS 0.1163 dN 0.1132 dS 0.9739
CCV_VV_ortho	t 2.1107 S 388.1 N 1081.9 dN/dS 0.1498 dN 0.2816 dS 1.8800
CCV_VV_ortho	t 3.7592 S 77.3 N 228.7 dN/dS 0.2499 dN 0.7126 dS 2.8508
CCV_VV_ortho	t 1.2968 S 618.4 N 2111.6 dN/dS 0.1347 dN 0.1760 dS 1.3071
CCV_VV_ortho	t 1.9861 S 267.0 N 867.0 dN/dS 0.2063 dN 0.3474 dS 1.6837
CCV_VV_ortho	t 1.9888 S 200.8 N 525.2 dN/dS 0.0758 dN 0.1516 dS 2.0005
CCV_VV_ortho	t 1.4367 S 479.7 N 1479.3 dN/dS 0.2405 dN 0.2700 dS 1.1229
CCV_VV_ortho	t 1.4688 S 182.9 N 447.1 dN/dS 0.1603 dN 0.1943 dS 1.2116
CCV_VV_ortho	t 1.4667 S 680.6 N 1875.4 dN/dS 0.1103 dN 0.1553 dS 1.4082
CCV_VV_ortho	t 1.2052 S 641.7 N 2007.3 dN/dS 0.1217 dN 0.1462 dS 1.2013
CCV_VV_ortho	t 1.1011 S 301.3 N 865.7 dN/dS 0.1340 dN 0.1376 dS 1.0264
CCV_VV_ortho	t 1.8847 S 274.2 N 871.8 dN/dS 0.1159 dN 0.2225 dS 1.9187
CCV_VV_ortho	t 1.0975 S 340.1 N 985.9 dN/dS 0.1116 dN 0.1203 dS 1.0777
CCV_VV_ortho	t 0.8901 S 814.8 N 2500.2 dN/dS 0.0660 dN 0.0662 dS 1.0039
CCV_VV_ortho	t 1.7095 S 170.3 N 447.7 dN/dS 0.2007 dN 0.2716 dS 1.3538
CCV_VV_ortho	t 1.8077 S 218.2 N 666.8 dN/dS 0.2699 dN 0.3615 dS 1.3392
CCV_VV_ortho	t 3.6878 S 297.8 N 1016.2 dN/dS 0.0972 dN 0.3960 dS 4.0722
CCV_VV_ortho	t 1.1489 S 692.7 N 1998.3 dN/dS 0.0932 dN 0.1093 dS 1.1724
CCV_VV_ortho	t 1.1793 S 289.0 N 755.0 dN/dS 0.1098 dN 0.1212 dS 1.1036
CCV_VV_ortho	t 1.4811 S 460.2 N 1147.8 dN/dS 0.0952 dN 0.1328 dS 1.3940
CCV_VV_ortho	t 1.5909 S 407.9 N 1038.1 dN/dS 0.0869 dN 0.1338 dS 1.5392
CCV_VV_ortho	t 1.1058 S 425.9 N 1122.1 dN/dS 0.1153 dN 0.1185 dS 1.0277
CCV_VV_ortho	t 1.2889 S 246.1 N 737.9 dN/dS 0.1815 dN 0.2019 dS 1.1125
CCV_VV_ortho	t 1.5869 S 548.4 N 1521.6 dN/dS 0.0908 dN 0.1449 dS 1.5947
CCV_VV_ortho	t 1.6626 S 952.4 N 2929.6 dN/dS 0.2195 dN 0.2960 dS 1.3486
CCV_VV_ortho	t 1.2612 S 484.1 N 1543.9 dN/dS 0.1127 dN 0.1460 dS 1.2954
CCV_VV_ortho	t 0.9967 S 343.5 N 868.5 dN/dS 0.0764 dN 0.0751 dS 0.9824
CCV_VV_ortho	t 1.6593 S 344.6 N 1140.4 dN/dS 0.0585 dN 0.1168 dS 1.9970
CCV_VV_ortho	t 1.7666 S 155.2 N 411.8 dN/dS 0.2452 dN 0.3196 dS 1.3033
CCV_VV_ortho	t 2.6505 S 271.3 N 742.7 dN/dS 0.2016 dN 0.4290 dS 2.1279
CCV_VV_ortho	t 2.5104 S 187.6 N 580.4 dN/dS 0.1526 dN 0.3551 dS 2.3270
CCV_VV_ortho	t 1.8348 S 106.8 N 394.2 dN/dS 0.0961 dN 0.2035 dS 2.1181
CCV_VV_ortho	t 0.8792 S 115.8 N 355.2 dN/dS 0.1320 dN 0.1120 dS 0.8483
CCV_VV_ortho	t 1.1506 S 386.2 N 1002.8 dN/dS 0.0777 dN 0.0892 dS 1.1480
CCV_VV_ortho	t 1.2906 S 277.0 N 809.0 dN/dS 0.1168 dN 0.1469 dS 1.2575
CCV_VV_ortho	t 1.1559 S 125.4 N 438.6 dN/dS 0.0418 dN 0.0632 dS 1.5120
CCV_VV_ortho	t 1.2145 S 483.3 N 1457.7 dN/dS 0.1322 dN 0.1537 dS 1.1622
CCV_VV_ortho	t 1.9648 S 72.2 N 206.8 dN/dS 0.0585 dN 0.1268 dS 2.1675
CCV_VV_ortho	t 1.3375 S 251.9 N 684.1 dN/dS 0.1585 dN 0.1835 dS 1.1581
CCV_VV_ortho	t 1.4533 S 695.0 N 2053.0 dN/dS 0.1374 dN 0.1872 dS 1.3623
CCV_VV_ortho	t 1.0611 S 365.3 N 1032.7 dN/dS 0.0692 dN 0.0784 dS 1.1320
CCV_VV_ortho	t 1.3614 S 460.4 N 1297.6 dN/dS 0.1648 dN 0.1950 dS 1.1831
CCV_VV_ortho	t 1.1791 S 445.0 N 1277.0 dN/dS 0.1501 dN 0.1596 dS 1.0630
CCV_VV_ortho	t 2.0124 S 1078.0 N 3527.0 dN/dS 0.1936 dN 0.3396 dS 1.7544
CCV_VV_ortho	t 2.1803 S 138.3 N 383.7 dN/dS 0.1603 dN 0.3043 dS 1.8985
CCV_VV_ortho	t 1.6063 S 145.6 N 442.4 dN/dS 0.1800 dN 0.2516 dS 1.3980
CCV_VV_ortho	t 1.7475 S 135.3 N 317.7 dN/dS 0.0982 dN 0.1556 dS 1.5847
CCV_VV_ortho	t 2.0311 S 403.9 N 1234.1 dN/dS 0.0611 dN 0.1413 dS 2.3141
CCV_VV_ortho	t 0.9356 S 189.7 N 509.3 dN/dS 0.0930 dN 0.0855 dS 0.9198
CCV_VV_ortho	t 1.2084 S 395.9 N 1341.1 dN/dS 0.0983 dN 0.1303 dS 1.3259
CCV_VV_ortho	t 1.1901 S 157.6 N 601.4 dN/dS 0.1850 dN 0.2072 dS 1.1199
CCV_VV_ortho	t 2.7382 S 273.5 N 731.5 dN/dS 0.3234 dN 0.5817 dS 1.7984
CCV_VV_ortho	t 1.5845 S 238.0 N 647.0 dN/dS 0.1738 dN 0.2318 dS 1.3339
CCV_VV_ortho	t 2.2751 S 527.3 N 1419.7 dN/dS 0.3155 dN 0.4777 dS 1.5140
CCV_VV_ortho	t 1.1019 S 366.2 N 1214.8 dN/dS 0.0539 dN 0.0725 dS 1.3455
CCV_VV_ortho	t 0.9536 S 416.0 N 1270.0 dN/dS 0.0963 dN 0.0959 dS 0.9956
CCV_VV_ortho	t 1.0497 S 176.0 N 598.0 dN/dS 0.0482 dN 0.0637 dS 1.3225
CCV_VV_ortho	t 1.1147 S 370.9 N 1009.1 dN/dS 0.0914 dN 0.1012 dS 1.1072
CCV_VV_ortho	t 1.6488 S 422.5 N 1362.5 dN/dS 0.1292 dN 0.2118 dS 1.6391
CCV_VV_ortho	t 1.5867 S 310.4 N 877.6 dN/dS 0.1123 dN 0.1725 dS 1.5363
CCV_VV_ortho	t 1.3616 S 227.7 N 636.3 dN/dS 0.0993 dN 0.1338 dS 1.3480
CCV_VV_ortho	t 1.4822 S 188.6 N 534.4 dN/dS 0.1493 dN 0.1988 dS 1.3309
CCV_VV_ortho	t 1.2484 S 91.7 N 271.3 dN/dS 0.0462 dN 0.0670 dS 1.4495
CCV_VV_ortho	t 1.6867 S 205.1 N 490.9 dN/dS 0.0767 dN 0.1236 dS 1.6119
CCV_VV_ortho	t 1.0830 S 820.4 N 2575.6 dN/dS 0.0663 dN 0.0820 dS 1.2369
CCV_VV_ortho	t 1.3362 S 269.3 N 765.7 dN/dS 0.0872 dN 0.1196 dS 1.3717
CCV_VV_ortho	t 1.6136 S 495.7 N 1295.3 dN/dS 0.0820 dN 0.1313 dS 1.6001
CCV_VV_ortho	t 1.6093 S 170.4 N 498.6 dN/dS 0.1982 dN 0.2642 dS 1.3328
CCV_VV_ortho	t 1.5083 S 255.7 N 716.3 dN/dS 0.1322 dN 0.1844 dS 1.3945
CCV_VV_ortho	t 1.0949 S 214.2 N 616.8 dN/dS 0.0901 dN 0.1013 dS 1.1242
CCV_VV_ortho	t 1.6131 S 169.5 N 505.5 dN/dS 0.0881 dN 0.1494 dS 1.6958
CCV_VV_ortho	t 1.5596 S 570.2 N 1829.8 dN/dS 0.1865 dN 0.2553 dS 1.3688
CCV_VV_ortho	t 1.6136 S 243.9 N 584.1 dN/dS 0.1253 dN 0.1760 dS 1.4045
CCV_VV_ortho	t 1.6391 S 336.7 N 878.3 dN/dS 0.1183 dN 0.1783 dS 1.5065
CCV_VV_ortho	t 3.6665 S 197.3 N 663.7 dN/dS 0.0807 dN 0.3385 dS 4.1952
CCV_VV_ortho	t 2.0148 S 81.4 N 239.6 dN/dS 0.0591 dN 0.1333 dS 2.2567
CCV_VV_ortho	t 1.5342 S 191.1 N 591.9 dN/dS 0.1776 dN 0.2401 dS 1.3520
CCV_VV_ortho	t 1.3404 S 233.3 N 699.7 dN/dS 0.0904 dN 0.1271 dS 1.4060
CCV_VV_ortho	t 1.3145 S 277.6 N 682.4 dN/dS 0.0514 dN 0.0692 dS 1.3452
CCV_VV_ortho	t 1.7873 S 318.5 N 815.5 dN/dS 0.1632 dN 0.2441 dS 1.4963
CCV_VV_ortho	t 1.1909 S 117.0 N 375.0 dN/dS 0.0211 dN 0.0330 dS 1.5638
CCV_VV_ortho	t 1.0807 S 665.5 N 1734.5 dN/dS 0.0425 dN 0.0497 dS 1.1697
CCV_VV_ortho	t 3.6445 S 239.2 N 609.8 dN/dS 0.0958 dN 0.3319 dS 3.4654
CCV_VV_ortho	t 1.8724 S 209.7 N 534.3 dN/dS 0.0726 dN 0.1356 dS 1.8686
CCV_VV_ortho	t 1.7031 S 385.3 N 1129.7 dN/dS 0.2663 dN 0.3338 dS 1.2535
CCV_VV_ortho	t 1.5438 S 235.3 N 718.7 dN/dS 0.0764 dN 0.1293 dS 1.6917
CCV_VV_ortho	t 1.0572 S 202.3 N 568.7 dN/dS 0.1455 dN 0.1387 dS 0.9532
CCV_VV_ortho	t 1.2094 S 404.1 N 1122.9 dN/dS 0.0406 dN 0.0556 dS 1.3689
CCV_VV_ortho	t 2.8346 S 330.1 N 899.9 dN/dS 0.2264 dN 0.4929 dS 2.1770
CCV_VV_ortho	t 1.6075 S 309.9 N 848.1 dN/dS 0.1411 dN 0.2038 dS 1.4444
CCV_VV_ortho	t 1.2035 S 325.9 N 1117.1 dN/dS 0.0902 dN 0.1224 dS 1.3568
CCV_VV_ortho	t 2.5422 S 188.4 N 522.6 dN/dS 0.1933 dN 0.4024 dS 2.0815
CCV_VV_ortho	t 1.8485 S 300.5 N 761.5 dN/dS 0.0750 dN 0.1373 dS 1.8297
CCV_VV_ortho	t 0.9096 S 227.9 N 702.1 dN/dS 0.0875 dN 0.0852 dS 0.9745
CCV_VV_ortho	t 1.4349 S 230.9 N 684.1 dN/dS 0.1568 dN 0.2030 dS 1.2944
CCV_VV_ortho	t 1.5106 S 262.2 N 703.8 dN/dS 0.1364 dN 0.1852 dS 1.3579
CCV_VV_ortho	t 1.6736 S 257.0 N 664.0 dN/dS 0.1865 dN 0.2516 dS 1.3493
CCV_VV_ortho	t 1.8865 S 220.0 N 671.0 dN/dS 0.1599 dN 0.2737 dS 1.7120
CCV_VV_ortho	t 1.1671 S 670.8 N 1918.2 dN/dS 0.1028 dN 0.1193 dS 1.1604
CCV_VV_ortho	t 1.9539 S 819.2 N 2711.8 dN/dS 0.2716 dN 0.4015 dS 1.4783
CCV_VV_ortho	t 1.3896 S 229.4 N 649.6 dN/dS 0.0898 dN 0.1270 dS 1.4151
CCV_VV_ortho	t 0.9053 S 234.7 N 686.3 dN/dS 0.0561 dN 0.0570 dS 1.0173
CCV_VV_ortho	t 0.9280 S 188.9 N 498.1 dN/dS 0.0964 dN 0.0864 dS 0.8970
CCV_VV_ortho	t 2.2859 S 419.1 N 1257.9 dN/dS 0.1217 dN 0.2718 dS 2.2331
CCV_VV_ortho	t 1.4719 S 790.9 N 2545.1 dN/dS 0.1255 dN 0.1850 dS 1.4741
CCV_VV_ortho	t 1.9368 S 101.6 N 219.4 dN/dS 0.1799 dN 0.2642 dS 1.4688
CCV_VV_ortho	t 0.9650 S 396.2 N 1007.8 dN/dS 0.0505 dN 0.0510 dS 1.0102
CCV_VV_ortho	t 1.4696 S 433.1 N 1186.9 dN/dS 0.0713 dN 0.1093 dS 1.5328
CCV_VV_ortho	t 1.1530 S 207.0 N 627.0 dN/dS 0.1063 dN 0.1245 dS 1.1714
CCV_VV_ortho	t 1.3568 S 333.7 N 911.3 dN/dS 0.1362 dN 0.1675 dS 1.2299
CCV_VV_ortho	t 1.6971 S 199.6 N 511.4 dN/dS 0.1417 dN 0.2095 dS 1.4785
CCV_VV_ortho	t 2.0118 S 116.5 N 303.5 dN/dS 0.3276 dN 0.4273 dS 1.3045
CCV_VV_ortho	t 1.4377 S 476.0 N 1324.0 dN/dS 0.0518 dN 0.0820 dS 1.5839
CCV_VV_ortho	t 1.1148 S 274.4 N 871.6 dN/dS 0.0903 dN 0.1089 dS 1.2060
CCV_VV_ortho	t 1.7707 S 353.7 N 1065.3 dN/dS 0.0933 dN 0.1724 dS 1.8485
CCV_VV_ortho	t 1.2803 S 472.1 N 1558.9 dN/dS 0.1060 dN 0.1441 dS 1.3600
CCV_VV_ortho	t 2.9089 S 369.2 N 989.8 dN/dS 0.0284 dN 0.0941 dS 3.3165
CCV_VV_ortho	t 1.3569 S 164.0 N 499.0 dN/dS 0.1149 dN 0.1557 dS 1.3550
CCV_VV_ortho	t 1.6174 S 393.2 N 1133.8 dN/dS 0.1266 dN 0.1942 dS 1.5337
CCV_VV_ortho	t 1.3942 S 676.1 N 2299.9 dN/dS 0.0967 dN 0.1488 dS 1.5395
CCV_VV_ortho	t 1.7806 S 190.3 N 523.7 dN/dS 0.1621 dN 0.2497 dS 1.5401
CCV_VV_ortho	t 1.3988 S 144.5 N 392.5 dN/dS 0.1277 dN 0.1643 dS 1.2867
CCV_VV_ortho	t 1.3675 S 372.9 N 1160.1 dN/dS 0.0802 dN 0.1203 dS 1.4997
CCV_VV_ortho	t 0.9922 S 267.7 N 686.3 dN/dS 0.1031 dN 0.0961 dS 0.9324
CCV_VV_ortho	t 2.3417 S 192.8 N 590.2 dN/dS 0.1064 dN 0.2544 dS 2.3908
CCV_VV_ortho	t 2.4187 S 160.8 N 574.2 dN/dS 0.2776 dN 0.5138 dS 1.8508
CCV_VV_ortho	t 1.6242 S 378.6 N 935.4 dN/dS 0.1365 dN 0.1918 dS 1.4051
CCV_VV_ortho	t 1.4859 S 299.5 N 771.5 dN/dS 0.1653 dN 0.2054 dS 1.2422
CCV_VV_ortho	t 1.1472 S 576.3 N 1598.7 dN/dS 0.1335 dN 0.1406 dS 1.0532
CCV_VV_ortho	t 0.9416 S 347.9 N 939.1 dN/dS 0.1028 dN 0.0935 dS 0.9089
CCV_VV_ortho	t 1.5217 S 370.2 N 955.8 dN/dS 0.2494 dN 0.2756 dS 1.1051
CCV_VV_ortho	t 2.3865 S 308.9 N 1074.1 dN/dS 0.2414 dN 0.4674 dS 1.9362
CCV_VV_ortho	t 1.7999 S 95.7 N 351.3 dN/dS 0.1745 dN 0.2981 dS 1.7083
CCV_VV_ortho	t 2.2083 S 106.0 N 389.0 dN/dS 0.0900 dN 0.2324 dS 2.5836
CCV_VV_ortho	t 1.1887 S 143.8 N 420.2 dN/dS 0.1208 dN 0.1387 dS 1.1486
CCV_VV_ortho	t 1.3415 S 385.0 N 1139.0 dN/dS 0.1336 dN 0.1695 dS 1.2688
CCV_VV_ortho	t 0.9870 S 183.4 N 443.6 dN/dS 0.0836 dN 0.0783 dS 0.9356
CCV_VV_ortho	t 1.5374 S 521.7 N 1551.3 dN/dS 0.1550 dN 0.2161 dS 1.3938
CCV_VV_ortho	t 1.1525 S 316.6 N 877.4 dN/dS 0.1602 dN 0.1607 dS 1.0034
CCV_VV_ortho	t 1.2220 S 240.1 N 758.9 dN/dS 0.1569 dN 0.1777 dS 1.1329
CCV_VV_ortho	t 1.5015 S 296.1 N 753.9 dN/dS 0.2600 dN 0.2777 dS 1.0679
CCV_VV_ortho	t 1.5903 S 184.3 N 505.7 dN/dS 0.1578 dN 0.2185 dS 1.3847
CCV_VV_ortho	t 2.3004 S 721.5 N 2080.5 dN/dS 0.0651 dN 0.1632 dS 2.5073
CCV_VV_ortho	t 1.2324 S 179.0 N 484.0 dN/dS 0.1290 dN 0.1456 dS 1.1280
CCV_VV_ortho	t 2.7258 S 64.1 N 199.9 dN/dS 0.0325 dN 0.1105 dS 3.4002
CCV_VV_ortho	t 1.1452 S 294.9 N 788.1 dN/dS 0.0613 dN 0.0739 dS 1.2046
CCV_VV_ortho	t 1.0920 S 391.2 N 1174.8 dN/dS 0.1682 dN 0.1629 dS 0.9681
CCV_VV_ortho	t 2.1052 S 272.3 N 687.7 dN/dS 0.1142 dN 0.2192 dS 1.9204
CCV_VV_ortho	t 2.1259 S 682.1 N 2080.9 dN/dS 0.2381 dN 0.3959 dS 1.6627
CCV_VV_ortho	t 1.6674 S 703.5 N 2071.5 dN/dS 0.1744 dN 0.2527 dS 1.4484
CCV_VV_ortho	t 0.9989 S 96.6 N 242.4 dN/dS 0.0764 dN 0.0749 dS 0.9804
CCV_VV_ortho	t 2.1995 S 49.7 N 160.3 dN/dS 0.0537 dN 0.1418 dS 2.6405
CCV_VV_ortho	t 1.5903 S 330.1 N 983.9 dN/dS 0.2036 dN 0.2674 dS 1.3131
CCV_VV_ortho	t 2.3124 S 114.0 N 345.0 dN/dS 0.0890 dN 0.2176 dS 2.4453
CCV_VV_ortho	t 2.1478 S 107.0 N 250.0 dN/dS 0.2667 dN 0.3926 dS 1.4718
CCV_VV_ortho	t 2.0771 S 69.7 N 236.3 dN/dS 0.0831 dN 0.1971 dS 2.3718
CCV_VV_ortho	t 0.9848 S 518.6 N 1446.4 dN/dS 0.1198 dN 0.1117 dS 0.9323
CCV_VV_ortho	t 1.6240 S 615.5 N 1877.5 dN/dS 0.1606 dN 0.2364 dS 1.4715
CCV_VV_ortho	t 0.8160 S 179.8 N 507.2 dN/dS 0.1131 dN 0.0891 dS 0.7879
CCV_VV_ortho	t 1.4231 S 306.5 N 866.5 dN/dS 0.1215 dN 0.1642 dS 1.3513
CCV_VV_ortho	t 1.2621 S 276.6 N 980.4 dN/dS 0.0508 dN 0.0822 dS 1.6204
CCV_VV_ortho	t 2.0647 S 327.9 N 926.1 dN/dS 0.2456 dN 0.3817 dS 1.5542
CCV_VV_ortho	t 1.3799 S 372.2 N 1277.8 dN/dS 0.0949 dN 0.1460 dS 1.5379
CCV_VV_ortho	t 2.2304 S 166.5 N 502.5 dN/dS 0.0907 dN 0.2128 dS 2.3453
CCV_VV_ortho	t 1.5832 S 170.6 N 483.4 dN/dS 0.2103 dN 0.2666 dS 1.2677
CCV_VV_ortho	t 2.0732 S 429.8 N 1415.2 dN/dS 0.0429 dN 0.1116 dS 2.5993
CCV_VV_ortho	t 1.2709 S 345.3 N 1277.7 dN/dS 0.0655 dN 0.1049 dS 1.6030
CCV_VV_ortho	t 1.8595 S 128.9 N 381.1 dN/dS 0.0555 dN 0.1170 dS 2.1068
CCV_VV_ortho	t 0.9148 S 1116.8 N 3467.2 dN/dS 0.0579 dN 0.0615 dS 1.0609
CCV_VV_ortho	t 1.3352 S 153.2 N 419.8 dN/dS 0.0395 dN 0.0594 dS 1.5023
CCV_VV_ortho	t 2.8387 S 474.2 N 1367.8 dN/dS 0.3126 dN 0.6042 dS 1.9329
CCV_VV_ortho	t 1.0574 S 434.9 N 1368.1 dN/dS 0.1253 dN 0.1314 dS 1.0481
CCV_VV_ortho	t 1.4813 S 736.0 N 1961.0 dN/dS 0.1739 dN 0.2151 dS 1.2364
CCV_VV_ortho	t 1.8352 S 189.6 N 473.4 dN/dS 0.0474 dN 0.0907 dS 1.9130
CCV_VV_ortho	t 0.9714 S 98.8 N 288.2 dN/dS 0.0566 dN 0.0616 dS 1.0890
CCV_VV_ortho	t 1.3518 S 576.0 N 1686.0 dN/dS 0.0867 dN 0.1224 dS 1.4114
CCV_VV_ortho	t 1.3726 S 223.7 N 724.3 dN/dS 0.1201 dN 0.1677 dS 1.3959
CCV_VV_ortho	t 2.2380 S 370.9 N 1153.1 dN/dS 0.1214 dN 0.2702 dS 2.2253
CCV_VV_ortho	t 1.2331 S 110.1 N 378.9 dN/dS 0.0883 dN 0.1236 dS 1.3997
CCV_VV_ortho	t 1.1950 S 430.6 N 1138.4 dN/dS 0.1408 dN 0.1490 dS 1.0577
CCV_VV_ortho	t 2.0525 S 395.8 N 1179.2 dN/dS 0.1489 dN 0.2809 dS 1.8857
CCV_VV_ortho	t 1.3041 S 521.2 N 1437.8 dN/dS 0.0997 dN 0.1277 dS 1.2815
CCV_VV_ortho	t 1.2093 S 1299.2 N 3833.8 dN/dS 0.1045 dN 0.1272 dS 1.2171
CCV_VV_ortho	t 1.8239 S 230.9 N 591.1 dN/dS 0.2247 dN 0.3088 dS 1.3742
CCV_VV_ortho	t 1.3896 S 356.8 N 933.2 dN/dS 0.2082 dN 0.2258 dS 1.0842
CCV_VV_ortho	t 1.4249 S 262.5 N 757.5 dN/dS 0.1854 dN 0.2229 dS 1.2022
CCV_VV_ortho	t 0.9703 S 120.1 N 356.9 dN/dS 0.0568 dN 0.0624 dS 1.0994
CCV_VV_ortho	t 1.5061 S 398.4 N 1116.6 dN/dS 0.1833 dN 0.2312 dS 1.2611
CCV_VV_ortho	t 1.3563 S 437.2 N 1188.8 dN/dS 0.1698 dN 0.1953 dS 1.1502
CCV_VV_ortho	t 1.2902 S 277.0 N 794.0 dN/dS 0.1651 dN 0.1863 dS 1.1288
CCV_VV_ortho	t 1.0058 S 267.6 N 767.4 dN/dS 0.0903 dN 0.0930 dS 1.0300
CCV_VV_ortho	t 1.6463 S 129.6 N 335.4 dN/dS 0.2144 dN 0.2715 dS 1.2664
CCV_VV_ortho	t 1.3023 S 744.1 N 2336.9 dN/dS 0.1041 dN 0.1410 dS 1.3546
CCV_VV_ortho	t 1.1523 S 456.2 N 1277.8 dN/dS 0.1571 dN 0.1592 dS 1.0139
CCV_VV_ortho	t 0.8087 S 564.2 N 1628.8 dN/dS 0.0695 dN 0.0607 dS 0.8726
CCV_VV_ortho	t 1.9103 S 124.6 N 448.4 dN/dS 0.0964 dN 0.2095 dS 2.1737
CCV_VV_ortho	t 1.8249 S 174.2 N 482.8 dN/dS 0.1728 dN 0.2681 dS 1.5513
CCV_VV_ortho	t 3.2769 S 51.1 N 155.9 dN/dS 0.1306 dN 0.4133 dS 3.1641
CCV_VV_ortho	t 2.3320 S 164.5 N 483.5 dN/dS 0.2220 dN 0.4114 dS 1.8530
CCV_VV_ortho	t 0.9858 S 274.1 N 787.9 dN/dS 0.0450 dN 0.0507 dS 1.1273
CCV_VV_ortho	t 1.6743 S 185.5 N 546.5 dN/dS 0.1880 dN 0.2664 dS 1.4173
CCV_VV_ortho	t 1.8430 S 244.1 N 595.9 dN/dS 0.3270 dN 0.3844 dS 1.1757
CCV_VV_ortho	t 1.5647 S 364.0 N 887.0 dN/dS 0.1433 dN 0.1904 dS 1.3288
CCV_VV_ortho	t 1.3448 S 232.9 N 721.1 dN/dS 0.0760 dN 0.1130 dS 1.4866
CCV_VV_ortho	t 2.0137 S 191.4 N 492.6 dN/dS 0.0481 dN 0.1027 dS 2.1348
CCV_VV_ortho	t 1.8640 S 126.9 N 389.1 dN/dS 0.1538 dN 0.2641 dS 1.7166
CCV_VV_ortho	t 1.7512 S 192.0 N 618.0 dN/dS 0.0667 dN 0.1353 dS 2.0277
CCV_VV_ortho	t 1.2185 S 687.0 N 2064.0 dN/dS 0.1175 dN 0.1413 dS 1.2020
CCV_VV_ortho	t 1.5286 S 519.8 N 1415.2 dN/dS 0.1978 dN 0.2438 dS 1.2328
CCV_VV_ortho	t 2.0662 S 491.3 N 1446.7 dN/dS 0.1762 dN 0.3151 dS 1.7887
CCV_VV_ortho	t 1.1885 S 142.1 N 409.9 dN/dS 0.1509 dN 0.1618 dS 1.0724
CCV_VV_ortho	t 1.3591 S 234.7 N 605.3 dN/dS 0.0958 dN 0.1246 dS 1.3002
CCV_VV_ortho	t 1.3528 S 525.1 N 1655.9 dN/dS 0.1386 dN 0.1806 dS 1.3034
CCV_VV_ortho	t 2.1775 S 668.7 N 2244.3 dN/dS 0.2395 dN 0.4198 dS 1.7530
CCV_VV_ortho	t 1.7424 S 230.4 N 768.6 dN/dS 0.2661 dN 0.3550 dS 1.3341
CCV_VV_ortho	t 1.2973 S 410.3 N 1260.7 dN/dS 0.1939 dN 0.2140 dS 1.1037
CCV_VV_ortho	t 1.7257 S 555.1 N 1586.9 dN/dS 0.0903 dN 0.1593 dS 1.7642
CCV_VV_ortho	t 1.2626 S 241.4 N 646.6 dN/dS 0.1309 dN 0.1500 dS 1.1463
CCV_VV_ortho	t 1.4852 S 400.3 N 1033.7 dN/dS 0.1472 dN 0.1891 dS 1.2851
CCV_VV_ortho	t 0.9958 S 481.4 N 1537.6 dN/dS 0.0784 dN 0.0873 dS 1.1133
CCV_VV_ortho	t 1.1057 S 227.8 N 681.2 dN/dS 0.0840 dN 0.0988 dS 1.1753
CCV_VV_ortho	t 1.3689 S 626.6 N 1923.4 dN/dS 0.1376 dN 0.1796 dS 1.3056
CCV_VV_ortho	t 1.3216 S 434.1 N 1305.9 dN/dS 0.1399 dN 0.1738 dS 1.2429
CCV_VV_ortho	t 1.5359 S 617.4 N 2049.6 dN/dS 0.1464 dN 0.2179 dS 1.4880
CCV_VV_ortho	t 1.1608 S 445.4 N 1303.6 dN/dS 0.0856 dN 0.1040 dS 1.2150
CCV_VV_ortho	t 1.7015 S 259.3 N 709.7 dN/dS 0.0757 dN 0.1329 dS 1.7556
CCV_VV_ortho	t 1.3038 S 349.9 N 943.1 dN/dS 0.1076 dN 0.1340 dS 1.2447
CCV_VV_ortho	t 1.0222 S 274.1 N 1000.9 dN/dS 0.0569 dN 0.0747 dS 1.3123
CCV_VV_ortho	t 1.6313 S 265.3 N 823.7 dN/dS 0.1546 dN 0.2332 dS 1.5079
CCV_VV_ortho	t 1.2465 S 266.9 N 804.1 dN/dS 0.0811 dN 0.1087 dS 1.3399
CCV_VV_ortho	t 1.7760 S 301.8 N 865.2 dN/dS 0.2167 dN 0.3060 dS 1.4119
CCV_VV_ortho	t 2.0509 S 235.8 N 742.2 dN/dS 0.0930 dN 0.2039 dS 2.1933
CCV_VV_ortho	t 1.2602 S 188.0 N 520.0 dN/dS 0.0654 dN 0.0877 dS 1.3395
CCV_VV_ortho	t 1.1109 S 165.9 N 476.1 dN/dS 0.1083 dN 0.1184 dS 1.0929
CCV_VV_ortho	t 1.6309 S 299.5 N 1011.5 dN/dS 0.0676 dN 0.1310 dS 1.9371
CCV_VV_ortho	t 2.8749 S 701.4 N 2205.6 dN/dS 0.2988 dN 0.6119 dS 2.0477
CCV_VV_ortho	t 2.1165 S 277.3 N 886.7 dN/dS 0.1434 dN 0.2912 dS 2.0303
CCV_VV_ortho	t 1.4252 S 397.8 N 973.2 dN/dS 0.1370 dN 0.1680 dS 1.2262
CCV_VV_ortho	t 1.5921 S 334.0 N 1055.0 dN/dS 0.2407 dN 0.3018 dS 1.2538
CCV_VV_ortho	t 1.7527 S 388.3 N 958.7 dN/dS 0.1873 dN 0.2596 dS 1.3860
CCV_VV_ortho	t 1.1586 S 644.9 N 1782.1 dN/dS 0.1385 dN 0.1456 dS 1.0512
CCV_VV_ortho	t 1.4388 S 399.4 N 1088.6 dN/dS 0.0727 dN 0.1084 dS 1.4912
CCV_VV_ortho	t 1.5090 S 305.0 N 724.0 dN/dS 0.1217 dN 0.1602 dS 1.3169
CCV_VV_ortho	t 1.5891 S 242.3 N 612.7 dN/dS 0.1763 dN 0.2280 dS 1.2929
CCV_VV_ortho	t 1.1975 S 517.6 N 1546.4 dN/dS 0.1599 dN 0.1723 dS 1.0770
CCV_VV_ortho	t 1.4606 S 454.3 N 1285.7 dN/dS 0.1940 dN 0.2335 dS 1.2038
CCV_VV_ortho	t 1.1763 S 612.6 N 1748.4 dN/dS 0.1702 dN 0.1731 dS 1.0171
CCV_VV_ortho	t 1.8314 S 393.3 N 1250.7 dN/dS 0.1873 dN 0.2996 dS 1.5990
CCV_VV_ortho	t 1.1641 S 451.4 N 1360.6 dN/dS 0.1408 dN 0.1539 dS 1.0936
CCV_VV_ortho	t 3.3362 S 186.2 N 707.8 dN/dS 0.0735 dN 0.3067 dS 4.1742
CCV_VV_ortho	t 1.0661 S 113.1 N 372.9 dN/dS 0.1159 dN 0.1280 dS 1.1047
CCV_VV_ortho	t 1.1195 S 641.5 N 1863.5 dN/dS 0.0977 dN 0.1109 dS 1.1349
CCV_VV_ortho	t 1.7305 S 154.6 N 487.4 dN/dS 0.2299 dN 0.3193 dS 1.3891
CCV_VV_ortho	t 1.9289 S 109.2 N 259.8 dN/dS 0.2897 dN 0.3726 dS 1.2862
CCV_VV_ortho	t 1.1855 S 250.6 N 709.4 dN/dS 0.1232 dN 0.1382 dS 1.1223
CCV_VV_ortho	t 1.0965 S 1275.4 N 3584.6 dN/dS 0.1457 dN 0.1440 dS 0.9881
CCV_VV_ortho	t 1.3851 S 286.5 N 847.5 dN/dS 0.1688 dN 0.2057 dS 1.2188
CCV_VV_ortho	t 3.4150 S 485.2 N 1839.8 dN/dS 0.0561 dN 0.2523 dS 4.4983
CCV_VV_ortho	t 1.7990 S 383.5 N 981.5 dN/dS 0.1225 dN 0.1991 dS 1.6249
CCV_VV_ortho	t 1.2054 S 889.1 N 2482.9 dN/dS 0.0764 dN 0.0959 dS 1.2560
CCV_VV_ortho	t 1.7985 S 429.2 N 1166.8 dN/dS 0.2520 dN 0.3334 dS 1.3230
CCV_VV_ortho	t 0.9519 S 217.2 N 739.8 dN/dS 0.0803 dN 0.0882 dS 1.0977
CCV_VV_ortho	t 1.1790 S 495.6 N 1469.4 dN/dS 0.0748 dN 0.0954 dS 1.2753
CCV_VV_ortho	t 1.8924 S 452.3 N 1293.7 dN/dS 0.1743 dN 0.2833 dS 1.6248
CCV_VV_ortho	t 1.6304 S 179.7 N 540.3 dN/dS 0.2016 dN 0.2733 dS 1.3554
CCV_VV_ortho	t 2.2588 S 125.8 N 336.2 dN/dS 0.2563 dN 0.4206 dS 1.6408
CCV_VV_ortho	t 1.4336 S 95.2 N 354.8 dN/dS 0.1486 dN 0.2160 dS 1.4537
CCV_VV_ortho	t 1.4419 S 269.2 N 726.8 dN/dS 0.1404 dN 0.1810 dS 1.2894
CCV_VV_ortho	t 1.9322 S 129.5 N 422.5 dN/dS 0.1214 dN 0.2388 dS 1.9667
CCV_VV_ortho	t 1.6688 S 263.3 N 651.7 dN/dS 0.1310 dN 0.1912 dS 1.4597
CCV_VV_ortho	t 1.1933 S 337.9 N 934.1 dN/dS 0.1223 dN 0.1369 dS 1.1191
CCV_VV_ortho	t 1.4313 S 283.8 N 844.2 dN/dS 0.2165 dN 0.2497 dS 1.1536
CCV_VV_ortho	t 1.4502 S 195.5 N 617.5 dN/dS 0.1342 dN 0.1895 dS 1.4118
CCV_VV_ortho	t 1.0701 S 202.8 N 589.2 dN/dS 0.0559 dN 0.0670 dS 1.1983
CCV_VV_ortho	t 3.6580 S 268.4 N 694.6 dN/dS 0.0598 dN 0.2267 dS 3.7883
CCV_VV_ortho	t 0.8858 S 225.8 N 686.2 dN/dS 0.0700 dN 0.0688 dS 0.9832
CCV_VV_ortho	t 1.2827 S 276.4 N 725.6 dN/dS 0.1508 dN 0.1674 dS 1.1103
CCV_VV_ortho	t 2.5065 S 282.7 N 815.3 dN/dS 0.1224 dN 0.2935 dS 2.3984
CCV_VV_ortho	t 1.1398 S 431.6 N 1359.4 dN/dS 0.1268 dN 0.1429 dS 1.1266
CCV_VV_ortho	t 0.8312 S 152.7 N 483.3 dN/dS 0.0696 dN 0.0658 dS 0.9456
CCV_VV_ortho	t 1.2420 S 462.6 N 1400.4 dN/dS 0.1957 dN 0.2049 dS 1.0470
CCV_VV_ortho	t 1.2825 S 174.3 N 464.7 dN/dS 0.0893 dN 0.1130 dS 1.2659
CCV_VV_ortho	t 1.5435 S 597.5 N 1802.5 dN/dS 0.1296 dN 0.1926 dS 1.4857
CCV_VV_ortho	t 1.1128 S 281.0 N 853.0 dN/dS 0.1958 dN 0.1838 dS 0.9389
CCV_VV_ortho	t 1.2615 S 254.6 N 720.4 dN/dS 0.1729 dN 0.1870 dS 1.0813
CCV_VV_ortho	t 1.2904 S 380.2 N 1008.8 dN/dS 0.1214 dN 0.1443 dS 1.1884
CCV_VV_ortho	t 1.4698 S 140.2 N 420.8 dN/dS 0.0808 dN 0.1274 dS 1.5776
CCV_VV_ortho	t 1.1980 S 127.1 N 367.9 dN/dS 0.1102 dN 0.1299 dS 1.1792
CCV_VV_ortho	t 2.2477 S 151.7 N 496.3 dN/dS 0.1253 dN 0.2845 dS 2.2700
CCV_VV_ortho	t 1.2331 S 418.7 N 1255.3 dN/dS 0.0869 dN 0.1133 dS 1.3037
CCV_VV_ortho	t 1.1503 S 284.3 N 786.7 dN/dS 0.1220 dN 0.1317 dS 1.0799
CCV_VV_ortho	t 1.1294 S 842.8 N 2550.2 dN/dS 0.0766 dN 0.0943 dS 1.2303
CCV_VV_ortho	t 1.2013 S 179.9 N 474.1 dN/dS 0.1091 dN 0.1233 dS 1.1305
CCV_VV_ortho	t 0.9036 S 272.4 N 768.6 dN/dS 0.1021 dN 0.0912 dS 0.8936
CCV_VV_ortho	t 1.9562 S 194.0 N 529.0 dN/dS 0.1463 dN 0.2541 dS 1.7372
CCV_VV_ortho	t 1.6895 S 296.8 N 984.2 dN/dS 0.1056 dN 0.1900 dS 1.8003
CCV_VV_ortho	t 1.2010 S 362.8 N 999.2 dN/dS 0.1481 dN 0.1581 dS 1.0676
CCV_VV_ortho	t 1.8942 S 129.9 N 566.1 dN/dS 0.0652 dN 0.1718 dS 2.6349
CCV_VV_ortho	t 1.4083 S 207.7 N 596.3 dN/dS 0.0957 dN 0.1364 dS 1.4256
CCV_VV_ortho	t 1.4707 S 283.0 N 740.0 dN/dS 0.1196 dN 0.1614 dS 1.3499
CCV_VV_ortho	t 1.7470 S 382.2 N 1075.8 dN/dS 0.1353 dN 0.2177 dS 1.6088
CCV_VV_ortho	t 1.8797 S 242.6 N 684.4 dN/dS 0.1884 dN 0.2945 dS 1.5633
CCV_VV_ortho	t 1.4938 S 524.1 N 1236.9 dN/dS 0.1348 dN 0.1711 dS 1.2693
CCV_VV_ortho	t 1.1535 S 293.2 N 885.8 dN/dS 0.1271 dN 0.1420 dS 1.1171
CCV_VV_ortho	t 1.1122 S 449.0 N 1348.0 dN/dS 0.0840 dN 0.0995 dS 1.1851
CCV_VV_ortho	t 1.9610 S 230.1 N 696.9 dN/dS 0.2059 dN 0.3340 dS 1.6221
CCV_VV_ortho	t 1.5939 S 138.3 N 425.7 dN/dS 0.0897 dN 0.1523 dS 1.6976
CCV_VV_ortho	t 2.7249 S 48.9 N 146.1 dN/dS 0.1464 dN 0.3688 dS 2.5192
CCV_VV_ortho	t 1.8110 S 91.3 N 295.7 dN/dS 0.1355 dN 0.2410 dS 1.7782
CCV_VV_ortho	t 1.6300 S 457.9 N 1444.1 dN/dS 0.2231 dN 0.2956 dS 1.3246
CCV_VV_ortho	t 0.9120 S 469.0 N 1589.0 dN/dS 0.0708 dN 0.0762 dS 1.0758
CCV_VV_ortho	t 1.5168 S 207.5 N 725.5 dN/dS 0.1206 dN 0.1929 dS 1.5991
CCV_VV_ortho	t 1.2187 S 432.5 N 1100.5 dN/dS 0.1870 dN 0.1825 dS 0.9756
CCV_VV_ortho	t 1.4827 S 357.3 N 1262.7 dN/dS 0.0771 dN 0.1358 dS 1.7606
CCV_VV_ortho	t 1.2085 S 321.3 N 785.7 dN/dS 0.1452 dN 0.1487 dS 1.0242
CCV_VV_ortho	t 2.7164 S 74.2 N 267.8 dN/dS 0.1440 dN 0.3953 dS 2.7455
CCV_VV_ortho	t 1.2740 S 433.0 N 1367.0 dN/dS 0.1052 dN 0.1394 dS 1.3251
CCV_VV_ortho	t 1.5692 S 372.3 N 1175.7 dN/dS 0.1247 dN 0.1946 dS 1.5605
CCV_VV_ortho	t 1.2936 S 361.0 N 1013.0 dN/dS 0.1259 dN 0.1527 dS 1.2128
CCV_VV_ortho	t 1.1511 S 1543.7 N 4846.3 dN/dS 0.0927 dN 0.1140 dS 1.2303
CCV_VV_ortho	t 1.5306 S 991.8 N 3178.2 dN/dS 0.1876 dN 0.2513 dS 1.3398
CCV_VV_ortho	t 1.1776 S 493.8 N 1402.2 dN/dS 0.1683 dN 0.1717 dS 1.0197
CCV_VV_ortho	t 1.0529 S 171.2 N 563.8 dN/dS 0.1667 dN 0.1622 dS 0.9727
CCV_VV_ortho	t 1.4320 S 507.1 N 1526.9 dN/dS 0.1090 dN 0.1571 dS 1.4416
CCV_VV_ortho	t 0.9978 S 423.6 N 1322.4 dN/dS 0.0627 dN 0.0719 dS 1.1465
CCV_VV_ortho	t 1.5235 S 370.6 N 1045.4 dN/dS 0.1479 dN 0.2024 dS 1.3691
CCV_VV_ortho	t 2.2664 S 629.5 N 1683.5 dN/dS 0.1529 dN 0.3013 dS 1.9703
CCV_VV_ortho	t 1.8177 S 280.1 N 748.9 dN/dS 0.2435 dN 0.3283 dS 1.3483
CCV_VV_ortho	t 1.3200 S 342.2 N 965.8 dN/dS 0.1330 dN 0.1626 dS 1.2227
CCV_VV_ortho	t 1.4642 S 220.1 N 631.9 dN/dS 0.1444 dN 0.1928 dS 1.3355
CCV_VV_ortho	t 2.5653 S 359.1 N 1029.9 dN/dS 0.3200 dN 0.5519 dS 1.7247
CCV_VV_ortho	t 1.0274 S 507.9 N 1583.1 dN/dS 0.1335 dN 0.1329 dS 0.9957
CCV_VV_ortho	t 0.9978 S 418.2 N 1168.8 dN/dS 0.0862 dN 0.0877 dS 1.0171
CCV_VV_ortho	t 0.9216 S 222.2 N 665.8 dN/dS 0.0627 dN 0.0648 dS 1.0335
CCV_VV_ortho	t 1.3830 S 392.1 N 1257.9 dN/dS 0.1388 dN 0.1863 dS 1.3423
CCV_VV_ortho	t 1.2224 S 900.7 N 2681.3 dN/dS 0.1441 dN 0.1634 dS 1.1341
CCV_VV_ortho	t 0.9878 S 376.2 N 1105.8 dN/dS 0.0913 dN 0.0934 dS 1.0226
CCV_VV_ortho	t 1.9176 S 420.2 N 1298.8 dN/dS 0.1765 dN 0.2986 dS 1.6921
CCV_VV_ortho	t 1.5364 S 1300.7 N 3439.3 dN/dS 0.2685 dN 0.2930 dS 1.0914
CCV_VV_ortho	t 1.4619 S 447.7 N 1166.3 dN/dS 0.0740 dN 0.1090 dS 1.4726
CCV_VV_ortho	t 1.5095 S 161.1 N 423.9 dN/dS 0.1782 dN 0.2216 dS 1.2437
CCV_VV_ortho	t 2.1049 S 83.3 N 279.7 dN/dS 0.1398 dN 0.2908 dS 2.0804
CCV_VV_ortho	t 1.1851 S 197.6 N 570.4 dN/dS 0.1490 dN 0.1600 dS 1.0737
CCV_VV_ortho	t 1.0497 S 323.1 N 921.9 dN/dS 0.1810 dN 0.1609 dS 0.8892
CCV_VV_ortho	t 2.0913 S 247.0 N 698.0 dN/dS 0.1178 dN 0.2357 dS 2.0012
CCV_VV_ortho	t 2.7819 S 85.3 N 277.7 dN/dS 0.1512 dN 0.4000 dS 2.6451
CCV_VV_ortho	t 2.7049 S 282.4 N 785.6 dN/dS 0.1193 dN 0.3053 dS 2.5601
CCV_VV_ortho	t 1.5170 S 370.0 N 1214.0 dN/dS 0.1426 dN 0.2103 dS 1.4748
CCV_VV_ortho	t 1.1056 S 467.1 N 1365.9 dN/dS 0.1111 dN 0.1213 dS 1.0914
CCV_VV_ortho	t 1.2874 S 267.0 N 762.0 dN/dS 0.1101 dN 0.1386 dS 1.2582
CCV_VV_ortho	t 1.5666 S 93.2 N 239.8 dN/dS 0.2655 dN 0.2943 dS 1.1086
CCV_VV_ortho	t 1.9223 S 164.3 N 384.7 dN/dS 0.2413 dN 0.3302 dS 1.3683
CCV_VV_ortho	t 1.1654 S 295.8 N 868.2 dN/dS 0.1134 dN 0.1301 dS 1.1470
CCV_VV_ortho	t 1.0213 S 346.6 N 997.4 dN/dS 0.1304 dN 0.1251 dS 0.9599
CCV_VV_ortho	t 1.2511 S 521.6 N 1653.4 dN/dS 0.1061 dN 0.1380 dS 1.3014
CCV_VV_ortho	t 1.3736 S 469.5 N 1312.5 dN/dS 0.1833 dN 0.2106 dS 1.1490
CCV_VV_ortho	t 1.7960 S 507.7 N 1331.3 dN/dS 0.0718 dN 0.1310 dS 1.8249
CCV_VV_ortho	t 1.2544 S 250.8 N 757.2 dN/dS 0.0963 dN 0.1254 dS 1.3020
CCV_VV_ortho	t 1.0578 S 410.1 N 1269.9 dN/dS 0.2170 dN 0.1875 dS 0.8639
CCV_VV_ortho	t 2.5790 S 151.9 N 394.1 dN/dS 0.1277 dN 0.2964 dS 2.3210
CCV_VV_ortho	t 1.1881 S 116.1 N 339.9 dN/dS 0.1713 dN 0.1774 dS 1.0360
CCV_VV_ortho	t 1.1851 S 684.6 N 2111.4 dN/dS 0.0819 dN 0.1055 dS 1.2878
CCV_VV_ortho	t 1.6113 S 217.0 N 524.0 dN/dS 0.1011 dN 0.1491 dS 1.4741
CCV_VV_ortho	t 1.5765 S 102.2 N 284.8 dN/dS 0.1775 dN 0.2362 dS 1.3313
CCV_VV_ortho	t 1.6645 S 230.2 N 588.8 dN/dS 0.1115 dN 0.1713 dS 1.5360
CCV_VV_ortho	t 1.1877 S 894.6 N 2789.4 dN/dS 0.1293 dN 0.1502 dS 1.1620
CCV_VV_ortho	t 2.4636 S 339.5 N 971.5 dN/dS 0.1422 dN 0.3205 dS 2.2537
CCV_VV_ortho	t 1.4081 S 273.0 N 762.0 dN/dS 0.1777 dN 0.2114 dS 1.1894
CCV_VV_ortho	t 1.1792 S 663.9 N 1790.1 dN/dS 0.1136 dN 0.1263 dS 1.1124
CCV_VV_ortho	t 2.8221 S 650.9 N 2202.1 dN/dS 0.1912 dN 0.4787 dS 2.5036
CCV_VV_ortho	t 3.1356 S 194.7 N 507.3 dN/dS 0.1572 dN 0.4202 dS 2.6734
CCV_VV_ortho	t 1.8935 S 71.9 N 204.1 dN/dS 0.0565 dN 0.1179 dS 2.0881
CCV_VV_ortho	t 1.0494 S 395.2 N 1134.8 dN/dS 0.0883 dN 0.0954 dS 1.0804
CCV_VV_ortho	t 1.4480 S 41.1 N 330.9 dN/dS 0.0085 dN 0.0349 dS 4.0896
CCV_VV_ortho	t 1.1850 S 163.9 N 496.1 dN/dS 0.1287 dN 0.1473 dS 1.1446
CCV_VV_ortho	t 1.2037 S 1044.7 N 3065.3 dN/dS 0.1215 dN 0.1414 dS 1.1636
CCV_VV_ortho	t 1.4209 S 529.0 N 1700.0 dN/dS 0.1079 dN 0.1599 dS 1.4818
CCV_VV_ortho	t 2.2867 S 394.7 N 1111.3 dN/dS 0.2616 dN 0.4382 dS 1.6747
CCV_VV_ortho	t 1.0959 S 176.6 N 447.4 dN/dS 0.1954 dN 0.1687 dS 0.8633
CCV_VV_ortho	t 1.5062 S 239.8 N 558.2 dN/dS 0.1278 dN 0.1646 dS 1.2876
CCV_VV_ortho	t 1.1759 S 276.0 N 801.0 dN/dS 0.0991 dN 0.1177 dS 1.1879
CCV_VV_ortho	t 1.2908 S 127.0 N 479.0 dN/dS 0.1071 dN 0.1566 dS 1.4622
CCV_VV_ortho	t 1.2017 S 391.2 N 1162.8 dN/dS 0.0934 dN 0.1163 dS 1.2455
CCV_VV_ortho	t 1.7632 S 347.2 N 978.8 dN/dS 0.1634 dN 0.2511 dS 1.5366
CCV_VV_ortho	t 1.7692 S 248.4 N 693.6 dN/dS 0.1863 dN 0.2741 dS 1.4711
CCV_VV_ortho	t 0.8888 S 285.2 N 848.8 dN/dS 0.0892 dN 0.0830 dS 0.9309
CCV_VV_ortho	t 2.7145 S 229.0 N 665.0 dN/dS 0.2748 dN 0.5398 dS 1.9647
CCV_VV_ortho	t 1.6183 S 680.1 N 1911.9 dN/dS 0.1218 dN 0.1865 dS 1.5316
CCV_VV_ortho	t 1.2050 S 94.4 N 265.6 dN/dS 0.1519 dN 0.1630 dS 1.0730
CCV_VV_ortho	t 1.1202 S 244.8 N 652.2 dN/dS 0.1242 dN 0.1277 dS 1.0281
CCV_VV_ortho	t 1.3879 S 412.2 N 1123.8 dN/dS 0.1055 dN 0.1413 dS 1.3387
CCV_VV_ortho	t 1.2745 S 247.5 N 733.5 dN/dS 0.2153 dN 0.2213 dS 1.0279
CCV_VV_ortho	t 1.0497 S 369.2 N 1013.8 dN/dS 0.1086 dN 0.1097 dS 1.0095
CCV_VV_ortho	t 1.2938 S 777.8 N 2342.2 dN/dS 0.1677 dN 0.1928 dS 1.1494
CCV_VV_ortho	t 1.1972 S 477.1 N 1211.9 dN/dS 0.2446 dN 0.2131 dS 0.8714
CCV_VV_ortho	t 0.9772 S 526.8 N 1621.2 dN/dS 0.1111 dN 0.1099 dS 0.9898
CCV_VV_ortho	t 2.0997 S 378.3 N 1100.7 dN/dS 0.3415 dN 0.4687 dS 1.3726
CCV_VV_ortho	t 1.1638 S 468.7 N 1373.3 dN/dS 0.1284 dN 0.1422 dS 1.1079
CCV_VV_ortho	t 2.0199 S 587.3 N 1749.7 dN/dS 0.2076 dN 0.3436 dS 1.6553
CCV_VV_ortho	t 1.2686 S 216.5 N 584.5 dN/dS 0.1425 dN 0.1610 dS 1.1300
CCV_VV_ortho	t 1.0486 S 182.0 N 613.0 dN/dS 0.1046 dN 0.1181 dS 1.1293
CCV_VV_ortho	t 1.3271 S 348.8 N 920.2 dN/dS 0.1104 dN 0.1376 dS 1.2464
CCV_VV_ortho	t 0.8390 S 213.8 N 581.2 dN/dS 0.0789 dN 0.0676 dS 0.8564
CCV_VV_ortho	t 1.5207 S 296.9 N 804.1 dN/dS 0.0923 dN 0.1388 dS 1.5041
CCV_VV_ortho	t 1.4068 S 370.3 N 1105.7 dN/dS 0.1093 dN 0.1540 dS 1.4091
CCV_VV_ortho	t 1.4371 S 262.9 N 721.1 dN/dS 0.1960 dN 0.2286 dS 1.1661
CCV_VV_ortho	t 2.3183 S 168.2 N 443.8 dN/dS 0.1295 dN 0.2713 dS 2.0955
CCV_VV_ortho	t 1.6399 S 77.9 N 180.1 dN/dS 0.0972 dN 0.1437 dS 1.4782
CCV_VV_ortho	t 1.6091 S 171.0 N 525.0 dN/dS 0.2429 dN 0.3037 dS 1.2505
CCV_VV_ortho	t 1.6526 S 209.7 N 603.3 dN/dS 0.1412 dN 0.2144 dS 1.5187
CCV_VV_ortho	t 2.2999 S 214.4 N 622.6 dN/dS 0.0813 dN 0.1968 dS 2.4218
CCV_VV_ortho	t 1.2571 S 127.9 N 364.1 dN/dS 0.2106 dN 0.2122 dS 1.0078
CCV_VV_ortho	t 3.0823 S 265.9 N 949.1 dN/dS 0.0345 dN 0.1444 dS 4.1789
CCV_VV_ortho	t 1.1384 S 405.1 N 1241.9 dN/dS 0.0719 dN 0.0909 dS 1.2643
CCV_VV_ortho	t 1.1471 S 400.3 N 1156.7 dN/dS 0.0792 dN 0.0959 dS 1.2102
CCV_VV_ortho	t 1.4543 S 531.4 N 1526.6 dN/dS 0.1432 dN 0.1905 dS 1.3301
CCV_VV_ortho	t 1.4189 S 569.6 N 1899.4 dN/dS 0.1793 dN 0.2301 dS 1.2830
CCV_VV_ortho	t 1.4393 S 693.3 N 1940.7 dN/dS 0.0788 dN 0.1177 dS 1.4932
CCV_VV_ortho	t 1.6687 S 342.0 N 1011.0 dN/dS 0.1996 dN 0.2763 dS 1.3840
CCV_VV_ortho	t 2.4708 S 105.4 N 347.6 dN/dS 0.0312 dN 0.1002 dS 3.2099
CCV_VV_ortho	t 1.3430 S 481.0 N 1214.0 dN/dS 0.1597 dN 0.1795 dS 1.1244
CCV_VV_ortho	t 1.3553 S 253.8 N 676.2 dN/dS 0.1942 dN 0.2119 dS 1.0910
CCV_VV_ortho	t 1.6306 S 175.5 N 559.5 dN/dS 0.1029 dN 0.1764 dS 1.7137
CCV_VV_ortho	t 1.7116 S 120.6 N 344.4 dN/dS 0.1809 dN 0.2625 dS 1.4507
CCV_VV_ortho	t 2.6839 S 232.4 N 775.6 dN/dS 0.0633 dN 0.2028 dS 3.2040
CCV_VV_ortho	t 1.0746 S 486.4 N 1376.6 dN/dS 0.1445 dN 0.1407 dS 0.9736
CCV_VV_ortho	t 1.7668 S 198.6 N 539.4 dN/dS 0.2506 dN 0.3263 dS 1.3020
CCV_VV_ortho	t 1.4132 S 257.5 N 654.5 dN/dS 0.2119 dN 0.2298 dS 1.0843
CCV_VV_ortho	t 1.5930 S 207.7 N 554.3 dN/dS 0.1384 dN 0.1969 dS 1.4226
CCV_VV_ortho	t 1.2636 S 470.8 N 1455.2 dN/dS 0.0796 dN 0.1101 dS 1.3830
CCV_VV_ortho	t 2.3278 S 333.3 N 977.7 dN/dS 0.2316 dN 0.4209 dS 1.8175
CCV_VV_ortho	t 1.0356 S 229.3 N 628.7 dN/dS 0.0674 dN 0.0735 dS 1.0902
CCV_VV_ortho	t 2.3222 S 475.4 N 1507.6 dN/dS 0.1343 dN 0.3041 dS 2.2644
CCV_VV_ortho	t 0.8851 S 303.5 N 908.5 dN/dS 0.0581 dN 0.0583 dS 1.0037
CCV_VV_ortho	t 1.3324 S 819.3 N 2693.7 dN/dS 0.0889 dN 0.1310 dS 1.4737
CCV_VV_ortho	t 1.7308 S 298.8 N 922.2 dN/dS 0.1280 dN 0.2163 dS 1.6900
CCV_VV_ortho	t 1.3991 S 203.7 N 597.3 dN/dS 0.2471 dN 0.2628 dS 1.0633
CCV_VV_ortho	t 1.3740 S 348.7 N 980.3 dN/dS 0.1606 dN 0.1931 dS 1.2027
CCV_VV_ortho	t 1.3128 S 439.4 N 1336.6 dN/dS 0.1768 dN 0.2033 dS 1.1503
CCV_VV_ortho	t 1.1443 S 579.3 N 1733.7 dN/dS 0.0932 dN 0.1109 dS 1.1908
CCV_VV_ortho	t 1.2349 S 195.6 N 530.4 dN/dS 0.1982 dN 0.1970 dS 0.9937
CCV_VV_ortho	t 1.2035 S 158.8 N 531.2 dN/dS 0.1765 dN 0.1934 dS 1.0961
CCV_VV_ortho	t 2.2441 S 134.2 N 396.8 dN/dS 0.1400 dN 0.2931 dS 2.0933
CCV_VV_ortho	t 1.0472 S 339.3 N 929.7 dN/dS 0.1724 dN 0.1529 dS 0.8867
CCV_VV_ortho	t 1.3654 S 431.2 N 1185.8 dN/dS 0.1129 dN 0.1470 dS 1.3025
CCV_VV_ortho	t 1.5306 S 539.5 N 1590.5 dN/dS 0.2471 dN 0.2880 dS 1.1653
CCV_VV_ortho	t 1.0647 S 334.6 N 925.4 dN/dS 0.1452 dN 0.1384 dS 0.9537
CCV_VV_ortho	t 1.4447 S 987.5 N 2879.5 dN/dS 0.2069 dN 0.2433 dS 1.1763
CCV_VV_ortho	t 1.1103 S 87.0 N 255.0 dN/dS 0.1164 dN 0.1262 dS 1.0845
CCV_VV_ortho	t 1.3727 S 367.6 N 1105.4 dN/dS 0.1794 dN 0.2137 dS 1.1909
CCV_VV_ortho	t 1.7158 S 453.2 N 1238.8 dN/dS 0.1316 dN 0.2067 dS 1.5703
CCV_VV_ortho	t 1.9943 S 462.4 N 1481.6 dN/dS 0.1899 dN 0.3299 dS 1.7376
CCV_VV_ortho	t 1.9629 S 246.6 N 731.4 dN/dS 0.0529 dN 0.1186 dS 2.2427
CCV_VV_ortho	t 1.2202 S 267.3 N 710.7 dN/dS 0.1746 dN 0.1775 dS 1.0164
CCV_VV_ortho	t 1.1810 S 306.0 N 819.0 dN/dS 0.1700 dN 0.1691 dS 0.9946
CCV_VV_ortho	t 1.2583 S 522.8 N 1406.2 dN/dS 0.1118 dN 0.1330 dS 1.1897
CCV_VV_ortho	t 1.5099 S 224.7 N 582.3 dN/dS 0.1325 dN 0.1783 dS 1.3457
CCV_VV_ortho	t 1.7667 S 306.0 N 852.0 dN/dS 0.1921 dN 0.2790 dS 1.4519
CCV_VV_ortho	t 2.3624 S 525.6 N 1403.4 dN/dS 0.1142 dN 0.2528 dS 2.2149
CCV_VV_ortho	t 4.9714 S 135.6 N 332.4 dN/dS 0.0911 dN 0.4262 dS 4.6760
CCV_VV_ortho	t 1.4495 S 1415.7 N 4182.3 dN/dS 0.1772 dN 0.2222 dS 1.2542
CCV_VV_ortho	t 2.0955 S 531.9 N 1460.1 dN/dS 0.1388 dN 0.2629 dS 1.8942
CCV_VV_ortho	t 2.2125 S 443.2 N 1188.8 dN/dS 0.2045 dN 0.3587 dS 1.7537
CCV_VV_ortho	t 1.3441 S 795.4 N 2285.6 dN/dS 0.0910 dN 0.1252 dS 1.3757
CCV_VV_ortho	t 1.8175 S 275.0 N 784.0 dN/dS 0.1630 dN 0.2596 dS 1.5929
CCV_VV_ortho	t 1.6035 S 371.8 N 1023.2 dN/dS 0.1398 dN 0.2024 dS 1.4484
CCV_VV_ortho	t 1.0665 S 133.3 N 454.7 dN/dS 0.1255 dN 0.1378 dS 1.0980
CCV_VV_ortho	t 1.5378 S 266.5 N 549.5 dN/dS 0.3025 dN 0.2924 dS 0.9666
CCV_VV_ortho	t 1.7088 S 534.7 N 1664.3 dN/dS 0.1747 dN 0.2651 dS 1.5175
CCV_VV_ortho	t 1.0196 S 283.8 N 952.2 dN/dS 0.0309 dN 0.0415 dS 1.3412
CCV_VV_ortho	t 1.3829 S 332.5 N 951.5 dN/dS 0.1046 dN 0.1433 dS 1.3701
CCV_VV_ortho	t 2.6852 S 461.6 N 1200.4 dN/dS 0.0494 dN 0.1410 dS 2.8560
CCV_VV_ortho	t 1.2429 S 708.7 N 2111.3 dN/dS 0.0498 dN 0.0715 dS 1.4355
CCV_VV_ortho	t 1.1064 S 176.4 N 555.6 dN/dS 0.1788 dN 0.1750 dS 0.9790
CCV_VV_ortho	t 2.0215 S 91.8 N 250.2 dN/dS 0.0971 dN 0.1928 dS 1.9855
CCV_VV_ortho	t 1.3227 S 272.7 N 753.3 dN/dS 0.1757 dN 0.1962 dS 1.1170
CCV_VV_ortho	t 1.8674 S 503.0 N 1429.0 dN/dS 0.1399 dN 0.2393 dS 1.7109
CCV_VV_ortho	t 1.4395 S 370.7 N 1063.3 dN/dS 0.1925 dN 0.2302 dS 1.1960
CCV_VV_ortho	t 1.9004 S 247.5 N 694.5 dN/dS 0.2837 dN 0.3808 dS 1.3424
CCV_VV_ortho	t 1.7308 S 118.9 N 397.1 dN/dS 0.1522 dN 0.2527 dS 1.6600
CCV_VV_ortho	t 1.2944 S 1064.9 N 3291.1 dN/dS 0.1267 dN 0.1607 dS 1.2683
CCV_VV_ortho	t 1.2498 S 117.4 N 335.6 dN/dS 0.1005 dN 0.1255 dS 1.2489
CCV_VV_ortho	t 1.6972 S 451.1 N 1324.9 dN/dS 0.1963 dN 0.2773 dS 1.4128
CCV_VV_ortho	t 1.4680 S 524.6 N 1485.4 dN/dS 0.1644 dN 0.2103 dS 1.2792
CCV_VV_ortho	t 1.8664 S 407.9 N 1245.1 dN/dS 0.1937 dN 0.3069 dS 1.5843
CCV_VV_ortho	t 1.3432 S 709.7 N 2368.3 dN/dS 0.1508 dN 0.1948 dS 1.2919
CCV_VV_ortho	t 1.4806 S 193.5 N 604.5 dN/dS 0.1095 dN 0.1661 dS 1.5166
CCV_VV_ortho	t 1.0405 S 694.7 N 1819.3 dN/dS 0.1082 dN 0.1058 dS 0.9782
CCV_VV_ortho	t 1.3162 S 445.5 N 1207.5 dN/dS 0.1672 dN 0.1873 dS 1.1202
CCV_VV_ortho	t 1.1812 S 220.0 N 668.0 dN/dS 0.1157 dN 0.1361 dS 1.1759
CCV_VV_ortho	t 1.5714 S 481.5 N 1342.5 dN/dS 0.1991 dN 0.2540 dS 1.2759
CCV_VV_ortho	t 1.2566 S 272.2 N 789.8 dN/dS 0.1729 dN 0.1882 dS 1.0881
CCV_VV_ortho	t 1.1381 S 222.9 N 692.1 dN/dS 0.0723 dN 0.0919 dS 1.2720
CCV_VV_ortho	t 1.1067 S 274.5 N 799.5 dN/dS 0.1171 dN 0.1260 dS 1.0764
CCV_VV_ortho	t 1.9024 S 129.1 N 362.9 dN/dS 0.0640 dN 0.1311 dS 2.0485
CCV_VV_ortho	t 1.7073 S 586.8 N 1735.2 dN/dS 0.1811 dN 0.2656 dS 1.4666
CCV_VV_ortho	t 1.0453 S 154.0 N 509.0 dN/dS 0.0819 dN 0.0966 dS 1.1804
CCV_VV_ortho	t 2.7119 S 309.2 N 809.8 dN/dS 0.1115 dN 0.2824 dS 2.5317
CCV_VV_ortho	t 1.7195 S 408.5 N 1190.5 dN/dS 0.0382 dN 0.0772 dS 2.0185
CCV_VV_ortho	t 1.8782 S 506.0 N 1447.0 dN/dS 0.1965 dN 0.3040 dS 1.5470
CCV_VV_ortho	t 1.1699 S 604.9 N 1813.1 dN/dS 0.0866 dN 0.1072 dS 1.2376
CCV_VV_ortho	t 1.8028 S 503.6 N 1497.4 dN/dS 0.1869 dN 0.2868 dS 1.5348
CCV_VV_ortho	t 1.5759 S 542.0 N 1414.0 dN/dS 0.1968 dN 0.2465 dS 1.2527
CCV_VV_ortho	t 1.5312 S 804.4 N 2486.6 dN/dS 0.2595 dN 0.3007 dS 1.1586
CCV_VV_ortho	t 2.2349 S 197.8 N 606.2 dN/dS 0.1431 dN 0.3012 dS 2.1051
CCV_VV_ortho	t 2.3244 S 155.0 N 424.0 dN/dS 0.2092 dN 0.3851 dS 1.8404
CCV_VV_ortho	t 1.4560 S 420.9 N 1313.1 dN/dS 0.1848 dN 0.2344 dS 1.2681
CCV_VV_ortho	t 1.4408 S 286.5 N 739.5 dN/dS 0.1515 dN 0.1873 dS 1.2364
CCV_VV_ortho	t 1.7267 S 111.7 N 371.3 dN/dS 0.0765 dN 0.1517 dS 1.9840
CCV_VV_ortho	t 1.3511 S 869.0 N 2674.0 dN/dS 0.1340 dN 0.1742 dS 1.3003
CCV_VV_ortho	t 1.6972 S 437.2 N 1227.8 dN/dS 0.0881 dN 0.1521 dS 1.7274
CCV_VV_ortho	t 1.9792 S 214.3 N 658.7 dN/dS 0.1093 dN 0.2198 dS 2.0118
CCV_VV_ortho	t 1.1674 S 447.3 N 1355.7 dN/dS 0.1284 dN 0.1449 dS 1.1292
CCV_VV_ortho	t 1.8446 S 108.7 N 347.3 dN/dS 0.0934 dN 0.1856 dS 1.9863
CCV_VV_ortho	t 1.1631 S 413.1 N 1323.9 dN/dS 0.1275 dN 0.1475 dS 1.1573
CCV_VV_ortho	t 1.5107 S 262.8 N 673.2 dN/dS 0.2160 dN 0.2494 dS 1.1547
CCV_VV_ortho	t 2.0826 S 106.9 N 262.1 dN/dS 0.0658 dN 0.1357 dS 2.0632
CCV_VV_ortho	t 1.0162 S 209.7 N 546.3 dN/dS 0.1243 dN 0.1146 dS 0.9224
CCV_VV_ortho	t 1.2899 S 302.9 N 867.1 dN/dS 0.2243 dN 0.2268 dS 1.0113
CCV_VV_ortho	t 2.0045 S 329.0 N 1051.0 dN/dS 0.1907 dN 0.3321 dS 1.7418
CCV_VV_ortho	t 0.6771 S 91.7 N 277.3 dN/dS 0.1123 dN 0.0762 dS 0.6780
CCV_VV_ortho	t 1.7120 S 370.9 N 898.1 dN/dS 0.1760 dN 0.2410 dS 1.3691
CCV_VV_ortho	t 1.7791 S 358.4 N 1006.6 dN/dS 0.3584 dN 0.4034 dS 1.1256
CCV_VV_ortho	t 1.1638 S 992.6 N 3006.4 dN/dS 0.1014 dN 0.1212 dS 1.1958
CCV_VV_ortho	t 1.2904 S 1126.7 N 3469.3 dN/dS 0.1430 dN 0.1742 dS 1.2182
CCV_VV_ortho	t 0.9024 S 324.5 N 1016.5 dN/dS 0.0911 dN 0.0881 dS 0.9671
CCV_VV_ortho	t 2.0669 S 450.6 N 1355.4 dN/dS 0.1231 dN 0.2480 dS 2.0153
CCV_VV_ortho	t 1.5768 S 844.5 N 2740.5 dN/dS 0.1587 dN 0.2337 dS 1.4728
CCV_VV_ortho	t 1.6898 S 898.1 N 2797.9 dN/dS 0.2532 dN 0.3281 dS 1.2959
CCV_VV_ortho	t 1.4900 S 396.0 N 1173.0 dN/dS 0.1054 dN 0.1581 dS 1.4997
CCV_VV_ortho	t 1.6134 S 453.7 N 1295.3 dN/dS 0.1076 dN 0.1707 dS 1.5859
CCV_VV_ortho	t 2.4708 S 189.2 N 569.8 dN/dS 0.1793 dN 0.3848 dS 2.1456
CCV_VV_ortho	t 2.4858 S 227.2 N 771.8 dN/dS 0.2354 dN 0.4766 dS 2.0247
CCV_VV_ortho	t 1.3364 S 181.7 N 490.3 dN/dS 0.1224 dN 0.1516 dS 1.2386
CCV_VV_ortho	t 1.2621 S 56.3 N 180.7 dN/dS 0.0455 dN 0.0704 dS 1.5462
CCV_VV_ortho	t 1.2327 S 330.4 N 854.6 dN/dS 0.2198 dN 0.2065 dS 0.9395
CCV_VV_ortho	t 0.9995 S 344.8 N 1020.2 dN/dS 0.0993 dN 0.1012 dS 1.0196
CCV_VV_ortho	t 1.3262 S 176.1 N 474.9 dN/dS 0.1142 dN 0.1427 dS 1.2495
CCV_VV_ortho	t 1.2680 S 336.7 N 1139.3 dN/dS 0.1184 dN 0.1566 dS 1.3230
CCV_VV_ortho	t 1.6501 S 520.7 N 1465.3 dN/dS 0.1671 dN 0.2384 dS 1.4270
CCV_VV_ortho	t 1.1319 S 798.0 N 2253.0 dN/dS 0.1869 dN 0.1765 dS 0.9443
CCV_VV_ortho	t 1.0247 S 385.0 N 1136.0 dN/dS 0.1324 dN 0.1285 dS 0.9702
CCV_VV_ortho	t 1.7715 S 357.9 N 1118.1 dN/dS 0.2103 dN 0.3091 dS 1.4698
CCV_VV_ortho	t 1.5849 S 79.7 N 208.3 dN/dS 0.0498 dN 0.0842 dS 1.6891
CCV_VV_ortho	t 1.5243 S 438.2 N 1190.8 dN/dS 0.1403 dN 0.1918 dS 1.3675
CCV_VV_ortho	t 1.9156 S 299.5 N 759.5 dN/dS 0.1034 dN 0.1849 dS 1.7888
CCV_VV_ortho	t 1.8502 S 695.8 N 2175.2 dN/dS 0.2361 dN 0.3457 dS 1.4643
CCV_VV_ortho	t 1.6863 S 368.2 N 1005.8 dN/dS 0.1754 dN 0.2488 dS 1.4179
CCV_VV_ortho	t 1.2583 S 493.1 N 1513.9 dN/dS 0.0559 dN 0.0814 dS 1.4571
CCV_VV_ortho	t 1.0372 S 275.4 N 849.6 dN/dS 0.0764 dN 0.0873 dS 1.1428
CCV_VV_ortho	t 1.7259 S 174.4 N 509.6 dN/dS 0.2626 dN 0.3353 dS 1.2768
CCV_VV_ortho	t 2.2668 S 446.2 N 1272.8 dN/dS 0.1865 dN 0.3544 dS 1.9001
CCV_VV_ortho	t 1.6220 S 303.7 N 773.3 dN/dS 0.1925 dN 0.2476 dS 1.2867
CCV_VV_ortho	t 2.0004 S 485.4 N 1380.6 dN/dS 0.1703 dN 0.2941 dS 1.7268
CCV_VV_ortho	t 1.6574 S 242.0 N 649.0 dN/dS 0.1483 dN 0.2158 dS 1.4554
CCV_VV_ortho	t 1.5503 S 136.8 N 337.2 dN/dS 0.0903 dN 0.1322 dS 1.4645
CCV_VV_ortho	t 1.8076 S 313.6 N 868.4 dN/dS 0.0921 dN 0.1667 dS 1.8095
CCV_VV_ortho	t 2.2043 S 128.8 N 501.2 dN/dS 0.1157 dN 0.2868 dS 2.4785
CCV_VV_ortho	t 2.9698 S 103.1 N 325.9 dN/dS 0.0501 dN 0.1780 dS 3.5567
CCV_VV_ortho	t 1.6445 S 190.8 N 532.2 dN/dS 0.1260 dN 0.1936 dS 1.5373
CCV_VV_ortho	t 1.7747 S 421.7 N 1165.3 dN/dS 0.1463 dN 0.2319 dS 1.5852
CCV_VV_ortho	t 1.3994 S 458.2 N 1221.8 dN/dS 0.1291 dN 0.1642 dS 1.2723
CCV_VV_ortho	t 0.9362 S 157.4 N 463.6 dN/dS 0.0907 dN 0.0882 dS 0.9716
CCV_VV_ortho	t 1.5585 S 148.2 N 409.8 dN/dS 0.1228 dN 0.1794 dS 1.4603
CCV_VV_ortho	t 2.0004 S 538.1 N 1600.9 dN/dS 0.1781 dN 0.3086 dS 1.7324
CCV_VV_ortho	t 1.4048 S 827.0 N 2626.0 dN/dS 0.1661 dN 0.2126 dS 1.2799
CCV_VV_ortho	t 1.2573 S 196.9 N 649.1 dN/dS 0.1045 dN 0.1400 dS 1.3392
CCV_VV_ortho	t 2.0097 S 127.9 N 337.1 dN/dS 0.0737 dN 0.1504 dS 2.0397
CCV_VV_ortho	t 2.9654 S 280.2 N 781.8 dN/dS 0.2052 dN 0.4889 dS 2.3825
CCV_VV_ortho	t 2.0642 S 267.5 N 710.5 dN/dS 0.0887 dN 0.1807 dS 2.0357
CCV_VV_ortho	t 1.4573 S 639.2 N 1889.8 dN/dS 0.1396 dN 0.1899 dS 1.3605
CCV_VV_ortho	t 1.5088 S 755.9 N 2214.1 dN/dS 0.1672 dN 0.2218 dS 1.3265
CCV_VV_ortho	t 1.0837 S 190.2 N 580.8 dN/dS 0.2468 dN 0.2061 dS 0.8350
CCV_VV_ortho	t 1.3819 S 347.1 N 945.9 dN/dS 0.0642 dN 0.0937 dS 1.4607
CCV_VV_ortho	t 1.7743 S 124.5 N 403.5 dN/dS 0.1589 dN 0.2631 dS 1.6560
CCV_VV_ortho	t 2.1805 S 85.6 N 286.4 dN/dS 0.0510 dN 0.1376 dS 2.6997
CCV_VV_ortho	t 1.2017 S 307.6 N 922.4 dN/dS 0.2319 dN 0.2191 dS 0.9447
CCV_VV_ortho	t 1.3765 S 910.8 N 2557.2 dN/dS 0.1724 dN 0.2029 dS 1.1773
CCV_VV_ortho	t 1.7762 S 197.5 N 606.5 dN/dS 0.1792 dN 0.2786 dS 1.5548
CCV_VV_ortho	t 2.4046 S 392.1 N 1059.9 dN/dS 0.0664 dN 0.1671 dS 2.5165
CCV_VV_ortho	t 1.7524 S 382.2 N 1027.8 dN/dS 0.1190 dN 0.1943 dS 1.6323
CCV_VV_ortho	t 1.1807 S 1273.2 N 3751.8 dN/dS 0.1206 dN 0.1382 dS 1.1460
CCV_VV_ortho	t 3.5892 S 177.6 N 551.4 dN/dS 0.1026 dN 0.3822 dS 3.7238
CCV_VV_ortho	t 1.5474 S 337.4 N 973.6 dN/dS 0.0998 dN 0.1553 dS 1.5560
CCV_VV_ortho	t 1.8408 S 148.7 N 394.3 dN/dS 0.1357 dN 0.2235 dS 1.6475
CCV_VV_ortho	t 2.2315 S 249.4 N 656.6 dN/dS 0.0957 dN 0.2066 dS 2.1582
CCV_VV_ortho	t 1.7668 S 508.5 N 1426.5 dN/dS 0.2417 dN 0.3228 dS 1.3357
CCV_VV_ortho	t 1.8655 S 442.5 N 1432.5 dN/dS 0.1665 dN 0.2851 dS 1.7119
CCV_VV_ortho	t 2.2085 S 177.4 N 590.6 dN/dS 0.2463 dN 0.4312 dS 1.7511
CCV_VV_ortho	t 1.6322 S 246.3 N 791.7 dN/dS 0.2048 dN 0.2832 dS 1.3828
CCV_VV_ortho	t 1.1157 S 872.3 N 2484.7 dN/dS 0.0300 dN 0.0395 dS 1.3188
CCV_VV_ortho	t 1.5334 S 761.4 N 2244.6 dN/dS 0.3071 dN 0.3252 dS 1.0591
CCV_VV_ortho	t 2.2494 S 154.5 N 457.5 dN/dS 0.0592 dN 0.1497 dS 2.5269
CCV_VV_ortho	t 1.9041 S 135.2 N 380.8 dN/dS 0.3052 dN 0.3976 dS 1.3027
CCV_VV_ortho	t 1.4325 S 198.2 N 716.8 dN/dS 0.0627 dN 0.1127 dS 1.7972
CCV_VV_ortho	t 1.6474 S 784.1 N 2278.9 dN/dS 0.1164 dN 0.1866 dS 1.6028
CCV_VV_ortho	t 2.5768 S 248.8 N 690.2 dN/dS 0.1353 dN 0.3188 dS 2.3573
CCV_VV_ortho	t 1.1182 S 734.8 N 2070.2 dN/dS 0.0450 dN 0.0569 dS 1.2626
CCV_VV_ortho	t 1.0126 S 629.1 N 1737.9 dN/dS 0.0780 dN 0.0815 dS 1.0447
CCV_VV_ortho	t 0.9974 S 79.7 N 268.3 dN/dS 0.0938 dN 0.1036 dS 1.1036
CCV_VV_ortho	t 1.1428 S 287.7 N 855.3 dN/dS 0.0530 dN 0.0693 dS 1.3072
CCV_VV_ortho	t 2.5899 S 195.1 N 641.9 dN/dS 0.1221 dN 0.3227 dS 2.6425
CCV_VV_ortho	t 1.6749 S 263.4 N 762.6 dN/dS 0.0890 dN 0.1539 dS 1.7289
CCV_VV_ortho	t 2.7361 S 98.6 N 327.4 dN/dS 0.0631 dN 0.2055 dS 3.2588
CCV_VV_ortho	t 3.4312 S 359.5 N 945.5 dN/dS 0.0376 dN 0.1421 dS 3.7781
CCV_VV_ortho	t 1.4629 S 466.2 N 1369.8 dN/dS 0.1411 dN 0.1915 dS 1.3575
CCV_VV_ortho	t 1.1681 S 45.4 N 251.6 dN/dS 0.0214 dN 0.0488 dS 2.2774
CCV_VV_ortho	t 2.4262 S 293.1 N 783.9 dN/dS 0.1854 dN 0.3684 dS 1.9865
CCV_VV_ortho	t 2.0852 S 155.8 N 381.2 dN/dS 0.3307 dN 0.4380 dS 1.3242
CCV_VV_ortho	t 1.7598 S 442.1 N 1333.9 dN/dS 0.2914 dN 0.3654 dS 1.2539
CCV_VV_ortho	t 1.0916 S 270.8 N 689.2 dN/dS 0.0840 dN 0.0893 dS 1.0627
CCV_VV_ortho	t 1.3230 S 189.0 N 552.0 dN/dS 0.0881 dN 0.1211 dS 1.3752
CCV_VV_ortho	t 1.4113 S 111.8 N 305.2 dN/dS 0.1639 dN 0.1988 dS 1.2124
CCV_VV_ortho	t 1.3710 S 324.8 N 938.2 dN/dS 0.1725 dN 0.2046 dS 1.1860
CCV_VV_ortho	t 1.2930 S 333.1 N 830.9 dN/dS 0.2356 dN 0.2235 dS 0.9486
CCV_VV_ortho	t 1.1239 S 326.9 N 1011.1 dN/dS 0.1127 dN 0.1282 dS 1.1369
CCV_VV_ortho	t 1.6229 S 331.6 N 832.4 dN/dS 0.1304 dN 0.1865 dS 1.4306
CCV_VV_ortho	t 1.4412 S 429.4 N 1049.6 dN/dS 0.1261 dN 0.1595 dS 1.2648
CCV_VV_ortho	t 2.8126 S 108.7 N 278.3 dN/dS 0.0349 dN 0.1071 dS 3.0649
CCV_VV_ortho	t 1.0850 S 591.5 N 1688.5 dN/dS 0.1716 dN 0.1606 dS 0.9356
CCV_VV_ortho	t 1.8622 S 206.2 N 549.8 dN/dS 0.1881 dN 0.2850 dS 1.5157
CCV_VV_ortho	t 1.7335 S 425.6 N 1365.4 dN/dS 0.2510 dN 0.3381 dS 1.3470
CCV_VV_ortho	t 1.2515 S 185.9 N 588.1 dN/dS 0.0780 dN 0.1086 dS 1.3932
CCV_VV_ortho	t 1.4132 S 886.2 N 2680.8 dN/dS 0.1583 dN 0.2029 dS 1.2821
CCV_VV_ortho	t 1.1129 S 281.3 N 903.7 dN/dS 0.1892 dN 0.1839 dS 0.9719
CCV_VV_ortho	t 1.8880 S 493.3 N 1381.7 dN/dS 0.1101 dN 0.2013 dS 1.8285
CCV_VV_ortho	t 1.1910 S 163.5 N 382.5 dN/dS 0.0537 dN 0.0632 dS 1.1778
CCV_VV_ortho	t 1.1058 S 271.9 N 883.1 dN/dS 0.0790 dN 0.0984 dS 1.2459
CCV_VV_ortho	t 1.3388 S 350.1 N 1152.9 dN/dS 0.0829 dN 0.1248 dS 1.5051
CCV_VV_ortho	t 1.8370 S 150.3 N 494.7 dN/dS 0.1777 dN 0.2946 dS 1.6576
CCV_VV_ortho	t 1.0958 S 562.3 N 1816.7 dN/dS 0.1452 dN 0.1527 dS 1.0520
CCV_VV_ortho	t 1.5191 S 499.0 N 1316.0 dN/dS 0.0823 dN 0.1245 dS 1.5134
CCV_VV_ortho	t 2.4532 S 164.5 N 471.5 dN/dS 0.0670 dN 0.1777 dS 2.6524
CCV_VV_ortho	t 3.3704 S 198.8 N 404.2 dN/dS 0.1707 dN 0.4319 dS 2.5299
CCV_VV_ortho	t 1.1126 S 328.4 N 985.6 dN/dS 0.0668 dN 0.0826 dS 1.2363
CCV_VV_ortho	t 3.0238 S 367.4 N 1336.6 dN/dS 0.2144 dN 0.5631 dS 2.6263
CCV_VV_ortho	t 1.8442 S 193.7 N 673.3 dN/dS 0.1116 dN 0.2213 dS 1.9825
CCV_VV_ortho	t 1.6654 S 384.1 N 1286.9 dN/dS 0.0908 dN 0.1681 dS 1.8521
CCV_VV_ortho	t 1.4729 S 75.0 N 243.0 dN/dS 0.0947 dN 0.1507 dS 1.5925
CCV_VV_ortho	t 2.1684 S 146.9 N 447.1 dN/dS 0.1285 dN 0.2700 dS 2.1013
CCV_VV_ortho	t 1.8941 S 341.9 N 894.1 dN/dS 0.0992 dN 0.1797 dS 1.8126
CCV_VV_ortho	t 1.8182 S 341.0 N 1036.0 dN/dS 0.0935 dN 0.1782 dS 1.9062
CCV_VV_ortho	t 1.3972 S 84.3 N 257.7 dN/dS 0.0766 dN 0.1173 dS 1.5309
CCV_VV_ortho	t 2.2546 S 255.5 N 755.5 dN/dS 0.0800 dN 0.1923 dS 2.4051
CCV_VV_ortho	t 1.8314 S 222.1 N 587.9 dN/dS 0.1492 dN 0.2381 dS 1.5958
CCV_VV_ortho	t 1.5291 S 341.8 N 1077.2 dN/dS 0.1293 dN 0.1944 dS 1.5035
CCV_VV_ortho	t 1.3713 S 356.4 N 993.6 dN/dS 0.1530 dN 0.1857 dS 1.2137
CCV_VV_ortho	t 1.4928 S 279.1 N 839.9 dN/dS 0.0857 dN 0.1359 dS 1.5863
CCV_VV_ortho	t 1.0526 S 371.2 N 1092.8 dN/dS 0.0948 dN 0.1026 dS 1.0819
CCV_VV_ortho	t 1.5903 S 280.9 N 814.1 dN/dS 0.1359 dN 0.2015 dS 1.4827
CCV_VV_ortho	t 1.0846 S 186.1 N 539.9 dN/dS 0.0966 dN 0.1065 dS 1.1016
CCV_VV_ortho	t 2.2231 S 235.3 N 700.7 dN/dS 0.1131 dN 0.2494 dS 2.2047
CCV_VV_ortho	t 1.2394 S 119.1 N 354.9 dN/dS 0.1220 dN 0.1471 dS 1.2060
CCV_VV_ortho	t 1.1791 S 363.9 N 1049.1 dN/dS 0.0568 dN 0.0745 dS 1.3114
CCV_VV_ortho	t 1.3596 S 437.8 N 1281.2 dN/dS 0.0778 dN 0.1127 dS 1.4494
CCV_VV_ortho	t 0.9991 S 49.9 N 178.1 dN/dS 0.1520 dN 0.1500 dS 0.9867
CCV_VV_ortho	t 2.7948 S 197.4 N 549.6 dN/dS 0.1824 dN 0.4265 dS 2.3381
CCV_VV_ortho	t 1.5719 S 624.8 N 2027.2 dN/dS 0.1612 dN 0.2354 dS 1.4602
CCV_VV_ortho	t 2.0376 S 290.9 N 906.1 dN/dS 0.0917 dN 0.1993 dS 2.1736
CCV_VV_ortho	t 1.4859 S 73.2 N 232.8 dN/dS 0.1163 dN 0.1757 dS 1.5112
CCV_VV_ortho	t 1.7506 S 470.3 N 1410.7 dN/dS 0.2277 dN 0.3158 dS 1.3868
CCV_VV_ortho	t 2.3641 S 426.0 N 1269.0 dN/dS 0.0530 dN 0.1436 dS 2.7076
CCV_VV_ortho	t 1.3833 S 277.6 N 748.4 dN/dS 0.0329 dN 0.0515 dS 1.5655
CCV_VV_ortho	t 1.1089 S 463.1 N 1270.9 dN/dS 0.1323 dN 0.1343 dS 1.0154
CCV_VV_ortho	t 1.2862 S 347.1 N 1074.9 dN/dS 0.0853 dN 0.1185 dS 1.3893
CCV_VV_ortho	t 1.8743 S 433.0 N 1454.0 dN/dS 0.1980 dN 0.3238 dS 1.6355
CCV_VV_ortho	t 1.3042 S 371.2 N 1017.8 dN/dS 0.1187 dN 0.1457 dS 1.2273
CCV_VV_ortho	t 2.3930 S 303.9 N 881.1 dN/dS 0.2530 dN 0.4539 dS 1.7944
CCV_VV_ortho	t 1.4243 S 501.6 N 1307.4 dN/dS 0.1280 dN 0.1643 dS 1.2839
CCV_VV_ortho	t 1.5071 S 325.7 N 1021.3 dN/dS 0.0703 dN 0.1197 dS 1.7020
CCV_VV_ortho	t 3.6772 S 340.4 N 1024.6 dN/dS 0.0669 dN 0.2737 dS 4.0918
CCV_VV_ortho	t 1.5085 S 87.4 N 281.6 dN/dS 0.1628 dN 0.2267 dS 1.3926
CCV_VV_ortho	t 1.3831 S 370.5 N 1003.5 dN/dS 0.1467 dN 0.1795 dS 1.2235
CCV_VV_ortho	t 1.2671 S 186.9 N 587.1 dN/dS 0.1812 dN 0.2020 dS 1.1147
CCV_VV_ortho	t 2.1035 S 720.2 N 2087.8 dN/dS 0.2541 dN 0.4000 dS 1.5741
CCV_VV_ortho	t 1.0702 S 155.6 N 411.4 dN/dS 0.1137 dN 0.1136 dS 0.9994
CCV_VV_ortho	t 1.2356 S 327.4 N 845.6 dN/dS 0.0974 dN 0.1148 dS 1.1791
CCV_VV_ortho	t 1.4610 S 173.4 N 534.6 dN/dS 0.1383 dN 0.1928 dS 1.3937
CCV_VV_ortho	t 2.0365 S 784.2 N 2422.8 dN/dS 0.1131 dN 0.2327 dS 2.0574
CCV_VV_ortho	t 1.3693 S 294.8 N 806.2 dN/dS 0.0743 dN 0.1053 dS 1.4168
CCV_VV_ortho	t 1.2280 S 678.5 N 1919.5 dN/dS 0.1719 dN 0.1813 dS 1.0544
CCV_VV_ortho	t 2.4365 S 92.2 N 279.8 dN/dS 0.1078 dN 0.2661 dS 2.4684
CCV_VV_ortho	t 1.1072 S 423.5 N 1334.5 dN/dS 0.1278 dN 0.1396 dS 1.0923
CCV_VV_ortho	t 1.0075 S 228.1 N 719.9 dN/dS 0.0534 dN 0.0638 dS 1.1944
CCV_VV_ortho	t 1.5006 S 529.7 N 1585.3 dN/dS 0.1858 dN 0.2385 dS 1.2834
CCV_VV_ortho	t 0.9841 S 683.5 N 2190.5 dN/dS 0.0839 dN 0.0912 dS 1.0870
CCV_VV_ortho	t 3.3896 S 262.9 N 718.1 dN/dS 0.1835 dN 0.5153 dS 2.8088
CCV_VV_ortho	t 1.2881 S 649.7 N 1957.3 dN/dS 0.1283 dN 0.1595 dS 1.2424
CCV_VV_ortho	t 1.6812 S 228.2 N 701.8 dN/dS 0.1263 dN 0.2078 dS 1.6451
CCV_VV_ortho	t 1.1759 S 240.6 N 644.4 dN/dS 0.1106 dN 0.1230 dS 1.1123
CCV_VV_ortho	t 1.2211 S 273.0 N 729.0 dN/dS 0.1119 dN 0.1287 dS 1.1503
CCV_VV_ortho	t 1.0789 S 377.9 N 978.1 dN/dS 0.0737 dN 0.0799 dS 1.0836
CCV_VV_ortho	t 1.2736 S 425.9 N 1182.1 dN/dS 0.1397 dN 0.1614 dS 1.1550
CCV_VV_ortho	t 0.9620 S 399.0 N 1134.0 dN/dS 0.0965 dN 0.0933 dS 0.9668
CCV_VV_ortho	t 2.1428 S 490.8 N 1399.2 dN/dS 0.1242 dN 0.2523 dS 2.0310
CCV_VV_ortho	t 1.4763 S 181.4 N 550.6 dN/dS 0.1027 dN 0.1554 dS 1.5139
CCV_VV_ortho	t 1.9099 S 509.6 N 1413.4 dN/dS 0.1224 dN 0.2196 dS 1.7933
CCV_VV_ortho	t 1.3251 S 148.8 N 379.2 dN/dS 0.1979 dN 0.2062 dS 1.0418
CCV_VV_ortho	t 1.4603 S 90.5 N 239.5 dN/dS 0.0597 dN 0.0915 dS 1.5329
CCV_VV_ortho	t 1.4874 S 426.4 N 1331.6 dN/dS 0.1757 dN 0.2319 dS 1.3199
CCV_VV_ortho	t 1.3642 S 321.0 N 780.0 dN/dS 0.1188 dN 0.1438 dS 1.2102
CCV_VV_ortho	t 1.8925 S 113.7 N 333.3 dN/dS 0.0480 dN 0.1044 dS 2.1736
CCV_VV_ortho	t 1.2747 S 329.5 N 867.5 dN/dS 0.1064 dN 0.1283 dS 1.2059
CCV_VV_ortho	t 1.7707 S 329.2 N 768.8 dN/dS 0.0729 dN 0.1227 dS 1.6820
CCV_VV_ortho	t 2.5095 S 222.8 N 551.2 dN/dS 0.1316 dN 0.2885 dS 2.1926
CCV_VV_ortho	t 1.2329 S 256.4 N 727.6 dN/dS 0.1068 dN 0.1292 dS 1.2103
CCV_VV_ortho	t 1.7421 S 698.7 N 2277.3 dN/dS 0.1095 dN 0.1996 dS 1.8229
CCV_VV_ortho	t 1.0349 S 569.5 N 1446.5 dN/dS 0.0911 dN 0.0904 dS 0.9916
CCV_VV_ortho	t 1.4581 S 933.7 N 2792.3 dN/dS 0.0880 dN 0.1351 dS 1.5354
CCV_VV_ortho	t 2.1254 S 639.3 N 1802.7 dN/dS 0.1488 dN 0.2837 dS 1.9064
CCV_VV_ortho	t 1.8803 S 411.9 N 965.1 dN/dS 0.0858 dN 0.1497 dS 1.7447
CCV_VV_ortho	t 1.5535 S 144.4 N 398.6 dN/dS 0.2809 dN 0.3081 dS 1.0968
CCV_VV_ortho	t 0.9785 S 662.0 N 2044.0 dN/dS 0.0503 dN 0.0581 dS 1.1540
CCV_VV_ortho	t 1.3209 S 912.8 N 2750.2 dN/dS 0.1472 dN 0.1802 dS 1.2239
CCV_VV_ortho	t 2.1368 S 342.9 N 857.1 dN/dS 0.1482 dN 0.2695 dS 1.8188
CCV_VV_ortho	t 1.7588 S 282.7 N 737.3 dN/dS 0.1940 dN 0.2725 dS 1.4046
CCV_VV_ortho	t 2.9250 S 264.5 N 767.5 dN/dS 0.1384 dN 0.3757 dS 2.7140
CCV_VV_ortho	t 1.7790 S 526.1 N 1447.9 dN/dS 0.1362 dN 0.2204 dS 1.6186
CCV_VV_ortho	t 1.3196 S 562.8 N 1543.2 dN/dS 0.2081 dN 0.2181 dS 1.0481
CCV_VV_ortho	t 2.1242 S 200.8 N 612.2 dN/dS 0.0683 dN 0.1620 dS 2.3724
CCV_VV_ortho	t 1.2211 S 273.0 N 825.0 dN/dS 0.0748 dN 0.0999 dS 1.3353
CCV_VV_ortho	t 1.5073 S 570.7 N 1586.3 dN/dS 0.2177 dN 0.2576 dS 1.1830
CCV_VV_ortho	t 1.3228 S 568.2 N 1783.8 dN/dS 0.0656 dN 0.0993 dS 1.5136
CCV_VV_ortho	t 2.5273 S 384.4 N 827.6 dN/dS 0.0575 dN 0.1360 dS 2.3635
CCV_VV_ortho	t 1.8440 S 181.6 N 499.4 dN/dS 0.0840 dN 0.1573 dS 1.8726
CCV_VV_ortho	t 1.8703 S 185.2 N 522.8 dN/dS 0.0757 dN 0.1487 dS 1.9638
CCV_VV_ortho	t 1.4304 S 462.7 N 1208.3 dN/dS 0.1213 dN 0.1587 dS 1.3078
CCV_VV_ortho	t 4.3341 S 270.1 N 830.9 dN/dS 0.1809 dN 0.6844 dS 3.7835
CCV_VV_ortho	t 1.3749 S 206.7 N 552.3 dN/dS 0.2077 dN 0.2248 dS 1.0823
CCV_VV_ortho	t 2.0178 S 115.3 N 256.7 dN/dS 0.0378 dN 0.0757 dS 2.0016
CCV_VV_ortho	t 1.4267 S 712.5 N 2320.5 dN/dS 0.1282 dN 0.1831 dS 1.4280
CCV_VV_ortho	t 1.2173 S 1417.2 N 4204.8 dN/dS 0.1311 dN 0.1519 dS 1.1590
CCV_VV_ortho	t 1.5165 S 128.7 N 378.3 dN/dS 0.0757 dN 0.1233 dS 1.6291
CCV_VV_ortho	t 2.3571 S 391.9 N 1000.1 dN/dS 0.0614 dN 0.1480 dS 2.4128
CCV_VV_ortho	t 1.0214 S 196.5 N 547.5 dN/dS 0.1550 dN 0.1396 dS 0.9004
CCV_VV_ortho	t 4.3654 S 201.6 N 560.4 dN/dS 0.0381 dN 0.1895 dS 4.9733
CCV_VV_ortho	t 1.9054 S 204.4 N 743.6 dN/dS 0.1183 dN 0.2437 dS 2.0595
CCV_VV_ortho	t 1.1982 S 284.9 N 768.1 dN/dS 0.2150 dN 0.2009 dS 0.9346
CCV_VV_ortho	t 1.0605 S 489.7 N 1451.3 dN/dS 0.0769 dN 0.0878 dS 1.1411
CCV_VV_ortho	t 2.0541 S 426.6 N 1181.4 dN/dS 0.2328 dN 0.3653 dS 1.5691
CCV_VV_ortho	t 1.0667 S 292.8 N 853.2 dN/dS 0.0993 dN 0.1071 dS 1.0794
CCV_VV_ortho	t 1.5954 S 344.3 N 897.7 dN/dS 0.1344 dN 0.1910 dS 1.4205
CCV_VV_ortho	t 1.3240 S 360.7 N 968.3 dN/dS 0.0995 dN 0.1277 dS 1.2833
CCV_VV_ortho	t 1.7564 S 327.2 N 887.8 dN/dS 0.3170 dN 0.3705 dS 1.1689
CCV_VV_ortho	t 1.3045 S 454.8 N 1366.2 dN/dS 0.1523 dN 0.1820 dS 1.1944
CCV_VV_ortho	t 1.2169 S 372.5 N 1013.5 dN/dS 0.1299 dN 0.1449 dS 1.1152
CCV_VV_ortho	t 1.4435 S 333.6 N 1031.4 dN/dS 0.1428 dN 0.1950 dS 1.3659
CCV_VV_ortho	t 1.1826 S 406.0 N 1082.0 dN/dS 0.1555 dN 0.1588 dS 1.0215
CCV_VV_ortho	t 1.2105 S 329.7 N 930.3 dN/dS 0.1104 dN 0.1298 dS 1.1757
CCV_VV_ortho	t 1.3427 S 396.5 N 1181.5 dN/dS 0.0857 dN 0.1216 dS 1.4189
CCV_VV_ortho	t 4.0228 S 505.6 N 1546.4 dN/dS 0.1958 dN 0.6664 dS 3.4042
[truncated: 10,374 more rows]
