# Supplementary material for: Pests, diseases, and aridity have shaped the genome of Corymbia citriodora
Source: Commun Biol. 2021 May 10;4:537. doi: 10.1038/s42003-021-02009-0 (PMC8110574; doi:10.1038/s42003-021-02009-0)
Supplement: Supplementary file 6 — Supplementary Data File 4 [file 42003_2021_2009_MOESM6_ESM.xlsx]

## Sheet: figure3_syntenyBlocks
block.id	genome1	genome2	chr1	chr2	start1	start2	end1	end2	rankstart1	rankstart2	rankend1	rankend2	n.mapping	orient	Syntenic mapping positions between Corymbia and Eucalyptus. Data visualized in Figure 3 is derived from columns "chr1","chr2","start1","start2","end1","end2","orient"
blk_1	Corymbia	Egrandis	chr1	Chr01	567084	44231	1336951	2153604	1	1	35	35	35	+
blk_347	Corymbia	Egrandis	chr1	Chr01	1840102	2613551	3045422	6576534	36	36	80	82	47	-
blk_393	Corymbia	Egrandis	chr1	Chr01	3969197	8060095	10223048	17720284	81	83	162	192	74	+
blk_404	Corymbia	Egrandis	chr1	Chr01	9233950	13498200	10567498	14365473	152	114	181	140	27	-
blk_417	Corymbia	Egrandis	chr1	Chr01	10618231	17249090	15439184	24309505	182	179	242	233	53	+
blk_2	Corymbia	Egrandis	chr1	Chr01	10768549	15660519	10771374	15663119	183	157	183	157	1	+
blk_13	Corymbia	Egrandis	chr1	Chr01	14887842	26229742	15014284	26736590	234	273	241	280	8	+
blk_35	Corymbia	Egrandis	chr1	Chr01	15677202	24441817	18343030	27868058	243	234	318	320	62	-
blk_47	Corymbia	Egrandis	chr1	Chr01	17739069	27516876	17742252	27523423	294	309	294	309	1	+
blk_24	Corymbia	Egrandis	chr1	Chr01	17990338	26789924	18904040	28207196	305	282	336	322	19	+
blk_58	Corymbia	Egrandis	chr1	Chr01	18735683	28310021	19708751	29582053	322	323	396	397	75	-
blk_70	Corymbia	Egrandis	chr1	Chr01	20132696	29742542	20744268	30470352	397	398	433	437	37	-
blk_81	Corymbia	Egrandis	chr1	Chr01	20819433	30225332	25131501	36005960	434	428	597	597	162	+
blk_93	Corymbia	Egrandis	chr1	Chr01	21445364	31450222	21837250	32336284	436	465	439	468	4	+
blk_104	Corymbia	Egrandis	chr1	Chr01	25243396	35962571	25630366	36514824	598	596	635	634	38	-
blk_116	Corymbia	Egrandis	chr1	Chr01	25641748	37061061	26375223	37984735	636	676	680	722	38	-
blk_127	Corymbia	Egrandis	chr1	Chr01	25659504	36549627	25743306	36639222	637	635	643	641	7	+
blk_115	Corymbia	Egrandis	chr1	Chr01	26422662	37836851	26739307	38239497	681	714	699	732	19	+
blk_229	Corymbia	Egrandis	chr1	Chr01	26749462	39397972	27272907	40229383	700	800	742	842	43	-
blk_371	Corymbia	Egrandis	chr1	Chr01	27443016	38317824	28287054	39403278	743	733	810	800	68	+
blk_382	Corymbia	Egrandis	chr1	Chr01	28360422	37727527	28392534	37797778	811	704	813	712	3	-
blk_412	Corymbia	Egrandis	chr1	Chr01	28640428	41172903	29979416	42664216	814	890	913	953	64	-
blk_413	Corymbia	Egrandis	chr1	Chr01	30409789	43215936	30966132	43885166	914	955	956	990	36	-
blk_414	Corymbia	Egrandis	chr1	Chr01	30824123	43886840	31417401	44925107	949	991	1010	1052	62	+
blk_415	Corymbia	Egrandis	chr1	Chr01	31195092	43194145	31199460	43197404	985	954	985	954	1	+
blk_51	Corymbia	Egrandis	chr10	Chr10	332752	7165872	3717367	11066563	1	208	113	318	112	-
blk_52	Corymbia	Egrandis	chr10	Chr10	3707420	6171744	3735293	6338046	112	147	114	149	3	-
blk_53	Corymbia	Egrandis	chr10	Chr10	4278982	6497211	4591777	6885417	115	151	143	179	29	-
blk_54	Corymbia	Egrandis	chr10	Chr10	4603692	6895413	4827222	7158037	144	180	171	207	28	+
blk_55	Corymbia	Egrandis	chr10	Chr10	5023256	4347820	6317444	6170860	172	108	225	146	39	+
blk_56	Corymbia	Egrandis	chr10	Chr10	5730793	1020265	9210390	4349175	207	1	319	108	108	-
blk_57	Corymbia	Egrandis	chr10	Chr10	6636021	6486386	6639476	6488392	246	150	246	150	1	+
blk_98	Corymbia	Egrandis	chr10	Chr10	9010553	12896968	13439367	21344664	318	319	389	389	71	+
blk_102	Corymbia	Egrandis	chr10	Chr10	14025674	24589849	14666797	24960780	390	486	419	514	29	-
blk_103	Corymbia	Egrandis	chr10	Chr10	14606859	20740041	17007187	24609199	418	384	486	487	70	+
blk_105	Corymbia	Egrandis	chr10	Chr10	17087772	25082934	17981512	26806609	487	515	555	584	69	-
blk_106	Corymbia	Egrandis	chr10	Chr10	18526676	26319717	18853345	27149835	556	578	561	589	3	+
blk_107	Corymbia	Egrandis	chr10	Chr10	18827385	27081007	19223527	27631029	558	586	600	631	45	-
blk_108	Corymbia	Egrandis	chr10	Chr10	19341022	27946542	20918278	29548039	601	632	644	674	48	+
blk_109	Corymbia	Egrandis	chr10	Chr10	20944159	30447931	22354759	33402485	645	707	706	770	67	+
blk_110	Corymbia	Egrandis	chr10	Chr10	22677990	29869731	22997447	30418607	707	675	738	706	32	-
blk_99	Corymbia	Egrandis	chr10	Chr10	23412401	33547869	24448637	34519189	739	771	775	807	37	+
blk_100	Corymbia	Egrandis	chr10	Chr10	24211981	35778422	24907759	36343255	764	860	820	905	46	-
blk_101	Corymbia	Egrandis	chr10	Chr10	24934121	36131246	24939141	36134089	821	896	821	896	1	+
blk_166	Corymbia	Egrandis	chr11	Chr11	10949	31191317	661476	32597983	1	682	33	717	36	-
blk_167	Corymbia	Egrandis	chr11	Chr11	949707	32830200	8629036	42960680	34	718	411	1128	371	+
blk_168	Corymbia	Egrandis	chr11	Chr11	7431658	43129035	8158671	43521494	363	1142	377	1161	7	+
blk_169	Corymbia	Egrandis	chr11	Chr11	9048873	43715186	9373454	43986555	412	1168	437	1193	26	+
blk_170	Corymbia	Egrandis	chr11	Chr11	9578293	43011740	10196926	43713720	438	1129	470	1167	33	+
blk_212	Corymbia	Egrandis	chr11	Chr11	10890077	16965807	19282771	28853880	471	460	614	602	129	-
blk_216	Corymbia	Egrandis	chr11	Chr11	15771708	17508348	16534362	18084741	564	473	578	488	15	-
blk_217	Corymbia	Egrandis	chr11	Chr11	19522885	15988325	19525432	15990625	615	395	615	395	1	+
blk_219	Corymbia	Egrandis	chr11	Chr11	19599211	16313522	20024825	16772474	616	416	659	459	44	+
blk_220	Corymbia	Egrandis	chr11	Chr11	20470178	14156593	21933192	16312032	660	366	709	415	50	-
blk_221	Corymbia	Egrandis	chr11	Chr11	22328031	11605024	23399745	14149009	710	295	781	365	72	+
blk_222	Corymbia	Egrandis	chr11	Chr11	23586493	5878780	25374778	11045637	782	227	844	294	71	-
blk_223	Corymbia	Egrandis	chr11	Chr11	25524822	2888580	28233543	5561047	845	158	904	226	70	-
blk_224	Corymbia	Egrandis	chr11	Chr11	28650974	808326	29664484	2068631	905	41	990	125	85	-
blk_213	Corymbia	Egrandis	chr11	Chr11	29345337	1994525	29352786	1996362	953	121	953	121	1	+
blk_214	Corymbia	Egrandis	chr11	Chr11	29683283	2496122	29979385	2807689	991	126	1022	157	32	+
blk_215	Corymbia	Egrandis	chr11	Chr11	30245818	394223	30559504	765565	1023	1	1062	40	40	-
blk_304	Corymbia	Egrandis	chr2	Chr02	1161	179562	409987	1194651	1	1	31	31	31	-
blk_305	Corymbia	Egrandis	chr2	Chr02	424748	1237989	3847754	5720029	32	32	146	147	115	+
blk_306	Corymbia	Egrandis	chr2	Chr02	3863510	5298162	4689628	6544117	147	144	188	178	31	-
blk_307	Corymbia	Egrandis	chr2	Chr02	4526791	6511465	5010974	7040711	177	177	211	210	34	+
blk_308	Corymbia	Egrandis	chr2	Chr02	5859094	7441585	18431835	32356067	266	211	377	322	112	+
blk_309	Corymbia	Egrandis	chr2	Chr02	18996362	32352014	24166961	37476298	378	322	416	360	39	-
blk_310	Corymbia	Egrandis	chr2	Chr02	24560464	38461947	27688426	41009263	417	361	433	377	17	+
blk_138	Corymbia	Egrandis	chr2	Chr02	28141912	57472541	30385755	58945657	434	1090	533	1189	100	-
blk_149	Corymbia	Egrandis	chr2	Chr02	30474258	57049458	30958792	57439975	534	1046	577	1089	44	+
blk_253	Corymbia	Egrandis	chr2	Chr02	31475760	44570067	32034494	45245110	578	471	630	523	53	+
blk_260	Corymbia	Egrandis	chr2	Chr02	32113911	42704403	32695290	44018999	631	445	656	470	26	-
blk_261	Corymbia	Egrandis	chr2	Chr02	32733436	45264143	33114675	45712223	657	524	688	555	32	+
blk_262	Corymbia	Egrandis	chr2	Chr02	33485048	46041226	33784534	46361917	689	583	716	610	28	+
blk_263	Corymbia	Egrandis	chr2	Chr02	33885880	45718159	34109665	45979128	717	556	743	582	27	-
blk_264	Corymbia	Egrandis	chr2	Chr02	34314480	46537698	34524795	46971565	744	611	746	613	3	+
blk_265	Corymbia	Egrandis	chr2	Chr02	34663321	48127970	35066466	48634038	747	614	775	641	28	-
blk_267	Corymbia	Egrandis	chr2	Chr02	34721109	51031471	34722552	51033327	754	705	754	705	1	+
blk_268	Corymbia	Egrandis	chr2	Chr02	35103132	48927185	36217218	50884882	776	642	838	704	63	-
blk_254	Corymbia	Egrandis	chr2	Chr02	35846503	50882432	37845042	53023694	821	704	915	782	78	+
blk_256	Corymbia	Egrandis	chr2	Chr02	38850979	53413568	39479756	54625205	969	783	1031	845	63	-
blk_257	Corymbia	Egrandis	chr2	Chr02	39830106	54635523	40720984	55604043	1032	846	1126	940	95	+
blk_258	Corymbia	Egrandis	chr2	Chr02	41127309	55606602	42254066	56389404	1127	941	1181	997	55	-
blk_259	Corymbia	Egrandis	chr2	Chr02	42277996	56363355	42729883	57007391	1182	995	1232	1045	51	+
blk_390	Corymbia	Egrandis	chr3	Chr03	192940	176012	3169648	11278009	1	1	128	127	129	+
blk_391	Corymbia	Egrandis	chr3	Chr03	2643739	11282706	3482416	12418961	122	128	161	207	35	-
blk_392	Corymbia	Egrandis	chr3	Chr03	3618058	13158456	42647089	83527120	162	249	775	817	576	+
blk_394	Corymbia	Egrandis	chr3	Chr03	5212801	13204838	5220219	13210420	195	250	195	250	1	+
blk_395	Corymbia	Egrandis	chr3	Chr03	31594747	56079060	32481589	58298973	525	570	540	589	15	+
blk_396	Corymbia	Egrandis	chr3	Chr03	34604747	75440049	35798912	75441088	578	711	585	711	2	+
blk_397	Corymbia	Egrandis	chr3	Chr03	36205305	76260097	36988058	76302053	595	731	601	732	2	+
blk_401	Corymbia	Egrandis	chr4	Chr04	5	44690	755680	4547888	1	1	44	45	45	+
blk_402	Corymbia	Egrandis	chr4	Chr04	2567028	5310782	5030335	9885179	45	46	91	92	47	-
blk_403	Corymbia	Egrandis	chr4	Chr04	5877329	10374149	9658241	17659494	92	93	157	158	66	+
blk_405	Corymbia	Egrandis	chr4	Chr04	10419379	19661973	11722744	21126313	158	181	175	208	18	+
blk_406	Corymbia	Egrandis	chr4	Chr04	13144145	17597162	20104391	27118492	227	152	324	230	55	+
blk_407	Corymbia	Egrandis	chr4	Chr04	18745548	36592903	22220960	39184495	317	611	383	672	61	-
blk_408	Corymbia	Egrandis	chr4	Chr04	22258373	35092468	23390552	35887852	384	504	473	559	56	-
blk_409	Corymbia	Egrandis	chr4	Chr04	23736195	34523670	24203273	35067548	474	467	510	503	37	+
blk_410	Corymbia	Egrandis	chr4	Chr04	24214358	31914838	25997580	34526125	511	321	657	467	147	-
blk_411	Corymbia	Egrandis	chr4	Chr04	28154145	30551114	29053213	31205485	711	231	751	271	41	+
blk_416	Corymbia	Egrandis	chr4	Chr04	29162148	39246349	30201298	40453768	752	673	843	764	92	+
blk_423	Corymbia	Egrandis	chr5	Chr05	10976	458731	241181	817092	1	1	34	34	34	-
blk_424	Corymbia	Egrandis	chr5	Chr05	247653	1086643	640721	2080596	35	35	67	67	33	-
blk_5	Corymbia	Egrandis	chr5	Chr05	723628	4133718	1026492	4554341	68	188	100	220	33	+
blk_425	Corymbia	Egrandis	chr5	Chr05	1203367	2095778	2861896	3779788	101	68	220	187	120	+
blk_426	Corymbia	Egrandis	chr5	Chr05	2862902	4553791	3553467	5262332	221	220	257	256	37	-
blk_427	Corymbia	Egrandis	chr5	Chr05	3915392	5539439	3942980	5550903	258	257	259	258	2	+
blk_428	Corymbia	Egrandis	chr5	Chr05	4680265	5758389	9759231	12375533	312	259	394	342	90	+
blk_429	Corymbia	Egrandis	chr5	Chr05	10396839	11797292	27029512	34807522	449	334	569	467	132	+
blk_430	Corymbia	Egrandis	chr5	Chr05	28743938	35845922	41022702	57705646	621	468	692	554	72	+
blk_3	Corymbia	Egrandis	chr5	Chr05	37651992	54328026	44296203	70341340	665	525	760	640	76	-
blk_4	Corymbia	Egrandis	chr5	Chr05	43821039	62270128	45221175	68678765	746	592	769	627	25	+
blk_421	Corymbia	Egrandis	chr5	Chr05	45262620	65953493	46012013	71012036	770	613	801	661	34	-
blk_422	Corymbia	Egrandis	chr5	Chr05	46113067	71153004	46845473	72332888	802	662	838	698	37	+
blk_11	Corymbia	Egrandis	chr6	Chr06	2220019	20125946	3972578	23338075	80	350	223	493	144	-
blk_12	Corymbia	Egrandis	chr6	Chr06	5252583	3578284	5589519	4071192	224	32	255	63	32	+
blk_14	Corymbia	Egrandis	chr6	Chr06	5859415	1701885	6739546	3573637	256	1	286	31	31	+
blk_15	Corymbia	Egrandis	chr6	Chr06	7379005	4274633	18635217	19806249	287	64	607	337	270	+
blk_18	Corymbia	Egrandis	chr6	Chr06	10472448	48401433	10929490	49108696	383	1196	422	1235	40	+
blk_16	Corymbia	Egrandis	chr6	Chr06	13957599	10710040	13995135	10772782	501	177	506	182	6	-
blk_17	Corymbia	Egrandis	chr6	Chr06	18068749	19848625	18167149	19957519	574	338	585	349	12	+
blk_19	Corymbia	Egrandis	chr6	Chr06	19087211	31278423	22967559	34561000	608	545	669	606	62	+
blk_20	Corymbia	Egrandis	chr6	Chr06	23134239	51655430	26089256	56370975	670	1283	756	1369	87	-
blk_21	Corymbia	Egrandis	chr6	Chr06	27546992	50477637	27971589	50979130	757	1236	803	1282	47	+
blk_22	Corymbia	Egrandis	chr6	Chr06	29101596	41591799	31549343	43564022	804	771	971	938	168	+
blk_23	Corymbia	Egrandis	chr6	Chr06	31869496	43673599	33221309	44706278	972	939	1075	1040	104	-
blk_25	Corymbia	Egrandis	chr6	Chr06	33594438	44177753	33595647	44179037	1076	991	1076	991	1	+
blk_26	Corymbia	Egrandis	chr6	Chr06	33839351	44703387	35806627	47567734	1077	1040	1160	1162	84	+
blk_27	Corymbia	Egrandis	chr6	Chr06	35945736	39061380	36624425	39772638	1161	691	1222	752	62	+
blk_28	Corymbia	Egrandis	chr6	Chr06	37845427	37937202	38168693	38920978	1223	642	1245	690	23	+
blk_29	Corymbia	Egrandis	chr6	Chr06	38184540	39483886	38186304	39488353	1246	726	1246	726	1	+
blk_30	Corymbia	Egrandis	chr6	Chr06	38283233	37414653	39193442	37911519	1247	607	1281	641	35	+
blk_31	Corymbia	Egrandis	chr6	Chr06	39398619	40091501	39669107	40931052	1282	753	1299	770	18	+
blk_33	Corymbia	Egrandis	chr7	Chr07	1343	55776	28134558	40328521	1	1	219	218	218	+
blk_40	Corymbia	Egrandis	chr7	Chr07	27187654	38975970	28797913	40941934	217	204	254	252	36	-
blk_41	Corymbia	Egrandis	chr7	Chr07	29093118	41190551	29109426	41598338	255	253	256	254	2	+
blk_42	Corymbia	Egrandis	chr7	Chr07	29212055	41882457	29769663	42534802	257	255	293	291	37	-
blk_43	Corymbia	Egrandis	chr7	Chr07	29959649	42651032	29960950	42652417	294	292	294	292	1	+
blk_44	Corymbia	Egrandis	chr7	Chr07	30539803	45045932	32125832	46244046	295	346	387	438	93	+
blk_45	Corymbia	Egrandis	chr7	Chr07	32615135	47810621	32841979	48500334	388	518	413	543	26	-
blk_46	Corymbia	Egrandis	chr7	Chr07	33416658	47013384	33418672	47015884	465	485	465	485	1	+
blk_48	Corymbia	Egrandis	chr7	Chr07	33464331	46331067	34457293	47679419	466	439	542	517	78	+
blk_49	Corymbia	Egrandis	chr7	Chr07	34510946	48853395	34786925	49164809	543	544	574	575	32	-
blk_34	Corymbia	Egrandis	chr7	Chr07	34805374	49163504	35631496	50317491	575	575	620	622	48	+
blk_36	Corymbia	Egrandis	chr7	Chr07	35676247	51372174	35906436	51607772	621	660	644	683	24	+
blk_37	Corymbia	Egrandis	chr7	Chr07	36510788	50526862	36898019	51283850	645	623	681	659	37	+
blk_38	Corymbia	Egrandis	chr7	Chr07	37322941	52934917	38184558	53887370	682	775	729	822	48	+
blk_39	Corymbia	Egrandis	chr7	Chr07	38203860	54228252	38593661	54742328	730	823	770	865	43	-
blk_64	Corymbia	Egrandis	chr8	Chr08	35496	405528	5636090	9216722	1	1	166	166	166	+
blk_77	Corymbia	Egrandis	chr8	Chr08	5657791	9222882	6256156	10056708	167	167	224	224	58	-
blk_84	Corymbia	Egrandis	chr8	Chr08	6385777	10080634	8826964	13960511	225	225	348	306	84	+
blk_85	Corymbia	Egrandis	chr8	Chr08	9539653	14739095	17068440	33165300	349	307	477	472	130	+
blk_86	Corymbia	Egrandis	chr8	Chr08	17002274	36683315	18668565	38966956	475	497	492	519	7	-
blk_87	Corymbia	Egrandis	chr8	Chr08	17814079	41176565	19259448	43272897	480	555	521	600	38	+
blk_88	Corymbia	Egrandis	chr8	Chr08	19296975	38606390	19428563	39154530	522	517	525	521	4	+
blk_89	Corymbia	Egrandis	chr8	Chr08	19467200	39316609	21075790	40847922	526	523	555	552	30	-
blk_91	Corymbia	Egrandis	chr8	Chr08	21167324	48927597	21682269	50381703	556	664	595	692	14	-
blk_65	Corymbia	Egrandis	chr8	Chr08	21894899	40797789	21964467	40875434	609	551	612	554	4	+
blk_90	Corymbia	Egrandis	chr8	Chr08	22110698	33211931	24849908	39286400	613	473	653	522	40	-
blk_66	Corymbia	Egrandis	chr8	Chr08	23256745	48771423	23262279	48774228	641	657	641	657	1	+
blk_67	Corymbia	Egrandis	chr8	Chr08	24045837	43296992	33579935	51211751	652	601	750	700	87	+
blk_69	Corymbia	Egrandis	chr8	Chr08	27562685	41775683	29227749	42097249	672	562	681	571	10	-
blk_68	Corymbia	Egrandis	chr8	Chr08	34264476	51529962	41532927	55724988	802	701	903	757	57	+
blk_92	Corymbia	Egrandis	chr8	Chr08	35581985	28121115	36400478	29724031	805	423	840	458	36	-
blk_71	Corymbia	Egrandis	chr8	Chr08	39983121	55889136	41168766	56476632	860	758	877	767	10	+
blk_72	Corymbia	Egrandis	chr8	Chr08	41666971	57287773	42574375	59017131	904	792	933	822	31	+
blk_73	Corymbia	Egrandis	chr8	Chr08	42795764	56608411	43147793	57106561	934	768	957	791	24	-
blk_74	Corymbia	Egrandis	chr8	Chr08	43270183	59822983	43489810	60145044	958	846	982	870	25	+
blk_75	Corymbia	Egrandis	chr8	Chr08	43588465	59387909	43909806	59829164	983	823	1006	846	24	+
blk_76	Corymbia	Egrandis	chr8	Chr08	44012681	60269314	45916617	62921864	1007	874	1046	914	37	-
blk_78	Corymbia	Egrandis	chr8	Chr08	44990712	60188300	45013623	60249565	1009	871	1011	873	3	-
blk_79	Corymbia	Egrandis	chr8	Chr08	46178839	60977727	47298559	62903835	1047	908	1051	913	5	+
blk_80	Corymbia	Egrandis	chr8	Chr08	47847458	63095349	48266907	63472349	1079	915	1116	952	38	-
blk_82	Corymbia	Egrandis	chr8	Chr08	48337721	64233422	49380488	65472220	1117	953	1158	994	42	+
blk_83	Corymbia	Egrandis	chr8	Chr08	49415026	65486487	50058923	66516197	1159	995	1212	1048	54	-
blk_94	Corymbia	Egrandis	chr8	Chr08	53346372	68701595	53824230	69762999	1315	1091	1344	1120	30	+
blk_95	Corymbia	Egrandis	chr8	Chr08	54215966	66514296	54715655	67470857	1345	1048	1387	1090	43	+
blk_111	Corymbia	Egrandis	chr9	Chr09	24466	272513	1518665	4309672	1	1	23	23	23	+
blk_112	Corymbia	Egrandis	chr9	Chr09	1562393	4374027	2191138	5319834	24	24	55	55	32	-
blk_113	Corymbia	Egrandis	chr9	Chr09	2711066	5317988	12138297	21235602	56	55	213	190	138	+
blk_114	Corymbia	Egrandis	chr9	Chr09	11732130	33282023	14331563	35272533	190	720	277	805	86	-
blk_117	Corymbia	Egrandis	chr9	Chr09	14458495	30300411	15307909	31238766	278	613	334	668	57	+
blk_118	Corymbia	Egrandis	chr9	Chr09	15666603	28875713	17009294	29975286	335	550	398	612	64	-
blk_119	Corymbia	Egrandis	chr9	Chr09	17478688	25673050	18112673	26999160	399	430	464	495	66	+
blk_120	Corymbia	Egrandis	chr9	Chr09	18160364	25080152	18866503	25984160	465	366	530	444	66	+
blk_121	Corymbia	Egrandis	chr9	Chr09	19600079	23498007	20477352	25077526	580	286	639	365	60	-
blk_122	Corymbia	Egrandis	chr9	Chr09	20628175	23960522	20835715	24225280	640	323	659	343	20	-
blk_123	Corymbia	Egrandis	chr9	Chr09	20869119	22445111	21449981	23262210	660	221	724	285	65	-
blk_124	Corymbia	Egrandis	chr9	Chr09	21469660	21577086	21711966	21844701	725	191	754	220	30	+
blk_125	Corymbia	Egrandis	chr9	Chr09	24411957	37860137	24753311	38310220	755	842	798	885	44	-
