# Supplementary material for: Pests, diseases, and aridity have shaped the genome of Corymbia citriodora
Source: Commun Biol. 2021 May 10;4:537. doi: 10.1038/s42003-021-02009-0 (PMC8110574; doi:10.1038/s42003-021-02009-0)
Supplement: Supplementary file 7 — Supplementary Data File 5 [file 42003_2021_2009_MOESM7_ESM.xlsx]

## Sheet: figure4_panelA_pairwiseKs
CCV_paralogs	t 0.3815 S 815.2 N 2535.8 dN/dS 0.8372 dN 0.1214 dS 0.1450						Pairwise Ks values among paralogs for Figure 4a. Data from last column is being displayed
CCV_paralogs	t 0.3815 S 815.2 N 2535.8 dN/dS 0.8372 dN 0.1214 dS 0.1450
CCV_paralogs	t 1.2479 S 230.3 N 1029.7 dN/dS 0.4399 dN 0.3374 dS 0.7670
CCV_paralogs	t 1.2479 S 230.3 N 1029.7 dN/dS 0.4399 dN 0.3374 dS 0.7670
CCV_paralogs	t 0.7893 S 871.4 N 2326.6 dN/dS 0.7815 dN 0.2445 dS 0.3128
CCV_paralogs	t 0.7893 S 871.4 N 2326.6 dN/dS 0.7815 dN 0.2445 dS 0.3128
CCV_paralogs	t 0.5207 S 323.0 N 811.0 dN/dS 0.3676 dN 0.1165 dS 0.3169
CCV_paralogs	t 0.5207 S 323.0 N 811.0 dN/dS 0.3676 dN 0.1165 dS 0.3169
CCV_paralogs	t 1.2544 S 274.8 N 829.2 dN/dS 0.1064 dN 0.1354 dS 1.2716
CCV_paralogs	t 1.2544 S 274.8 N 829.2 dN/dS 0.1064 dN 0.1354 dS 1.2716
CCV_paralogs	t 2.6387 S 206.1 N 615.9 dN/dS 0.6513 dN 0.7755 dS 1.1906
CCV_paralogs	t 2.6387 S 206.1 N 615.9 dN/dS 0.6513 dN 0.7755 dS 1.1906
CCV_paralogs	t 0.9736 S 307.2 N 799.8 dN/dS 0.1277 dN 0.1121 dS 0.8777
CCV_paralogs	t 0.9736 S 307.2 N 799.8 dN/dS 0.1277 dN 0.1121 dS 0.8777
CCV_paralogs	t 0.3576 S 467.2 N 1335.8 dN/dS 1.0965 dN 0.1220 dS 0.1113
CCV_paralogs	t 0.3576 S 467.2 N 1335.8 dN/dS 1.0965 dN 0.1220 dS 0.1113
CCV_paralogs	t 0.5967 S 382.0 N 1082.0 dN/dS 0.2971 dN 0.1230 dS 0.4140
CCV_paralogs	t 0.5967 S 382.0 N 1082.0 dN/dS 0.2971 dN 0.1230 dS 0.4140
CCV_paralogs	t 1.8764 S 192.5 N 626.5 dN/dS 0.2914 dN 0.3980 dS 1.3658
CCV_paralogs	t 1.8764 S 192.5 N 626.5 dN/dS 0.2914 dN 0.3980 dS 1.3658
CCV_paralogs	t 0.1640 S 1123.4 N 2980.6 dN/dS 0.7379 dN 0.0498 dS 0.0675
CCV_paralogs	t 0.1640 S 1123.4 N 2980.6 dN/dS 0.7379 dN 0.0498 dS 0.0675
CCV_paralogs	t 1.2100 S 164.9 N 483.1 dN/dS 0.0295 dN 0.0430 dS 1.4586
CCV_paralogs	t 1.2100 S 164.9 N 483.1 dN/dS 0.0295 dN 0.0430 dS 1.4586
CCV_paralogs	t 0.1559 S 116.9 N 306.1 dN/dS 2.0870 dN 0.0607 dS 0.0291
CCV_paralogs	t 0.1559 S 116.9 N 306.1 dN/dS 2.0870 dN 0.0607 dS 0.0291
CCV_paralogs	t 0.8124 S 319.0 N 914.0 dN/dS 0.1062 dN 0.0852 dS 0.8026
CCV_paralogs	t 0.8124 S 319.0 N 914.0 dN/dS 0.1062 dN 0.0852 dS 0.8026
CCV_paralogs	t 0.3228 S 99.2 N 284.8 dN/dS 0.7084 dN 0.0973 dS 0.1373
CCV_paralogs	t 0.3228 S 99.2 N 284.8 dN/dS 0.7084 dN 0.0973 dS 0.1373
CCV_paralogs	t 0.6034 S 340.8 N 949.2 dN/dS 0.5285 dN 0.1628 dS 0.3080
CCV_paralogs	t 0.6034 S 340.8 N 949.2 dN/dS 0.5285 dN 0.1628 dS 0.3080
CCV_paralogs	t 0.0470 S 118.8 N 565.2 dN/dS 0.0845 dN 0.0054 dS 0.0643
CCV_paralogs	t 0.0470 S 118.8 N 565.2 dN/dS 0.0845 dN 0.0054 dS 0.0643
CCV_paralogs	t 0.0287 S 368.5 N 1146.5 dN/dS 0.1734 dN 0.0044 dS 0.0255
CCV_paralogs	t 0.0287 S 368.5 N 1146.5 dN/dS 0.1734 dN 0.0044 dS 0.0255
CCV_paralogs	t 1.7578 S 433.5 N 1147.5 dN/dS 0.1955 dN 0.2753 dS 1.4081
CCV_paralogs	t 1.7578 S 433.5 N 1147.5 dN/dS 0.1955 dN 0.2753 dS 1.4081
CCV_paralogs	t 1.2038 S 647.9 N 1803.1 dN/dS 0.2363 dN 0.2164 dS 0.9158
CCV_paralogs	t 1.2038 S 647.9 N 1803.1 dN/dS 0.2363 dN 0.2164 dS 0.9158
CCV_paralogs	t 0.0630 S 326.6 N 897.4 dN/dS 0.8302 dN 0.0199 dS 0.0240
CCV_paralogs	t 0.0630 S 326.6 N 897.4 dN/dS 0.8302 dN 0.0199 dS 0.0240
CCV_paralogs	t 2.1039 S 879.9 N 2417.1 dN/dS 0.2949 dN 0.4281 dS 1.4517
CCV_paralogs	t 2.1039 S 879.9 N 2417.1 dN/dS 0.2949 dN 0.4281 dS 1.4517
CCV_paralogs	t 1.0268 S 159.7 N 707.3 dN/dS 0.0934 dN 0.1227 dS 1.3145
CCV_paralogs	t 1.0268 S 159.7 N 707.3 dN/dS 0.0934 dN 0.1227 dS 1.3145
CCV_paralogs	t 1.1824 S 121.9 N 397.1 dN/dS 0.0456 dN 0.0666 dS 1.4614
CCV_paralogs	t 1.1824 S 121.9 N 397.1 dN/dS 0.0456 dN 0.0666 dS 1.4614
CCV_paralogs	t 0.2584 S 504.8 N 1283.2 dN/dS 0.4831 dN 0.0661 dS 0.1369
CCV_paralogs	t 0.2584 S 504.8 N 1283.2 dN/dS 0.4831 dN 0.0661 dS 0.1369
CCV_paralogs	t 1.1112 S 315.2 N 833.8 dN/dS 0.2323 dN 0.1943 dS 0.8362
CCV_paralogs	t 1.1112 S 315.2 N 833.8 dN/dS 0.2323 dN 0.1943 dS 0.8362
CCV_paralogs	t 0.0829 S 209.8 N 612.2 dN/dS 0.1275 dN 0.0101 dS 0.0789
CCV_paralogs	t 0.0829 S 209.8 N 612.2 dN/dS 0.1275 dN 0.0101 dS 0.0789
CCV_paralogs	t 0.8789 S 162.6 N 476.4 dN/dS 1.2019 dN 0.3061 dS 0.2547
CCV_paralogs	t 0.8789 S 162.6 N 476.4 dN/dS 1.2019 dN 0.3061 dS 0.2547
CCV_paralogs	t 1.2321 S 195.3 N 662.7 dN/dS 0.7375 dN 0.3799 dS 0.5151
CCV_paralogs	t 1.2321 S 195.3 N 662.7 dN/dS 0.7375 dN 0.3799 dS 0.5151
CCV_paralogs	t 0.4463 S 135.2 N 347.8 dN/dS 0.2329 dN 0.0774 dS 0.3323
CCV_paralogs	t 0.4463 S 135.2 N 347.8 dN/dS 0.2329 dN 0.0774 dS 0.3323
CCV_paralogs	t 1.5148 S 103.9 N 298.1 dN/dS 0.2987 dN 0.3143 dS 1.0520
CCV_paralogs	t 1.5148 S 103.9 N 298.1 dN/dS 0.2987 dN 0.3143 dS 1.0520
CCV_paralogs	t 0.6859 S 333.2 N 860.8 dN/dS 1.0892 dN 0.2340 dS 0.2148
CCV_paralogs	t 0.6859 S 333.2 N 860.8 dN/dS 1.0892 dN 0.2340 dS 0.2148
CCV_paralogs	t 0.4944 S 246.2 N 710.8 dN/dS 0.1915 dN 0.0790 dS 0.4125
CCV_paralogs	t 0.4944 S 246.2 N 710.8 dN/dS 0.1915 dN 0.0790 dS 0.4125
CCV_paralogs	t 0.3830 S 503.8 N 1347.2 dN/dS 0.5061 dN 0.1009 dS 0.1993
CCV_paralogs	t 0.3830 S 503.8 N 1347.2 dN/dS 0.5061 dN 0.1009 dS 0.1993
CCV_paralogs	t 0.1551 S 60.8 N 203.2 dN/dS 0.4508 dN 0.0404 dS 0.0896
CCV_paralogs	t 0.1551 S 60.8 N 203.2 dN/dS 0.4508 dN 0.0404 dS 0.0896
CCV_paralogs	t 0.5268 S 272.5 N 873.5 dN/dS 0.5272 dN 0.1447 dS 0.2746
CCV_paralogs	t 0.5268 S 272.5 N 873.5 dN/dS 0.5272 dN 0.1447 dS 0.2746
CCV_paralogs	t 1.2668 S 346.9 N 913.1 dN/dS 0.2417 dN 0.2265 dS 0.9374
CCV_paralogs	t 1.2668 S 346.9 N 913.1 dN/dS 0.2417 dN 0.2265 dS 0.9374
CCV_paralogs	t 0.0971 S 391.6 N 1105.4 dN/dS 0.1623 dN 0.0138 dS 0.0848
CCV_paralogs	t 0.0971 S 391.6 N 1105.4 dN/dS 0.1623 dN 0.0138 dS 0.0848
CCV_paralogs	t 0.8907 S 667.3 N 1801.7 dN/dS 0.4631 dN 0.2261 dS 0.4882
CCV_paralogs	t 0.8907 S 667.3 N 1801.7 dN/dS 0.4631 dN 0.2261 dS 0.4882
CCV_paralogs	t 1.0315 S 535.9 N 1465.1 dN/dS 0.3681 dN 0.2355 dS 0.6399
CCV_paralogs	t 1.0315 S 535.9 N 1465.1 dN/dS 0.3681 dN 0.2355 dS 0.6399
CCV_paralogs	t 0.5351 S 106.6 N 214.4 dN/dS 0.5032 dN 0.1343 dS 0.2669
CCV_paralogs	t 0.5351 S 106.6 N 214.4 dN/dS 0.5032 dN 0.1343 dS 0.2669
CCV_paralogs	t 1.5460 S 176.0 N 598.0 dN/dS 0.1332 dN 0.2078 dS 1.5603
CCV_paralogs	t 1.5460 S 176.0 N 598.0 dN/dS 0.1332 dN 0.2078 dS 1.5603
CCV_paralogs	t 1.7058 S 297.5 N 872.5 dN/dS 0.1583 dN 0.2418 dS 1.5271
CCV_paralogs	t 1.7058 S 297.5 N 872.5 dN/dS 0.1583 dN 0.2418 dS 1.5271
CCV_paralogs	t 0.3185 S 157.8 N 631.2 dN/dS 0.3673 dN 0.0790 dS 0.2150
CCV_paralogs	t 0.3185 S 157.8 N 631.2 dN/dS 0.3673 dN 0.0790 dS 0.2150
CCV_paralogs	t 0.9587 S 684.7 N 1844.3 dN/dS 0.4778 dN 0.2466 dS 0.5161
CCV_paralogs	t 0.9587 S 684.7 N 1844.3 dN/dS 0.4778 dN 0.2466 dS 0.5161
CCV_paralogs	t 0.1291 S 134.5 N 345.5 dN/dS 0.4018 dN 0.0304 dS 0.0756
CCV_paralogs	t 0.1291 S 134.5 N 345.5 dN/dS 0.4018 dN 0.0304 dS 0.0756
CCV_paralogs	t 0.6569 S 543.6 N 1526.4 dN/dS 0.4625 dN 0.1678 dS 0.3628
CCV_paralogs	t 0.6569 S 543.6 N 1526.4 dN/dS 0.4625 dN 0.1678 dS 0.3628
CCV_paralogs	t 0.2521 S 297.4 N 821.6 dN/dS 0.4951 dN 0.0661 dS 0.1335
CCV_paralogs	t 0.2521 S 297.4 N 821.6 dN/dS 0.4951 dN 0.0661 dS 0.1335
CCV_paralogs	t 0.2707 S 388.0 N 932.0 dN/dS 0.8997 dN 0.0874 dS 0.0971
CCV_paralogs	t 0.2707 S 388.0 N 932.0 dN/dS 0.8997 dN 0.0874 dS 0.0971
CCV_paralogs	t 0.7605 S 918.3 N 2555.7 dN/dS 0.5133 dN 0.2027 dS 0.3949
CCV_paralogs	t 0.7605 S 918.3 N 2555.7 dN/dS 0.5133 dN 0.2027 dS 0.3949
CCV_paralogs	t 0.3584 S 313.3 N 826.7 dN/dS 0.2826 dN 0.0704 dS 0.2490
CCV_paralogs	t 0.3584 S 313.3 N 826.7 dN/dS 0.2826 dN 0.0704 dS 0.2490
CCV_paralogs	t 1.0220 S 114.1 N 329.9 dN/dS 0.0427 dN 0.0504 dS 1.1797
CCV_paralogs	t 1.0220 S 114.1 N 329.9 dN/dS 0.0427 dN 0.0504 dS 1.1797
CCV_paralogs	t 0.6136 S 349.5 N 994.5 dN/dS 0.4853 dN 0.1603 dS 0.3304
CCV_paralogs	t 0.6136 S 349.5 N 994.5 dN/dS 0.4853 dN 0.1603 dS 0.3304
CCV_paralogs	t 1.4127 S 404.7 N 1200.3 dN/dS 0.1836 dN 0.2220 dS 1.2091
CCV_paralogs	t 1.4127 S 404.7 N 1200.3 dN/dS 0.1836 dN 0.2220 dS 1.2091
CCV_paralogs	t 1.0804 S 218.2 N 636.8 dN/dS 0.6204 dN 0.3115 dS 0.5021
CCV_paralogs	t 1.0804 S 218.2 N 636.8 dN/dS 0.6204 dN 0.3115 dS 0.5021
CCV_paralogs	t 2.0875 S 149.5 N 441.5 dN/dS 0.2636 dN 0.4077 dS 1.5467
CCV_paralogs	t 2.0875 S 149.5 N 441.5 dN/dS 0.2636 dN 0.4077 dS 1.5467
CCV_paralogs	t 0.9079 S 59.6 N 204.4 dN/dS 0.0438 dN 0.0511 dS 1.1659
CCV_paralogs	t 0.9079 S 59.6 N 204.4 dN/dS 0.0438 dN 0.0511 dS 1.1659
CCV_paralogs	t 0.4585 S 425.8 N 1158.2 dN/dS 0.9583 dN 0.1511 dS 0.1576
CCV_paralogs	t 0.4585 S 425.8 N 1158.2 dN/dS 0.9583 dN 0.1511 dS 0.1576
CCV_paralogs	t 1.7589 S 204.1 N 599.9 dN/dS 0.2798 dN 0.3546 dS 1.2672
CCV_paralogs	t 1.7589 S 204.1 N 599.9 dN/dS 0.2798 dN 0.3546 dS 1.2672
CCV_paralogs	t 0.4621 S 236.0 N 577.0 dN/dS 0.5261 dN 0.1221 dS 0.2321
CCV_paralogs	t 0.4621 S 236.0 N 577.0 dN/dS 0.5261 dN 0.1221 dS 0.2321
CCV_paralogs	t 0.3370 S 288.2 N 1166.8 dN/dS 0.1241 dN 0.0469 dS 0.3774
CCV_paralogs	t 0.3370 S 288.2 N 1166.8 dN/dS 0.1241 dN 0.0469 dS 0.3774
CCV_paralogs	t 1.5849 S 91.6 N 223.4 dN/dS 0.2905 dN 0.3089 dS 1.0633
CCV_paralogs	t 1.5849 S 91.6 N 223.4 dN/dS 0.2905 dN 0.3089 dS 1.0633
CCV_paralogs	t 0.1158 S 323.6 N 783.4 dN/dS 0.2818 dN 0.0221 dS 0.0785
CCV_paralogs	t 0.1158 S 323.6 N 783.4 dN/dS 0.2818 dN 0.0221 dS 0.0785
CCV_paralogs	t 0.4664 S 174.4 N 446.6 dN/dS 0.3973 dN 0.1090 dS 0.2744
CCV_paralogs	t 0.4664 S 174.4 N 446.6 dN/dS 0.3973 dN 0.1090 dS 0.2744
CCV_paralogs	t 0.8635 S 543.8 N 1538.2 dN/dS 0.3775 dN 0.2012 dS 0.5330
CCV_paralogs	t 0.8635 S 543.8 N 1538.2 dN/dS 0.3775 dN 0.2012 dS 0.5330
CCV_paralogs	t 0.9045 S 180.8 N 524.2 dN/dS 0.0749 dN 0.0724 dS 0.9660
CCV_paralogs	t 0.9045 S 180.8 N 524.2 dN/dS 0.0749 dN 0.0724 dS 0.9660
CCV_paralogs	t 0.5030 S 399.2 N 1037.8 dN/dS 0.0525 dN 0.0279 dS 0.5310
CCV_paralogs	t 0.5030 S 399.2 N 1037.8 dN/dS 0.0525 dN 0.0279 dS 0.5310
CCV_paralogs	t 0.2372 S 347.3 N 837.7 dN/dS 0.3453 dN 0.0508 dS 0.1472
CCV_paralogs	t 0.2372 S 347.3 N 837.7 dN/dS 0.3453 dN 0.0508 dS 0.1472
CCV_paralogs	t 0.7779 S 201.5 N 527.5 dN/dS 0.1771 dN 0.1135 dS 0.6409
CCV_paralogs	t 0.7779 S 201.5 N 527.5 dN/dS 0.1771 dN 0.1135 dS 0.6409
CCV_paralogs	t 0.8062 S 501.8 N 1523.2 dN/dS 0.4275 dN 0.2018 dS 0.4720
CCV_paralogs	t 0.8062 S 501.8 N 1523.2 dN/dS 0.4275 dN 0.2018 dS 0.4720
CCV_paralogs	t 1.5402 S 738.6 N 2315.4 dN/dS 0.4735 dN 0.4046 dS 0.8545
CCV_paralogs	t 1.5402 S 738.6 N 2315.4 dN/dS 0.4735 dN 0.4046 dS 0.8545
CCV_paralogs	t 1.8056 S 504.1 N 1427.9 dN/dS 0.2507 dN 0.3382 dS 1.3488
CCV_paralogs	t 1.8056 S 504.1 N 1427.9 dN/dS 0.2507 dN 0.3382 dS 1.3488
CCV_paralogs	t 0.7699 S 625.6 N 1762.4 dN/dS 0.2614 dN 0.1475 dS 0.5642
CCV_paralogs	t 0.7699 S 625.6 N 1762.4 dN/dS 0.2614 dN 0.1475 dS 0.5642
CCV_paralogs	t 0.3114 S 548.4 N 1272.6 dN/dS 2.0357 dN 0.1226 dS 0.0602
CCV_paralogs	t 0.3114 S 548.4 N 1272.6 dN/dS 2.0357 dN 0.1226 dS 0.0602
CCV_paralogs	t 0.7220 S 166.9 N 424.1 dN/dS 1.0828 dN 0.2460 dS 0.2272
CCV_paralogs	t 0.7220 S 166.9 N 424.1 dN/dS 1.0828 dN 0.2460 dS 0.2272
CCV_paralogs	t 0.3953 S 65.6 N 318.4 dN/dS 0.0010 dN 0.0008 dS 0.7671
CCV_paralogs	t 0.3953 S 65.6 N 318.4 dN/dS 0.0010 dN 0.0008 dS 0.7671
CCV_paralogs	t 0.1181 S 585.3 N 1484.7 dN/dS 0.7389 dN 0.0358 dS 0.0485
CCV_paralogs	t 0.1181 S 585.3 N 1484.7 dN/dS 0.7389 dN 0.0358 dS 0.0485
CCV_paralogs	t 0.9982 S 510.5 N 1664.5 dN/dS 0.3350 dN 0.2270 dS 0.6776
CCV_paralogs	t 0.9982 S 510.5 N 1664.5 dN/dS 0.3350 dN 0.2270 dS 0.6776
CCV_paralogs	t 0.6038 S 533.7 N 1401.3 dN/dS 0.3414 dN 0.1314 dS 0.3848
CCV_paralogs	t 0.6038 S 533.7 N 1401.3 dN/dS 0.3414 dN 0.1314 dS 0.3848
CCV_paralogs	t 1.7755 S 158.6 N 501.4 dN/dS 0.3233 dN 0.3938 dS 1.2181
CCV_paralogs	t 1.7755 S 158.6 N 501.4 dN/dS 0.3233 dN 0.3938 dS 1.2181
CCV_paralogs	t 1.8231 S 467.5 N 1383.5 dN/dS 0.3247 dN 0.3984 dS 1.2270
CCV_paralogs	t 1.8231 S 467.5 N 1383.5 dN/dS 0.3247 dN 0.3984 dS 1.2270
CCV_paralogs	t 1.2771 S 121.0 N 410.0 dN/dS 0.4877 dN 0.3435 dS 0.7042
CCV_paralogs	t 1.2771 S 121.0 N 410.0 dN/dS 0.4877 dN 0.3435 dS 0.7042
CCV_paralogs	t 1.1334 S 783.7 N 2012.3 dN/dS 0.1062 dN 0.1125 dS 1.0592
CCV_paralogs	t 1.1334 S 783.7 N 2012.3 dN/dS 0.1062 dN 0.1125 dS 1.0592
CCV_paralogs	t 1.8198 S 353.3 N 1011.7 dN/dS 0.4699 dN 0.4695 dS 0.9992
CCV_paralogs	t 1.8198 S 353.3 N 1011.7 dN/dS 0.4699 dN 0.4695 dS 0.9992
CCV_paralogs	t 0.7575 S 969.0 N 2742.0 dN/dS 0.4526 dN 0.1919 dS 0.4240
CCV_paralogs	t 0.7575 S 969.0 N 2742.0 dN/dS 0.4526 dN 0.1919 dS 0.4240
CCV_paralogs	t 0.4442 S 524.6 N 1434.4 dN/dS 0.4880 dN 0.1156 dS 0.2369
CCV_paralogs	t 0.4442 S 524.6 N 1434.4 dN/dS 0.4880 dN 0.1156 dS 0.2369
CCV_paralogs	t 1.2420 S 327.1 N 1043.9 dN/dS 0.0514 dN 0.0767 dS 1.4904
CCV_paralogs	t 1.2420 S 327.1 N 1043.9 dN/dS 0.0514 dN 0.0767 dS 1.4904
CCV_paralogs	t 0.1167 S 318.8 N 737.2 dN/dS 0.4400 dN 0.0281 dS 0.0638
CCV_paralogs	t 0.1167 S 318.8 N 737.2 dN/dS 0.4400 dN 0.0281 dS 0.0638
CCV_paralogs	t 0.9659 S 682.3 N 1960.7 dN/dS 0.5312 dN 0.2622 dS 0.4936
CCV_paralogs	t 0.9659 S 682.3 N 1960.7 dN/dS 0.5312 dN 0.2622 dS 0.4936
CCV_paralogs	t 0.0991 S 30.7 N 131.3 dN/dS 0.2921 dN 0.0226 dS 0.0775
CCV_paralogs	t 0.0991 S 30.7 N 131.3 dN/dS 0.2921 dN 0.0226 dS 0.0775
CCV_paralogs	t 0.3677 S 280.3 N 784.7 dN/dS 0.2089 dN 0.0614 dS 0.2939
CCV_paralogs	t 0.3677 S 280.3 N 784.7 dN/dS 0.2089 dN 0.0614 dS 0.2939
CCV_paralogs	t 0.7626 S 225.6 N 881.4 dN/dS 0.1687 dN 0.1268 dS 0.7517
CCV_paralogs	t 0.7626 S 225.6 N 881.4 dN/dS 0.1687 dN 0.1268 dS 0.7517
CCV_paralogs	t 0.4768 S 69.0 N 378.0 dN/dS 0.2359 dN 0.1060 dS 0.4493
CCV_paralogs	t 0.4768 S 69.0 N 378.0 dN/dS 0.2359 dN 0.1060 dS 0.4493
CCV_paralogs	t 0.1452 S 310.6 N 778.4 dN/dS 0.8179 dN 0.0455 dS 0.0556
CCV_paralogs	t 0.1452 S 310.6 N 778.4 dN/dS 0.8179 dN 0.0455 dS 0.0556
CCV_paralogs	t 0.1786 S 327.3 N 1124.7 dN/dS 0.3515 dN 0.0421 dS 0.1196
CCV_paralogs	t 0.1786 S 327.3 N 1124.7 dN/dS 0.3515 dN 0.0421 dS 0.1196
CCV_paralogs	t 1.2271 S 55.0 N 197.0 dN/dS 0.5513 dN 0.3473 dS 0.6299
CCV_paralogs	t 1.2271 S 55.0 N 197.0 dN/dS 0.5513 dN 0.3473 dS 0.6299
CCV_paralogs	t 0.2353 S 555.2 N 1412.8 dN/dS 1.0148 dN 0.0788 dS 0.0776
CCV_paralogs	t 0.2353 S 555.2 N 1412.8 dN/dS 1.0148 dN 0.0788 dS 0.0776
CCV_paralogs	t 0.1533 S 221.0 N 643.0 dN/dS 0.3779 dN 0.0360 dS 0.0952
CCV_paralogs	t 0.1533 S 221.0 N 643.0 dN/dS 0.3779 dN 0.0360 dS 0.0952
CCV_paralogs	t 0.5192 S 278.1 N 609.9 dN/dS 0.6411 dN 0.1472 dS 0.2297
CCV_paralogs	t 0.5192 S 278.1 N 609.9 dN/dS 0.6411 dN 0.1472 dS 0.2297
CCV_paralogs	t 0.5405 S 671.3 N 1755.7 dN/dS 0.3801 dN 0.1241 dS 0.3266
CCV_paralogs	t 0.5405 S 671.3 N 1755.7 dN/dS 0.3801 dN 0.1241 dS 0.3266
CCV_paralogs	t 0.0174 S 41.0 N 268.0 dN/dS 0.0010 dN 0.0000 dS 0.0433
CCV_paralogs	t 0.0174 S 41.0 N 268.0 dN/dS 0.0010 dN 0.0000 dS 0.0433
CCV_paralogs	t 0.1121 S 660.7 N 1610.3 dN/dS 0.5927 dN 0.0311 dS 0.0525
CCV_paralogs	t 0.1121 S 660.7 N 1610.3 dN/dS 0.5927 dN 0.0311 dS 0.0525
CCV_paralogs	t 0.4585 S 801.9 N 2165.1 dN/dS 0.8574 dN 0.1463 dS 0.1706
CCV_paralogs	t 0.4585 S 801.9 N 2165.1 dN/dS 0.8574 dN 0.1463 dS 0.1706
CCV_paralogs	t 1.3775 S 209.9 N 720.1 dN/dS 0.1775 dN 0.2245 dS 1.2645
CCV_paralogs	t 1.3775 S 209.9 N 720.1 dN/dS 0.1775 dN 0.2245 dS 1.2645
CCV_paralogs	t 0.6538 S 73.4 N 334.6 dN/dS 0.3999 dN 0.1716 dS 0.4291
CCV_paralogs	t 0.6538 S 73.4 N 334.6 dN/dS 0.3999 dN 0.1716 dS 0.4291
CCV_paralogs	t 0.9458 S 228.1 N 683.9 dN/dS 0.6816 dN 0.2823 dS 0.4141
CCV_paralogs	t 0.9458 S 228.1 N 683.9 dN/dS 0.6816 dN 0.2823 dS 0.4141
CCV_paralogs	t 1.5088 S 203.0 N 601.0 dN/dS 0.1554 dN 0.2121 dS 1.3642
CCV_paralogs	t 1.5088 S 203.0 N 601.0 dN/dS 0.1554 dN 0.2121 dS 1.3642
CCV_paralogs	t 0.1216 S 63.7 N 377.3 dN/dS 0.2386 dN 0.0278 dS 0.1163
CCV_paralogs	t 0.1216 S 63.7 N 377.3 dN/dS 0.2386 dN 0.0278 dS 0.1163
CCV_paralogs	t 0.0667 S 371.9 N 1170.1 dN/dS 0.4140 dN 0.0166 dS 0.0400
CCV_paralogs	t 0.0667 S 371.9 N 1170.1 dN/dS 0.4140 dN 0.0166 dS 0.0400
CCV_paralogs	t 0.5220 S 265.0 N 662.0 dN/dS 0.4035 dN 0.1223 dS 0.3031
CCV_paralogs	t 0.5220 S 265.0 N 662.0 dN/dS 0.4035 dN 0.1223 dS 0.3031
CCV_paralogs	t 0.6685 S 679.3 N 1840.7 dN/dS 0.5201 dN 0.1784 dS 0.3431
CCV_paralogs	t 0.6685 S 679.3 N 1840.7 dN/dS 0.5201 dN 0.1784 dS 0.3431
CCV_paralogs	t 0.1259 S 363.0 N 1110.0 dN/dS 0.2458 dN 0.0239 dS 0.0972
CCV_paralogs	t 0.1259 S 363.0 N 1110.0 dN/dS 0.2458 dN 0.0239 dS 0.0972
CCV_paralogs	t 0.4063 S 130.6 N 382.4 dN/dS 0.2281 dN 0.0727 dS 0.3190
CCV_paralogs	t 0.4063 S 130.6 N 382.4 dN/dS 0.2281 dN 0.0727 dS 0.3190
CCV_paralogs	t 1.2698 S 678.8 N 2174.2 dN/dS 0.3811 dN 0.3053 dS 0.8010
CCV_paralogs	t 1.2698 S 678.8 N 2174.2 dN/dS 0.3811 dN 0.3053 dS 0.8010
CCV_paralogs	t 1.2617 S 170.6 N 438.4 dN/dS 0.5364 dN 0.3386 dS 0.6312
CCV_paralogs	t 1.2617 S 170.6 N 438.4 dN/dS 0.5364 dN 0.3386 dS 0.6312
CCV_paralogs	t 0.6691 S 855.8 N 2222.2 dN/dS 0.3354 dN 0.1438 dS 0.4287
CCV_paralogs	t 0.6691 S 855.8 N 2222.2 dN/dS 0.3354 dN 0.1438 dS 0.4287
CCV_paralogs	t 1.8440 S 62.9 N 198.1 dN/dS 0.6238 dN 0.5367 dS 0.8603
CCV_paralogs	t 1.1960 S 334.7 N 970.3 dN/dS 0.0781 dN 0.0990 dS 1.2673
CCV_paralogs	t 1.1960 S 334.7 N 970.3 dN/dS 0.0781 dN 0.0990 dS 1.2673
CCV_paralogs	t 1.1486 S 391.1 N 1120.9 dN/dS 0.2777 dN 0.2289 dS 0.8241
CCV_paralogs	t 1.1486 S 391.1 N 1120.9 dN/dS 0.2777 dN 0.2289 dS 0.8241
CCV_paralogs	t 1.9442 S 407.3 N 1308.7 dN/dS 0.2379 dN 0.3681 dS 1.5475
CCV_paralogs	t 1.9442 S 407.3 N 1308.7 dN/dS 0.2379 dN 0.3681 dS 1.5475
CCV_paralogs	t 2.0634 S 302.9 N 783.1 dN/dS 0.2895 dN 0.4083 dS 1.4104
CCV_paralogs	t 2.0634 S 302.9 N 783.1 dN/dS 0.2895 dN 0.4083 dS 1.4104
CCV_paralogs	t 0.1401 S 343.2 N 874.8 dN/dS 0.5241 dN 0.0372 dS 0.0710
CCV_paralogs	t 0.1401 S 343.2 N 874.8 dN/dS 0.5241 dN 0.0372 dS 0.0710
CCV_paralogs	t 1.1814 S 1442.1 N 4086.9 dN/dS 0.5534 dN 0.3253 dS 0.5879
CCV_paralogs	t 1.1814 S 1442.1 N 4086.9 dN/dS 0.5534 dN 0.3253 dS 0.5879
CCV_paralogs	t 0.5474 S 690.9 N 1997.1 dN/dS 0.9389 dN 0.1795 dS 0.1911
CCV_paralogs	t 0.5474 S 690.9 N 1997.1 dN/dS 0.9389 dN 0.1795 dS 0.1911
CCV_paralogs	t 1.1359 S 325.6 N 916.4 dN/dS 0.1049 dN 0.1170 dS 1.1149
CCV_paralogs	t 1.1359 S 325.6 N 916.4 dN/dS 0.1049 dN 0.1170 dS 1.1149
CCV_paralogs	t 0.1262 S 138.0 N 312.0 dN/dS 0.1621 dN 0.0163 dS 0.1004
CCV_paralogs	t 0.1262 S 138.0 N 312.0 dN/dS 0.1621 dN 0.0163 dS 0.1004
CCV_paralogs	t 0.5097 S 447.9 N 1160.1 dN/dS 0.1753 dN 0.0735 dS 0.4195
CCV_paralogs	t 0.5097 S 447.9 N 1160.1 dN/dS 0.1753 dN 0.0735 dS 0.4195
CCV_paralogs	t 0.7960 S 176.6 N 414.4 dN/dS 0.6909 dN 0.2340 dS 0.3387
CCV_paralogs	t 0.7960 S 176.6 N 414.4 dN/dS 0.6909 dN 0.2340 dS 0.3387
CCV_paralogs	t 1.6510 S 491.0 N 1228.0 dN/dS 0.1076 dN 0.1634 dS 1.5182
CCV_paralogs	t 1.6510 S 491.0 N 1228.0 dN/dS 0.1076 dN 0.1634 dS 1.5182
CCV_paralogs	t 0.3172 S 525.3 N 1331.7 dN/dS 1.0420 dN 0.1070 dS 0.1026
CCV_paralogs	t 0.3172 S 525.3 N 1331.7 dN/dS 1.0420 dN 0.1070 dS 0.1026
CCV_paralogs	t 1.1219 S 153.0 N 363.0 dN/dS 0.5180 dN 0.2931 dS 0.5658
CCV_paralogs	t 1.1219 S 153.0 N 363.0 dN/dS 0.5180 dN 0.2931 dS 0.5658
CCV_paralogs	t 1.4841 S 210.8 N 470.2 dN/dS 0.1206 dN 0.1518 dS 1.2593
CCV_paralogs	t 1.4841 S 210.8 N 470.2 dN/dS 0.1206 dN 0.1518 dS 1.2593
CCV_paralogs	t 0.3391 S 124.6 N 256.4 dN/dS 0.6582 dN 0.0966 dS 0.1468
CCV_paralogs	t 0.3391 S 124.6 N 256.4 dN/dS 0.6582 dN 0.0966 dS 0.1468
CCV_paralogs	t 1.3458 S 121.2 N 325.8 dN/dS 0.1438 dN 0.1716 dS 1.1934
CCV_paralogs	t 1.3458 S 121.2 N 325.8 dN/dS 0.1438 dN 0.1716 dS 1.1934
CCV_paralogs	t 0.3437 S 453.9 N 1298.1 dN/dS 1.4022 dN 0.1238 dS 0.0883
CCV_paralogs	t 0.3437 S 453.9 N 1298.1 dN/dS 1.4022 dN 0.1238 dS 0.0883
CCV_paralogs	t 1.0625 S 171.8 N 500.2 dN/dS 0.8694 dN 0.3411 dS 0.3923
CCV_paralogs	t 1.0625 S 171.8 N 500.2 dN/dS 0.8694 dN 0.3411 dS 0.3923
CCV_paralogs	t 1.3696 S 364.2 N 961.8 dN/dS 0.1242 dN 0.1555 dS 1.2514
CCV_paralogs	t 1.3696 S 364.2 N 961.8 dN/dS 0.1242 dN 0.1555 dS 1.2514
CCV_paralogs	t 1.8693 S 299.2 N 861.8 dN/dS 0.2254 dN 0.3304 dS 1.4660
CCV_paralogs	t 1.8693 S 299.2 N 861.8 dN/dS 0.2254 dN 0.3304 dS 1.4660
CCV_paralogs	t 1.1988 S 816.2 N 2435.8 dN/dS 0.0619 dN 0.0832 dS 1.3438
CCV_paralogs	t 1.1988 S 816.2 N 2435.8 dN/dS 0.0619 dN 0.0832 dS 1.3438
CCV_paralogs	t 0.9415 S 163.5 N 475.5 dN/dS 0.0845 dN 0.0832 dS 0.9846
CCV_paralogs	t 0.9415 S 163.5 N 475.5 dN/dS 0.0845 dN 0.0832 dS 0.9846
CCV_paralogs	t 0.0400 S 570.6 N 1418.4 dN/dS 0.6894 dN 0.0118 dS 0.0171
CCV_paralogs	t 0.0400 S 570.6 N 1418.4 dN/dS 0.6894 dN 0.0118 dS 0.0171
CCV_paralogs	t 0.7108 S 248.5 N 759.5 dN/dS 0.2059 dN 0.1214 dS 0.5899
CCV_paralogs	t 0.7108 S 248.5 N 759.5 dN/dS 0.2059 dN 0.1214 dS 0.5899
CCV_paralogs	t 0.9651 S 138.0 N 519.0 dN/dS 0.1084 dN 0.1180 dS 1.0878
CCV_paralogs	t 0.9651 S 138.0 N 519.0 dN/dS 0.1084 dN 0.1180 dS 1.0878
CCV_paralogs	t 1.0188 S 161.0 N 226.0 dN/dS 0.4178 dN 0.2150 dS 0.5145
CCV_paralogs	t 1.0188 S 161.0 N 226.0 dN/dS 0.4178 dN 0.2150 dS 0.5145
CCV_paralogs	t 0.4601 S 188.0 N 448.0 dN/dS 0.3980 dN 0.1060 dS 0.2663
CCV_paralogs	t 0.4601 S 188.0 N 448.0 dN/dS 0.3980 dN 0.1060 dS 0.2663
CCV_paralogs	t 0.4682 S 532.0 N 1514.0 dN/dS 1.0502 dN 0.1580 dS 0.1505
CCV_paralogs	t 0.4682 S 532.0 N 1514.0 dN/dS 1.0502 dN 0.1580 dS 0.1505
CCV_paralogs	t 1.6582 S 392.7 N 1095.3 dN/dS 0.1664 dN 0.2380 dS 1.4305
CCV_paralogs	t 1.6582 S 392.7 N 1095.3 dN/dS 0.1664 dN 0.2380 dS 1.4305
CCV_paralogs	t 1.0718 S 545.3 N 1473.7 dN/dS 0.4550 dN 0.2700 dS 0.5933
CCV_paralogs	t 1.0718 S 545.3 N 1473.7 dN/dS 0.4550 dN 0.2700 dS 0.5933
CCV_paralogs	t 1.0609 S 102.5 N 368.5 dN/dS 0.4648 dN 0.2828 dS 0.6084
CCV_paralogs	t 1.0609 S 102.5 N 368.5 dN/dS 0.4648 dN 0.2828 dS 0.6084
CCV_paralogs	t 1.9107 S 543.6 N 1682.4 dN/dS 0.4509 dN 0.4909 dS 1.0887
CCV_paralogs	t 1.9107 S 543.6 N 1682.4 dN/dS 0.4509 dN 0.4909 dS 1.0887
CCV_paralogs	t 1.0001 S 796.3 N 2434.7 dN/dS 0.7401 dN 0.3068 dS 0.4146
CCV_paralogs	t 1.0001 S 796.3 N 2434.7 dN/dS 0.7401 dN 0.3068 dS 0.4146
CCV_paralogs	t 0.7734 S 118.5 N 490.5 dN/dS 0.0412 dN 0.0467 dS 1.1315
CCV_paralogs	t 0.7734 S 118.5 N 490.5 dN/dS 0.0412 dN 0.0467 dS 1.1315
CCV_paralogs	t 0.1847 S 884.1 N 2160.9 dN/dS 0.8099 dN 0.0576 dS 0.0712
CCV_paralogs	t 0.1847 S 884.1 N 2160.9 dN/dS 0.8099 dN 0.0576 dS 0.0712
CCV_paralogs	t 0.2256 S 155.8 N 324.2 dN/dS 0.6129 dN 0.0624 dS 0.1018
CCV_paralogs	t 0.2256 S 155.8 N 324.2 dN/dS 0.6129 dN 0.0624 dS 0.1018
CCV_paralogs	t 0.4766 S 102.4 N 260.6 dN/dS 0.7305 dN 0.1439 dS 0.1970
CCV_paralogs	t 0.4766 S 102.4 N 260.6 dN/dS 0.7305 dN 0.1439 dS 0.1970
CCV_paralogs	t 0.3247 S 382.0 N 1604.0 dN/dS 0.1790 dN 0.0575 dS 0.3212
CCV_paralogs	t 0.3247 S 382.0 N 1604.0 dN/dS 0.1790 dN 0.0575 dS 0.3212
CCV_paralogs	t 1.4343 S 175.3 N 478.7 dN/dS 0.1924 dN 0.2250 dS 1.1694
CCV_paralogs	t 1.4343 S 175.3 N 478.7 dN/dS 0.1924 dN 0.2250 dS 1.1694
CCV_paralogs	t 0.7597 S 208.5 N 652.5 dN/dS 0.0475 dN 0.0433 dS 0.9103
CCV_paralogs	t 0.7597 S 208.5 N 652.5 dN/dS 0.0475 dN 0.0433 dS 0.9103
CCV_paralogs	t 0.6742 S 314.9 N 981.1 dN/dS 0.0719 dN 0.0543 dS 0.7557
CCV_paralogs	t 0.6742 S 314.9 N 981.1 dN/dS 0.0719 dN 0.0543 dS 0.7557
CCV_paralogs	t 0.8003 S 268.0 N 713.0 dN/dS 0.8597 dN 0.2554 dS 0.2971
CCV_paralogs	t 0.8003 S 268.0 N 713.0 dN/dS 0.8597 dN 0.2554 dS 0.2971
CCV_paralogs	t 0.7988 S 743.7 N 2106.3 dN/dS 0.7805 dN 0.2481 dS 0.3178
CCV_paralogs	t 0.7988 S 743.7 N 2106.3 dN/dS 0.7805 dN 0.2481 dS 0.3178
CCV_paralogs	t 0.2514 S 184.5 N 634.5 dN/dS 0.1798 dN 0.0413 dS 0.2299
CCV_paralogs	t 0.2514 S 184.5 N 634.5 dN/dS 0.1798 dN 0.0413 dS 0.2299
CCV_paralogs	t 0.0305 S 373.0 N 962.0 dN/dS 0.1635 dN 0.0042 dS 0.0256
CCV_paralogs	t 0.0305 S 373.0 N 962.0 dN/dS 0.1635 dN 0.0042 dS 0.0256
CCV_paralogs	t 0.7102 S 241.2 N 955.8 dN/dS 0.2952 dN 0.1598 dS 0.5414
CCV_paralogs	t 0.7102 S 241.2 N 955.8 dN/dS 0.2952 dN 0.1598 dS 0.5414
CCV_paralogs	t 1.2534 S 639.5 N 1937.5 dN/dS 0.2784 dN 0.2542 dS 0.9134
CCV_paralogs	t 1.2534 S 639.5 N 1937.5 dN/dS 0.2784 dN 0.2542 dS 0.9134
CCV_paralogs	t 0.3531 S 57.2 N 230.8 dN/dS 0.5055 dN 0.0985 dS 0.1949
CCV_paralogs	t 0.3531 S 57.2 N 230.8 dN/dS 0.5055 dN 0.0985 dS 0.1949
CCV_paralogs	t 0.0684 S 256.2 N 715.8 dN/dS 0.2504 dN 0.0127 dS 0.0509
CCV_paralogs	t 0.0684 S 256.2 N 715.8 dN/dS 0.2504 dN 0.0127 dS 0.0509
CCV_paralogs	t 0.0721 S 894.8 N 1898.2 dN/dS 0.5671 dN 0.0193 dS 0.0341
CCV_paralogs	t 0.0721 S 894.8 N 1898.2 dN/dS 0.5671 dN 0.0193 dS 0.0341
CCV_paralogs	t 1.3100 S 603.8 N 1664.2 dN/dS 0.2227 dN 0.2264 dS 1.0163
CCV_paralogs	t 1.3100 S 603.8 N 1664.2 dN/dS 0.2227 dN 0.2264 dS 1.0163
CCV_paralogs	t 1.5563 S 550.4 N 1648.6 dN/dS 0.7958 dN 0.4874 dS 0.6125
CCV_paralogs	t 1.5563 S 550.4 N 1648.6 dN/dS 0.7958 dN 0.4874 dS 0.6125
CCV_paralogs	t 0.2658 S 462.8 N 1073.2 dN/dS 0.3914 dN 0.0603 dS 0.1542
CCV_paralogs	t 0.2658 S 462.8 N 1073.2 dN/dS 0.3914 dN 0.0603 dS 0.1542
CCV_paralogs	t 0.4776 S 79.0 N 407.0 dN/dS 0.0367 dN 0.0303 dS 0.8234
CCV_paralogs	t 0.4776 S 79.0 N 407.0 dN/dS 0.0367 dN 0.0303 dS 0.8234
CCV_paralogs	t 0.9477 S 270.6 N 857.4 dN/dS 0.0213 dN 0.0263 dS 1.2335
CCV_paralogs	t 0.9477 S 270.6 N 857.4 dN/dS 0.0213 dN 0.0263 dS 1.2335
CCV_paralogs	t 0.0392 S 459.5 N 1256.5 dN/dS 0.9816 dN 0.0130 dS 0.0133
CCV_paralogs	t 0.0392 S 459.5 N 1256.5 dN/dS 0.9816 dN 0.0130 dS 0.0133
CCV_paralogs	t 0.6017 S 37.5 N 88.5 dN/dS 0.1749 dN 0.0834 dS 0.4769
CCV_paralogs	t 0.6017 S 37.5 N 88.5 dN/dS 0.1749 dN 0.0834 dS 0.4769
CCV_paralogs	t 1.0132 S 106.8 N 358.2 dN/dS 0.0170 dN 0.0236 dS 1.3907
CCV_paralogs	t 1.0132 S 106.8 N 358.2 dN/dS 0.0170 dN 0.0236 dS 1.3907
CCV_paralogs	t 0.0335 S 719.2 N 1689.8 dN/dS 0.2172 dN 0.0054 dS 0.0248
CCV_paralogs	t 0.0335 S 719.2 N 1689.8 dN/dS 0.2172 dN 0.0054 dS 0.0248
CCV_paralogs	t 0.8813 S 343.3 N 991.7 dN/dS 0.4870 dN 0.2312 dS 0.4746
CCV_paralogs	t 0.8813 S 343.3 N 991.7 dN/dS 0.4870 dN 0.2312 dS 0.4746
CCV_paralogs	t 0.8639 S 542.8 N 1455.2 dN/dS 0.3053 dN 0.1780 dS 0.5829
CCV_paralogs	t 0.8639 S 542.8 N 1455.2 dN/dS 0.3053 dN 0.1780 dS 0.5829
CCV_paralogs	t 0.1333 S 160.6 N 244.4 dN/dS 0.6081 dN 0.0354 dS 0.0582
CCV_paralogs	t 0.1333 S 160.6 N 244.4 dN/dS 0.6081 dN 0.0354 dS 0.0582
CCV_paralogs	t 0.1748 S 436.4 N 1273.6 dN/dS 0.4264 dN 0.0434 dS 0.1017
CCV_paralogs	t 0.1748 S 436.4 N 1273.6 dN/dS 0.4264 dN 0.0434 dS 0.1017
CCV_paralogs	t 1.0865 S 366.0 N 1068.0 dN/dS 0.2346 dN 0.1976 dS 0.8424
CCV_paralogs	t 1.0865 S 366.0 N 1068.0 dN/dS 0.2346 dN 0.1976 dS 0.8424
CCV_paralogs	t 0.7134 S 447.1 N 1223.9 dN/dS 0.0496 dN 0.0388 dS 0.7827
CCV_paralogs	t 0.7134 S 447.1 N 1223.9 dN/dS 0.0496 dN 0.0388 dS 0.7827
CCV_paralogs	t 1.3102 S 120.4 N 326.6 dN/dS 0.7004 dN 0.3916 dS 0.5592
CCV_paralogs	t 1.3102 S 120.4 N 326.6 dN/dS 0.7004 dN 0.3916 dS 0.5592
CCV_paralogs	t 0.6700 S 187.0 N 380.0 dN/dS 0.2438 dN 0.1104 dS 0.4528
CCV_paralogs	t 0.6700 S 187.0 N 380.0 dN/dS 0.2438 dN 0.1104 dS 0.4528
CCV_paralogs	t 0.7224 S 226.5 N 556.5 dN/dS 0.4392 dN 0.1758 dS 0.4003
CCV_paralogs	t 0.7224 S 226.5 N 556.5 dN/dS 0.4392 dN 0.1758 dS 0.4003
CCV_paralogs	t 0.0151 S 71.1 N 141.9 dN/dS 0.0010 dN 0.0000 dS 0.0150
CCV_paralogs	t 0.0151 S 71.1 N 141.9 dN/dS 0.0010 dN 0.0000 dS 0.0150
CCV_paralogs	t 1.0306 S 654.9 N 2045.1 dN/dS 0.3556 dN 0.2386 dS 0.6711
CCV_paralogs	t 1.0306 S 654.9 N 2045.1 dN/dS 0.3556 dN 0.2386 dS 0.6711
CCV_paralogs	t 1.3125 S 275.4 N 813.6 dN/dS 0.1668 dN 0.1933 dS 1.1590
CCV_paralogs	t 1.3125 S 275.4 N 813.6 dN/dS 0.1668 dN 0.1933 dS 1.1590
CCV_paralogs	t 0.1122 S 701.2 N 1935.8 dN/dS 0.4840 dN 0.0291 dS 0.0602
CCV_paralogs	t 0.1122 S 701.2 N 1935.8 dN/dS 0.4840 dN 0.0291 dS 0.0602
CCV_paralogs	t 0.1303 S 380.9 N 1110.1 dN/dS 0.8633 dN 0.0418 dS 0.0484
CCV_paralogs	t 0.2999 S 225.0 N 633.0 dN/dS 0.5442 dN 0.0820 dS 0.1506
CCV_paralogs	t 0.2999 S 225.0 N 633.0 dN/dS 0.5442 dN 0.0820 dS 0.1506
CCV_paralogs	t 0.7866 S 147.7 N 443.3 dN/dS 0.0114 dN 0.0116 dS 1.0144
CCV_paralogs	t 0.7866 S 147.7 N 443.3 dN/dS 0.0114 dN 0.0116 dS 1.0144
CCV_paralogs	t 1.9629 S 230.4 N 612.6 dN/dS 0.2630 dN 0.3706 dS 1.4088
CCV_paralogs	t 1.9629 S 230.4 N 612.6 dN/dS 0.2630 dN 0.3706 dS 1.4088
CCV_paralogs	t 1.6556 S 640.2 N 1825.8 dN/dS 0.2583 dN 0.3162 dS 1.2241
CCV_paralogs	t 1.6556 S 640.2 N 1825.8 dN/dS 0.2583 dN 0.3162 dS 1.2241
CCV_paralogs	t 0.0451 S 63.2 N 209.8 dN/dS 0.2947 dN 0.0097 dS 0.0329
CCV_paralogs	t 0.0451 S 63.2 N 209.8 dN/dS 0.2947 dN 0.0097 dS 0.0329
CCV_paralogs	t 0.0928 S 40.5 N 349.5 dN/dS 0.0612 dN 0.0119 dS 0.1950
CCV_paralogs	t 0.0928 S 40.5 N 349.5 dN/dS 0.0612 dN 0.0119 dS 0.1950
CCV_paralogs	t 1.4749 S 327.2 N 956.8 dN/dS 0.1218 dN 0.1733 dS 1.4226
CCV_paralogs	t 1.4749 S 327.2 N 956.8 dN/dS 0.1218 dN 0.1733 dS 1.4226
CCV_paralogs	t 0.9731 S 196.4 N 694.6 dN/dS 0.3339 dN 0.2253 dS 0.6747
CCV_paralogs	t 0.9731 S 196.4 N 694.6 dN/dS 0.3339 dN 0.2253 dS 0.6747
CCV_paralogs	t 0.3407 S 939.5 N 2324.5 dN/dS 0.6446 dN 0.0980 dS 0.1521
CCV_paralogs	t 0.3407 S 939.5 N 2324.5 dN/dS 0.6446 dN 0.0980 dS 0.1521
CCV_paralogs	t 0.3530 S 885.1 N 2540.9 dN/dS 0.5208 dN 0.0951 dS 0.1825
CCV_paralogs	t 0.3530 S 885.1 N 2540.9 dN/dS 0.5208 dN 0.0951 dS 0.1825
CCV_paralogs	t 0.0144 S 136.5 N 496.5 dN/dS 99.0000 dN 0.0061 dS 0.0001
CCV_paralogs	t 0.0144 S 136.5 N 496.5 dN/dS 99.0000 dN 0.0061 dS 0.0001
CCV_paralogs	t 0.0407 S 79.0 N 164.0 dN/dS 0.0010 dN 0.0000 dS 0.0416
CCV_paralogs	t 0.0407 S 79.0 N 164.0 dN/dS 0.0010 dN 0.0000 dS 0.0416
CCV_paralogs	t 0.0393 S 836.8 N 2214.2 dN/dS 0.4840 dN 0.0101 dS 0.0209
CCV_paralogs	t 0.0393 S 836.8 N 2214.2 dN/dS 0.4840 dN 0.0101 dS 0.0209
CCV_paralogs	t 0.1700 S 152.4 N 327.6 dN/dS 1.2610 dN 0.0607 dS 0.0481
CCV_paralogs	t 0.1700 S 152.4 N 327.6 dN/dS 1.2610 dN 0.0607 dS 0.0481
CCV_paralogs	t 0.8414 S 566.8 N 1458.2 dN/dS 0.7027 dN 0.2508 dS 0.3569
CCV_paralogs	t 0.8414 S 566.8 N 1458.2 dN/dS 0.7027 dN 0.2508 dS 0.3569
CCV_paralogs	t 0.5445 S 32.6 N 81.4 dN/dS 0.3734 dN 0.1227 dS 0.3285
CCV_paralogs	t 0.5445 S 32.6 N 81.4 dN/dS 0.3734 dN 0.1227 dS 0.3285
CCV_paralogs	t 0.3639 S 680.2 N 2022.8 dN/dS 0.7177 dN 0.1104 dS 0.1538
CCV_paralogs	t 0.3639 S 680.2 N 2022.8 dN/dS 0.7177 dN 0.1104 dS 0.1538
CCV_paralogs	t 0.8853 S 368.4 N 939.6 dN/dS 0.3967 dN 0.2066 dS 0.5208
CCV_paralogs	t 0.8853 S 368.4 N 939.6 dN/dS 0.3967 dN 0.2066 dS 0.5208
CCV_paralogs	t 0.7074 S 211.5 N 901.5 dN/dS 0.3408 dN 0.1724 dS 0.5060
CCV_paralogs	t 0.7074 S 211.5 N 901.5 dN/dS 0.3408 dN 0.1724 dS 0.5060
CCV_paralogs	t 1.8839 S 177.1 N 425.9 dN/dS 0.2272 dN 0.3141 dS 1.3827
CCV_paralogs	t 1.8839 S 177.1 N 425.9 dN/dS 0.2272 dN 0.3141 dS 1.3827
CCV_paralogs	t 1.0931 S 533.6 N 1407.4 dN/dS 0.1179 dN 0.1192 dS 1.0109
CCV_paralogs	t 1.0931 S 533.6 N 1407.4 dN/dS 0.1179 dN 0.1192 dS 1.0109
CCV_paralogs	t 0.0166 S 149.4 N 630.6 dN/dS 0.0708 dN 0.0016 dS 0.0222
CCV_paralogs	t 0.0166 S 149.4 N 630.6 dN/dS 0.0708 dN 0.0016 dS 0.0222
CCV_paralogs	t 1.2242 S 224.0 N 592.0 dN/dS 0.4286 dN 0.2987 dS 0.6970
CCV_paralogs	t 1.2242 S 224.0 N 592.0 dN/dS 0.4286 dN 0.2987 dS 0.6970
CCV_paralogs	t 0.4606 S 367.2 N 1087.8 dN/dS 0.2555 dN 0.0885 dS 0.3463
CCV_paralogs	t 0.4606 S 367.2 N 1087.8 dN/dS 0.2555 dN 0.0885 dS 0.3463
CCV_paralogs	t 1.4211 S 173.6 N 480.4 dN/dS 0.3418 dN 0.3134 dS 0.9171
CCV_paralogs	t 1.4211 S 173.6 N 480.4 dN/dS 0.3418 dN 0.3134 dS 0.9171
CCV_paralogs	t 0.2853 S 94.6 N 223.4 dN/dS 0.2796 dN 0.0538 dS 0.1925
CCV_paralogs	t 1.5212 S 531.5 N 1574.5 dN/dS 0.1407 dN 0.1996 dS 1.4179
CCV_paralogs	t 1.5212 S 531.5 N 1574.5 dN/dS 0.1407 dN 0.1996 dS 1.4179
CCV_paralogs	t 0.4814 S 469.6 N 1558.4 dN/dS 0.6707 dN 0.1441 dS 0.2148
CCV_paralogs	t 0.4814 S 469.6 N 1558.4 dN/dS 0.6707 dN 0.1441 dS 0.2148
CCV_paralogs	t 0.2659 S 136.0 N 368.0 dN/dS 0.5100 dN 0.0704 dS 0.1380
CCV_paralogs	t 0.2659 S 136.0 N 368.0 dN/dS 0.5100 dN 0.0704 dS 0.1380
CCV_paralogs	t 0.3414 S 325.0 N 887.0 dN/dS 0.2715 dN 0.0662 dS 0.2438
CCV_paralogs	t 0.3414 S 325.0 N 887.0 dN/dS 0.2715 dN 0.0662 dS 0.2438
CCV_paralogs	t 0.3262 S 438.4 N 1088.6 dN/dS 0.2592 dN 0.0597 dS 0.2304
CCV_paralogs	t 0.3262 S 438.4 N 1088.6 dN/dS 0.2592 dN 0.0597 dS 0.2304
CCV_paralogs	t 1.0449 S 171.1 N 485.9 dN/dS 0.4384 dN 0.2612 dS 0.5957
CCV_paralogs	t 1.0449 S 171.1 N 485.9 dN/dS 0.4384 dN 0.2612 dS 0.5957
CCV_paralogs	t 1.5817 S 512.6 N 1512.4 dN/dS 0.1765 dN 0.2417 dS 1.3695
CCV_paralogs	t 1.5817 S 512.6 N 1512.4 dN/dS 0.1765 dN 0.2417 dS 1.3695
CCV_paralogs	t 1.2754 S 267.7 N 758.3 dN/dS 0.0958 dN 0.1228 dS 1.2818
CCV_paralogs	t 1.2754 S 267.7 N 758.3 dN/dS 0.0958 dN 0.1228 dS 1.2818
CCV_paralogs	t 0.3649 S 410.0 N 964.0 dN/dS 0.3311 dN 0.0759 dS 0.2292
CCV_paralogs	t 0.3649 S 410.0 N 964.0 dN/dS 0.3311 dN 0.0759 dS 0.2292
CCV_paralogs	t 0.6172 S 126.4 N 359.6 dN/dS 0.5962 dN 0.1749 dS 0.2934
CCV_paralogs	t 0.6172 S 126.4 N 359.6 dN/dS 0.5962 dN 0.1749 dS 0.2934
CCV_paralogs	t 0.0658 S 314.0 N 868.0 dN/dS 0.2769 dN 0.0129 dS 0.0467
CCV_paralogs	t 0.0658 S 314.0 N 868.0 dN/dS 0.2769 dN 0.0129 dS 0.0467
CCV_paralogs	t 1.0182 S 188.1 N 552.9 dN/dS 0.2680 dN 0.2004 dS 0.7479
CCV_paralogs	t 1.0182 S 188.1 N 552.9 dN/dS 0.2680 dN 0.2004 dS 0.7479
CCV_paralogs	t 0.2741 S 204.7 N 524.3 dN/dS 0.7498 dN 0.0835 dS 0.1114
CCV_paralogs	t 0.2741 S 204.7 N 524.3 dN/dS 0.7498 dN 0.0835 dS 0.1114
CCV_paralogs	t 0.7659 S 152.9 N 417.1 dN/dS 0.3924 dN 0.1804 dS 0.4597
CCV_paralogs	t 0.7659 S 152.9 N 417.1 dN/dS 0.3924 dN 0.1804 dS 0.4597
CCV_paralogs	t 0.9752 S 506.0 N 1333.0 dN/dS 0.8922 dN 0.3146 dS 0.3526
CCV_paralogs	t 0.9752 S 506.0 N 1333.0 dN/dS 0.8922 dN 0.3146 dS 0.3526
CCV_paralogs	t 1.4004 S 103.7 N 322.3 dN/dS 0.1013 dN 0.1477 dS 1.4580
CCV_paralogs	t 1.4004 S 103.7 N 322.3 dN/dS 0.1013 dN 0.1477 dS 1.4580
CCV_paralogs	t 1.7203 S 50.9 N 168.1 dN/dS 0.1999 dN 0.2972 dS 1.4865
CCV_paralogs	t 1.7203 S 50.9 N 168.1 dN/dS 0.1999 dN 0.2972 dS 1.4865
CCV_paralogs	t 1.1399 S 152.7 N 504.3 dN/dS 0.0338 dN 0.0497 dS 1.4712
CCV_paralogs	t 1.1399 S 152.7 N 504.3 dN/dS 0.0338 dN 0.0497 dS 1.4712
CCV_paralogs	t 0.4450 S 64.7 N 163.3 dN/dS 0.6365 dN 0.1276 dS 0.2005
CCV_paralogs	t 0.4450 S 64.7 N 163.3 dN/dS 0.6365 dN 0.1276 dS 0.2005
CCV_paralogs	t 2.1750 S 365.5 N 1092.5 dN/dS 0.2779 dN 0.4390 dS 1.5799
CCV_paralogs	t 2.1750 S 365.5 N 1092.5 dN/dS 0.2779 dN 0.4390 dS 1.5799
CCV_paralogs	t 0.0210 S 120.8 N 329.2 dN/dS 0.0010 dN 0.0000 dS 0.0260
CCV_paralogs	t 0.0210 S 120.8 N 329.2 dN/dS 0.0010 dN 0.0000 dS 0.0260
CCV_paralogs	t 1.1681 S 299.1 N 786.9 dN/dS 0.2043 dN 0.1879 dS 0.9197
CCV_paralogs	t 1.1681 S 299.1 N 786.9 dN/dS 0.2043 dN 0.1879 dS 0.9197
CCV_paralogs	t 2.3358 S 196.2 N 571.8 dN/dS 0.4362 dN 0.5853 dS 1.3419
CCV_paralogs	t 2.3358 S 196.2 N 571.8 dN/dS 0.4362 dN 0.5853 dS 1.3419
CCV_paralogs	t 0.4550 S 369.8 N 1055.2 dN/dS 0.7727 dN 0.1409 dS 0.1824
CCV_paralogs	t 0.0734 S 288.0 N 645.0 dN/dS 0.2545 dN 0.0129 dS 0.0505
CCV_paralogs	t 0.0734 S 288.0 N 645.0 dN/dS 0.2545 dN 0.0129 dS 0.0505
CCV_paralogs	t 0.5180 S 500.9 N 1761.1 dN/dS 0.6365 dN 0.1533 dS 0.2408
CCV_paralogs	t 0.5180 S 500.9 N 1761.1 dN/dS 0.6365 dN 0.1533 dS 0.2408
CCV_paralogs	t 0.3705 S 461.4 N 1311.6 dN/dS 1.0538 dN 0.1252 dS 0.1188
CCV_paralogs	t 0.3705 S 461.4 N 1311.6 dN/dS 1.0538 dN 0.1252 dS 0.1188
CCV_paralogs	t 1.5151 S 572.4 N 1617.6 dN/dS 0.2285 dN 0.2683 dS 1.1741
CCV_paralogs	t 1.5151 S 572.4 N 1617.6 dN/dS 0.2285 dN 0.2683 dS 1.1741
CCV_paralogs	t 2.8114 S 78.9 N 278.1 dN/dS 0.5903 dN 0.8125 dS 1.3763
CCV_paralogs	t 2.8114 S 78.9 N 278.1 dN/dS 0.5903 dN 0.8125 dS 1.3763
CCV_paralogs	t 1.2920 S 373.8 N 1033.2 dN/dS 0.4801 dN 0.3344 dS 0.6967
CCV_paralogs	t 0.4899 S 811.8 N 2071.2 dN/dS 0.4161 dN 0.1171 dS 0.2813
CCV_paralogs	t 0.4899 S 811.8 N 2071.2 dN/dS 0.4161 dN 0.1171 dS 0.2813
CCV_paralogs	t 0.0426 S 132.6 N 380.4 dN/dS 0.4297 dN 0.0106 dS 0.0246
CCV_paralogs	t 0.0426 S 132.6 N 380.4 dN/dS 0.4297 dN 0.0106 dS 0.0246
CCV_paralogs	t 0.1261 S 461.2 N 1083.8 dN/dS 0.8756 dN 0.0403 dS 0.0461
CCV_paralogs	t 0.1261 S 461.2 N 1083.8 dN/dS 0.8756 dN 0.0403 dS 0.0461
CCV_paralogs	t 1.3176 S 65.9 N 207.1 dN/dS 0.7113 dN 0.4000 dS 0.5624
CCV_paralogs	t 1.3176 S 65.9 N 207.1 dN/dS 0.7113 dN 0.4000 dS 0.5624
CCV_paralogs	t 0.5994 S 66.8 N 179.2 dN/dS 0.2635 dN 0.1136 dS 0.4310
CCV_paralogs	t 0.5994 S 66.8 N 179.2 dN/dS 0.2635 dN 0.1136 dS 0.4310
CCV_paralogs	t 0.2158 S 482.8 N 1128.2 dN/dS 0.6820 dN 0.0631 dS 0.0925
CCV_paralogs	t 0.2158 S 482.8 N 1128.2 dN/dS 0.6820 dN 0.0631 dS 0.0925
CCV_paralogs	t 0.8502 S 126.5 N 344.5 dN/dS 0.6603 dN 0.2490 dS 0.3771
CCV_paralogs	t 0.8502 S 126.5 N 344.5 dN/dS 0.6603 dN 0.2490 dS 0.3771
CCV_paralogs	t 1.2977 S 403.6 N 1150.4 dN/dS 0.1229 dN 0.1516 dS 1.2334
CCV_paralogs	t 1.2977 S 403.6 N 1150.4 dN/dS 0.1229 dN 0.1516 dS 1.2334
CCV_paralogs	t 0.4040 S 72.1 N 239.9 dN/dS 0.6336 dN 0.1188 dS 0.1875
CCV_paralogs	t 0.4040 S 72.1 N 239.9 dN/dS 0.6336 dN 0.1188 dS 0.1875
CCV_paralogs	t 1.0604 S 176.2 N 414.8 dN/dS 0.4080 dN 0.2467 dS 0.6048
CCV_paralogs	t 1.0604 S 176.2 N 414.8 dN/dS 0.4080 dN 0.2467 dS 0.6048
CCV_paralogs	t 1.0012 S 196.9 N 541.1 dN/dS 0.8720 dN 0.3212 dS 0.3683
CCV_paralogs	t 1.0012 S 196.9 N 541.1 dN/dS 0.8720 dN 0.3212 dS 0.3683
CCV_paralogs	t 0.6593 S 89.5 N 381.5 dN/dS 0.0843 dN 0.0717 dS 0.8510
CCV_paralogs	t 0.6593 S 89.5 N 381.5 dN/dS 0.0843 dN 0.0717 dS 0.8510
CCV_paralogs	t 0.7444 S 170.7 N 489.3 dN/dS 0.6721 dN 0.2203 dS 0.3278
CCV_paralogs	t 0.7444 S 170.7 N 489.3 dN/dS 0.6721 dN 0.2203 dS 0.3278
CCV_paralogs	t 1.0835 S 311.2 N 903.8 dN/dS 0.0400 dN 0.0506 dS 1.2631
CCV_paralogs	t 1.0835 S 311.2 N 903.8 dN/dS 0.0400 dN 0.0506 dS 1.2631
CCV_paralogs	t 0.1712 S 137.5 N 339.5 dN/dS 0.4041 dN 0.0400 dS 0.0991
CCV_paralogs	t 0.1712 S 137.5 N 339.5 dN/dS 0.4041 dN 0.0400 dS 0.0991
CCV_paralogs	t 0.0774 S 229.1 N 577.9 dN/dS 0.8898 dN 0.0249 dS 0.0280
CCV_paralogs	t 0.0774 S 229.1 N 577.9 dN/dS 0.8898 dN 0.0249 dS 0.0280
CCV_paralogs	t 0.4495 S 221.6 N 600.4 dN/dS 0.5982 dN 0.1268 dS 0.2121
CCV_paralogs	t 0.4495 S 221.6 N 600.4 dN/dS 0.5982 dN 0.1268 dS 0.2121
CCV_paralogs	t 1.9914 S 212.2 N 594.8 dN/dS 0.2669 dN 0.3854 dS 1.4439
CCV_paralogs	t 1.9914 S 212.2 N 594.8 dN/dS 0.2669 dN 0.3854 dS 1.4439
CCV_paralogs	t 0.2288 S 316.4 N 799.6 dN/dS 0.5471 dN 0.0618 dS 0.1129
CCV_paralogs	t 0.2288 S 316.4 N 799.6 dN/dS 0.5471 dN 0.0618 dS 0.1129
CCV_paralogs	t 1.5303 S 558.7 N 1517.3 dN/dS 0.1131 dN 0.1640 dS 1.4499
CCV_paralogs	t 1.5303 S 558.7 N 1517.3 dN/dS 0.1131 dN 0.1640 dS 1.4499
CCV_paralogs	t 1.1371 S 251.3 N 789.7 dN/dS 0.5397 dN 0.3143 dS 0.5824
CCV_paralogs	t 1.1371 S 251.3 N 789.7 dN/dS 0.5397 dN 0.3143 dS 0.5824
CCV_paralogs	t 1.3736 S 528.2 N 1628.8 dN/dS 0.1538 dN 0.1951 dS 1.2681
CCV_paralogs	t 1.3736 S 528.2 N 1628.8 dN/dS 0.1538 dN 0.1951 dS 1.2681
CCV_paralogs	t 1.3100 S 128.7 N 408.3 dN/dS 0.0794 dN 0.1155 dS 1.4551
CCV_paralogs	t 1.3100 S 128.7 N 408.3 dN/dS 0.0794 dN 0.1155 dS 1.4551
CCV_paralogs	t 0.2996 S 279.2 N 794.8 dN/dS 0.3777 dN 0.0699 dS 0.1851
CCV_paralogs	t 0.2996 S 279.2 N 794.8 dN/dS 0.3777 dN 0.0699 dS 0.1851
CCV_paralogs	t 0.3308 S 92.5 N 246.5 dN/dS 0.3561 dN 0.0738 dS 0.2074
CCV_paralogs	t 0.3308 S 92.5 N 246.5 dN/dS 0.3561 dN 0.0738 dS 0.2074
CCV_paralogs	t 1.8055 S 291.1 N 857.9 dN/dS 0.1822 dN 0.2816 dS 1.5456
CCV_paralogs	t 1.8055 S 291.1 N 857.9 dN/dS 0.1822 dN 0.2816 dS 1.5456
CCV_paralogs	t 1.2463 S 215.7 N 666.3 dN/dS 0.0496 dN 0.0730 dS 1.4732
CCV_paralogs	t 1.2463 S 215.7 N 666.3 dN/dS 0.0496 dN 0.0730 dS 1.4732
CCV_paralogs	t 1.0178 S 290.4 N 783.6 dN/dS 0.5519 dN 0.2782 dS 0.5040
CCV_paralogs	t 1.0178 S 290.4 N 783.6 dN/dS 0.5519 dN 0.2782 dS 0.5040
CCV_paralogs	t 1.2066 S 440.3 N 1314.7 dN/dS 0.3453 dN 0.2725 dS 0.7893
CCV_paralogs	t 1.2066 S 440.3 N 1314.7 dN/dS 0.3453 dN 0.2725 dS 0.7893
CCV_paralogs	t 0.2914 S 317.4 N 1335.6 dN/dS 0.2038 dN 0.0555 dS 0.2724
CCV_paralogs	t 0.2914 S 317.4 N 1335.6 dN/dS 0.2038 dN 0.0555 dS 0.2724
CCV_paralogs	t 1.1097 S 178.9 N 535.1 dN/dS 0.7509 dN 0.3415 dS 0.4548
CCV_paralogs	t 1.1097 S 178.9 N 535.1 dN/dS 0.7509 dN 0.3415 dS 0.4548
CCV_paralogs	t 0.9507 S 126.5 N 317.5 dN/dS 0.1188 dN 0.1018 dS 0.8565
CCV_paralogs	t 0.9507 S 126.5 N 317.5 dN/dS 0.1188 dN 0.1018 dS 0.8565
CCV_paralogs	t 0.3302 S 365.9 N 978.1 dN/dS 0.6105 dN 0.0938 dS 0.1536
CCV_paralogs	t 0.3302 S 365.9 N 978.1 dN/dS 0.6105 dN 0.0938 dS 0.1536
CCV_paralogs	t 0.7398 S 385.1 N 907.9 dN/dS 0.4936 dN 0.1889 dS 0.3826
CCV_paralogs	t 0.7398 S 385.1 N 907.9 dN/dS 0.4936 dN 0.1889 dS 0.3826
CCV_paralogs	t 0.4846 S 660.2 N 1904.8 dN/dS 0.4466 dN 0.1225 dS 0.2742
CCV_paralogs	t 0.4846 S 660.2 N 1904.8 dN/dS 0.4466 dN 0.1225 dS 0.2742
CCV_paralogs	t 1.5854 S 225.3 N 551.7 dN/dS 0.4417 dN 0.3867 dS 0.8755
CCV_paralogs	t 1.5854 S 225.3 N 551.7 dN/dS 0.4417 dN 0.3867 dS 0.8755
CCV_paralogs	t 0.5859 S 726.7 N 1994.3 dN/dS 0.3389 dN 0.1284 dS 0.3789
CCV_paralogs	t 0.5859 S 726.7 N 1994.3 dN/dS 0.3389 dN 0.1284 dS 0.3789
CCV_paralogs	t 1.3153 S 82.6 N 265.4 dN/dS 0.0499 dN 0.0794 dS 1.5919
CCV_paralogs	t 1.3153 S 82.6 N 265.4 dN/dS 0.0499 dN 0.0794 dS 1.5919
CCV_paralogs	t 0.1312 S 466.4 N 1162.6 dN/dS 0.3272 dN 0.0275 dS 0.0841
CCV_paralogs	t 0.1312 S 466.4 N 1162.6 dN/dS 0.3272 dN 0.0275 dS 0.0841
CCV_paralogs	t 0.3372 S 38.7 N 231.3 dN/dS 0.0119 dN 0.0087 dS 0.7320
CCV_paralogs	t 0.3372 S 38.7 N 231.3 dN/dS 0.0119 dN 0.0087 dS 0.7320
CCV_paralogs	t 0.2883 S 341.2 N 936.8 dN/dS 0.2761 dN 0.0565 dS 0.2048
CCV_paralogs	t 0.2883 S 341.2 N 936.8 dN/dS 0.2761 dN 0.0565 dS 0.2048
CCV_paralogs	t 0.1616 S 342.4 N 857.6 dN/dS 0.3650 dN 0.0360 dS 0.0986
CCV_paralogs	t 0.1616 S 342.4 N 857.6 dN/dS 0.3650 dN 0.0360 dS 0.0986
CCV_paralogs	t 1.3482 S 568.5 N 1705.5 dN/dS 0.3826 dN 0.3202 dS 0.8369
CCV_paralogs	t 1.3482 S 568.5 N 1705.5 dN/dS 0.3826 dN 0.3202 dS 0.8369
CCV_paralogs	t 1.0380 S 158.5 N 225.5 dN/dS 0.1378 dN 0.0966 dS 0.7009
CCV_paralogs	t 1.0380 S 158.5 N 225.5 dN/dS 0.1378 dN 0.0966 dS 0.7009
CCV_paralogs	t 1.3175 S 396.3 N 1211.7 dN/dS 0.2519 dN 0.2536 dS 1.0067
CCV_paralogs	t 1.3175 S 396.3 N 1211.7 dN/dS 0.2519 dN 0.2536 dS 1.0067
CCV_paralogs	t 0.9406 S 292.5 N 847.5 dN/dS 0.8262 dN 0.2975 dS 0.3600
CCV_paralogs	t 0.9406 S 292.5 N 847.5 dN/dS 0.8262 dN 0.2975 dS 0.3600
CCV_paralogs	t 1.3986 S 220.9 N 583.1 dN/dS 0.2045 dN 0.2254 dS 1.1019
CCV_paralogs	t 1.3986 S 220.9 N 583.1 dN/dS 0.2045 dN 0.2254 dS 1.1019
CCV_paralogs	t 0.7143 S 176.7 N 660.3 dN/dS 0.5086 dN 0.1978 dS 0.3888
CCV_paralogs	t 0.7143 S 176.7 N 660.3 dN/dS 0.5086 dN 0.1978 dS 0.3888
CCV_paralogs	t 1.0538 S 325.6 N 994.4 dN/dS 0.6510 dN 0.3102 dS 0.4766
CCV_paralogs	t 1.0538 S 325.6 N 994.4 dN/dS 0.6510 dN 0.3102 dS 0.4766
CCV_paralogs	t 0.7361 S 59.9 N 234.1 dN/dS 0.2104 dN 0.1391 dS 0.6611
CCV_paralogs	t 0.7361 S 59.9 N 234.1 dN/dS 0.2104 dN 0.1391 dS 0.6611
CCV_paralogs	t 1.3113 S 497.5 N 1437.5 dN/dS 0.2507 dN 0.2471 dS 0.9860
CCV_paralogs	t 1.3113 S 497.5 N 1437.5 dN/dS 0.2507 dN 0.2471 dS 0.9860
CCV_paralogs	t 0.0325 S 681.3 N 2138.7 dN/dS 0.3891 dN 0.0078 dS 0.0202
CCV_paralogs	t 1.1091 S 655.1 N 1702.9 dN/dS 0.7639 dN 0.3405 dS 0.4457
CCV_paralogs	t 1.1091 S 655.1 N 1702.9 dN/dS 0.7639 dN 0.3405 dS 0.4457
CCV_paralogs	t 0.7548 S 289.3 N 685.7 dN/dS 0.5237 dN 0.1981 dS 0.3783
CCV_paralogs	t 0.7548 S 289.3 N 685.7 dN/dS 0.5237 dN 0.1981 dS 0.3783
CCV_paralogs	t 0.7120 S 850.1 N 2353.9 dN/dS 0.5815 dN 0.1993 dS 0.3427
CCV_paralogs	t 0.7120 S 850.1 N 2353.9 dN/dS 0.5815 dN 0.1993 dS 0.3427
CCV_paralogs	t 0.8090 S 168.5 N 557.5 dN/dS 0.1550 dN 0.1191 dS 0.7679
CCV_paralogs	t 0.8090 S 168.5 N 557.5 dN/dS 0.1550 dN 0.1191 dS 0.7679
CCV_paralogs	t 0.0478 S 412.3 N 1267.7 dN/dS 0.1628 dN 0.0070 dS 0.0433
CCV_paralogs	t 0.0478 S 412.3 N 1267.7 dN/dS 0.1628 dN 0.0070 dS 0.0433
CCV_paralogs	t 0.2693 S 615.2 N 1595.8 dN/dS 0.5130 dN 0.0710 dS 0.1384
CCV_paralogs	t 0.2693 S 615.2 N 1595.8 dN/dS 0.5130 dN 0.0710 dS 0.1384
CCV_paralogs	t 0.5300 S 156.6 N 482.4 dN/dS 0.3246 dN 0.1170 dS 0.3605
CCV_paralogs	t 0.5300 S 156.6 N 482.4 dN/dS 0.3246 dN 0.1170 dS 0.3605
CCV_paralogs	t 1.3147 S 211.0 N 701.0 dN/dS 0.1946 dN 0.2238 dS 1.1503
CCV_paralogs	t 1.3147 S 211.0 N 701.0 dN/dS 0.1946 dN 0.2238 dS 1.1503
CCV_paralogs	t 1.5992 S 218.7 N 675.3 dN/dS 0.3230 dN 0.3524 dS 1.0909
CCV_paralogs	t 1.5992 S 218.7 N 675.3 dN/dS 0.3230 dN 0.3524 dS 1.0909
CCV_paralogs	t 2.2485 S 130.3 N 502.7 dN/dS 0.4663 dN 0.6066 dS 1.3009
CCV_paralogs	t 2.2485 S 130.3 N 502.7 dN/dS 0.4663 dN 0.6066 dS 1.3009
CCV_paralogs	t 1.6640 S 389.7 N 1230.3 dN/dS 0.1570 dN 0.2420 dS 1.5418
CCV_paralogs	t 1.6640 S 389.7 N 1230.3 dN/dS 0.1570 dN 0.2420 dS 1.5418
CCV_paralogs	t 0.4841 S 884.3 N 2208.7 dN/dS 0.5449 dN 0.1303 dS 0.2390
CCV_paralogs	t 0.4841 S 884.3 N 2208.7 dN/dS 0.5449 dN 0.1303 dS 0.2390
CCV_paralogs	t 0.2410 S 103.4 N 310.6 dN/dS 0.4435 dN 0.0612 dS 0.1379
CCV_paralogs	t 0.2410 S 103.4 N 310.6 dN/dS 0.4435 dN 0.0612 dS 0.1379
CCV_paralogs	t 0.7735 S 724.5 N 1954.5 dN/dS 0.5608 dN 0.2128 dS 0.3794
CCV_paralogs	t 0.7735 S 724.5 N 1954.5 dN/dS 0.5608 dN 0.2128 dS 0.3794
CCV_paralogs	t 1.0307 S 212.3 N 594.7 dN/dS 0.0866 dN 0.0911 dS 1.0510
CCV_paralogs	t 1.0307 S 212.3 N 594.7 dN/dS 0.0866 dN 0.0911 dS 1.0510
CCV_paralogs	t 1.1685 S 566.3 N 1620.7 dN/dS 0.3218 dN 0.2520 dS 0.7830
CCV_paralogs	t 1.1685 S 566.3 N 1620.7 dN/dS 0.3218 dN 0.2520 dS 0.7830
CCV_paralogs	t 1.0630 S 538.0 N 1520.0 dN/dS 0.2734 dN 0.2091 dS 0.7647
CCV_paralogs	t 1.0630 S 538.0 N 1520.0 dN/dS 0.2734 dN 0.2091 dS 0.7647
CCV_paralogs	t 0.1683 S 394.7 N 1174.3 dN/dS 1.0334 dN 0.0566 dS 0.0547
CCV_paralogs	t 0.1683 S 394.7 N 1174.3 dN/dS 1.0334 dN 0.0566 dS 0.0547
CCV_paralogs	t 0.7660 S 572.2 N 1572.8 dN/dS 0.5176 dN 0.2045 dS 0.3951
CCV_paralogs	t 0.7660 S 572.2 N 1572.8 dN/dS 0.5176 dN 0.2045 dS 0.3951
CCV_paralogs	t 0.2726 S 349.6 N 1090.4 dN/dS 0.6852 dN 0.0818 dS 0.1193
CCV_paralogs	t 0.2726 S 349.6 N 1090.4 dN/dS 0.6852 dN 0.0818 dS 0.1193
CCV_paralogs	t 0.5612 S 417.6 N 1112.4 dN/dS 0.4176 dN 0.1355 dS 0.3244
CCV_paralogs	t 0.5612 S 417.6 N 1112.4 dN/dS 0.4176 dN 0.1355 dS 0.3244
CCV_paralogs	t 0.0984 S 301.2 N 715.8 dN/dS 0.4606 dN 0.0244 dS 0.0529
CCV_paralogs	t 0.0984 S 301.2 N 715.8 dN/dS 0.4606 dN 0.0244 dS 0.0529
CCV_paralogs	t 1.1465 S 384.7 N 1244.3 dN/dS 0.0979 dN 0.1203 dS 1.2291
CCV_paralogs	t 1.1465 S 384.7 N 1244.3 dN/dS 0.0979 dN 0.1203 dS 1.2291
CCV_paralogs	t 0.0660 S 537.5 N 1310.5 dN/dS 0.3394 dN 0.0141 dS 0.0414
CCV_paralogs	t 0.0660 S 537.5 N 1310.5 dN/dS 0.3394 dN 0.0141 dS 0.0414
CCV_paralogs	t 0.4960 S 240.3 N 1253.7 dN/dS 0.1750 dN 0.0940 dS 0.5373
CCV_paralogs	t 0.4960 S 240.3 N 1253.7 dN/dS 0.1750 dN 0.0940 dS 0.5373
CCV_paralogs	t 1.4141 S 462.9 N 1100.1 dN/dS 0.0829 dN 0.1103 dS 1.3297
CCV_paralogs	t 1.4141 S 462.9 N 1100.1 dN/dS 0.0829 dN 0.1103 dS 1.3297
CCV_paralogs	t 1.4939 S 201.4 N 785.6 dN/dS 0.1550 dN 0.2358 dS 1.5209
CCV_paralogs	t 1.4939 S 201.4 N 785.6 dN/dS 0.1550 dN 0.2358 dS 1.5209
CCV_paralogs	t 0.4537 S 414.9 N 1370.1 dN/dS 0.3092 dN 0.0995 dS 0.3219
CCV_paralogs	t 0.4537 S 414.9 N 1370.1 dN/dS 0.3092 dN 0.0995 dS 0.3219
CCV_paralogs	t 0.9712 S 389.9 N 1083.1 dN/dS 0.3297 dN 0.2105 dS 0.6383
CCV_paralogs	t 0.9712 S 389.9 N 1083.1 dN/dS 0.3297 dN 0.2105 dS 0.6383
CCV_paralogs	t 0.2042 S 115.4 N 292.6 dN/dS 0.8269 dN 0.0643 dS 0.0777
CCV_paralogs	t 0.2042 S 115.4 N 292.6 dN/dS 0.8269 dN 0.0643 dS 0.0777
CCV_paralogs	t 0.5518 S 85.4 N 232.6 dN/dS 0.9252 dN 0.1800 dS 0.1946
CCV_paralogs	t 0.5518 S 85.4 N 232.6 dN/dS 0.9252 dN 0.1800 dS 0.1946
CCV_paralogs	t 1.3926 S 860.1 N 2436.9 dN/dS 0.1047 dN 0.1437 dS 1.3723
CCV_paralogs	t 1.3926 S 860.1 N 2436.9 dN/dS 0.1047 dN 0.1437 dS 1.3723
CCV_paralogs	t 0.7213 S 341.5 N 885.5 dN/dS 0.5520 dN 0.1961 dS 0.3553
CCV_paralogs	t 0.7213 S 341.5 N 885.5 dN/dS 0.5520 dN 0.1961 dS 0.3553
CCV_paralogs	t 1.2073 S 279.4 N 818.6 dN/dS 0.1400 dN 0.1570 dS 1.1214
CCV_paralogs	t 1.2073 S 279.4 N 818.6 dN/dS 0.1400 dN 0.1570 dS 1.1214
CCV_paralogs	t 0.5773 S 547.7 N 1432.3 dN/dS 0.3966 dN 0.1354 dS 0.3415
CCV_paralogs	t 0.5773 S 547.7 N 1432.3 dN/dS 0.3966 dN 0.1354 dS 0.3415
CCV_paralogs	t 0.2098 S 612.2 N 1436.8 dN/dS 0.7038 dN 0.0621 dS 0.0882
CCV_paralogs	t 0.2098 S 612.2 N 1436.8 dN/dS 0.7038 dN 0.0621 dS 0.0882
CCV_paralogs	t 0.2825 S 304.5 N 973.5 dN/dS 0.6647 dN 0.0841 dS 0.1265
CCV_paralogs	t 0.2825 S 304.5 N 973.5 dN/dS 0.6647 dN 0.0841 dS 0.1265
CCV_paralogs	t 0.5040 S 556.1 N 1555.9 dN/dS 0.4859 dN 0.1314 dS 0.2704
CCV_paralogs	t 0.5040 S 556.1 N 1555.9 dN/dS 0.4859 dN 0.1314 dS 0.2704
CCV_paralogs	t 1.4640 S 337.0 N 863.0 dN/dS 0.1665 dN 0.2028 dS 1.2183
CCV_paralogs	t 1.4640 S 337.0 N 863.0 dN/dS 0.1665 dN 0.2028 dS 1.2183
CCV_paralogs	t 0.8875 S 225.6 N 629.4 dN/dS 0.0846 dN 0.0768 dS 0.9071
CCV_paralogs	t 0.8875 S 225.6 N 629.4 dN/dS 0.0846 dN 0.0768 dS 0.9071
CCV_paralogs	t 0.4861 S 490.4 N 1393.6 dN/dS 0.5138 dN 0.1300 dS 0.2530
CCV_paralogs	t 0.4861 S 490.4 N 1393.6 dN/dS 0.5138 dN 0.1300 dS 0.2530
CCV_paralogs	t 0.6469 S 126.2 N 332.8 dN/dS 0.5830 dN 0.1802 dS 0.3091
CCV_paralogs	t 0.6469 S 126.2 N 332.8 dN/dS 0.5830 dN 0.1802 dS 0.3091
CCV_paralogs	t 0.3392 S 760.9 N 1939.1 dN/dS 0.7218 dN 0.1020 dS 0.1413
CCV_paralogs	t 0.3392 S 760.9 N 1939.1 dN/dS 0.7218 dN 0.1020 dS 0.1413
CCV_paralogs	t 1.7503 S 101.5 N 345.5 dN/dS 0.1831 dN 0.2898 dS 1.5825
CCV_paralogs	t 1.7503 S 101.5 N 345.5 dN/dS 0.1831 dN 0.2898 dS 1.5825
CCV_paralogs	t 0.2720 S 375.9 N 932.1 dN/dS 0.9699 dN 0.0899 dS 0.0927
CCV_paralogs	t 0.2720 S 375.9 N 932.1 dN/dS 0.9699 dN 0.0899 dS 0.0927
CCV_paralogs	t 0.0682 S 438.5 N 1019.5 dN/dS 0.7245 dN 0.0204 dS 0.0282
CCV_paralogs	t 0.0682 S 438.5 N 1019.5 dN/dS 0.7245 dN 0.0204 dS 0.0282
CCV_paralogs	t 0.0586 S 82.5 N 229.5 dN/dS 1.6459 dN 0.0218 dS 0.0132
CCV_paralogs	t 0.0586 S 82.5 N 229.5 dN/dS 1.6459 dN 0.0218 dS 0.0132
CCV_paralogs	t 0.2658 S 361.3 N 832.7 dN/dS 0.6238 dN 0.0749 dS 0.1201
CCV_paralogs	t 0.2658 S 361.3 N 832.7 dN/dS 0.6238 dN 0.0749 dS 0.1201
CCV_paralogs	t 0.9375 S 159.8 N 485.2 dN/dS 0.2369 dN 0.1738 dS 0.7336
CCV_paralogs	t 0.9375 S 159.8 N 485.2 dN/dS 0.2369 dN 0.1738 dS 0.7336
CCV_paralogs	t 0.2171 S 418.3 N 1135.7 dN/dS 0.5655 dN 0.0600 dS 0.1060
CCV_paralogs	t 0.2171 S 418.3 N 1135.7 dN/dS 0.5655 dN 0.0600 dS 0.1060
CCV_paralogs	t 0.2634 S 63.9 N 248.1 dN/dS 0.2783 dN 0.0573 dS 0.2060
CCV_paralogs	t 0.2634 S 63.9 N 248.1 dN/dS 0.2783 dN 0.0573 dS 0.2060
CCV_paralogs	t 1.6510 S 248.3 N 669.7 dN/dS 0.1885 dN 0.2543 dS 1.3491
CCV_paralogs	t 1.6510 S 248.3 N 669.7 dN/dS 0.1885 dN 0.2543 dS 1.3491
CCV_paralogs	t 0.7898 S 206.8 N 567.2 dN/dS 0.1580 dN 0.1086 dS 0.6875
CCV_paralogs	t 0.7898 S 206.8 N 567.2 dN/dS 0.1580 dN 0.1086 dS 0.6875
CCV_paralogs	t 0.5126 S 131.5 N 972.5 dN/dS 0.1171 dN 0.0900 dS 0.7687
CCV_paralogs	t 0.5126 S 131.5 N 972.5 dN/dS 0.1171 dN 0.0900 dS 0.7687
CCV_paralogs	t 0.8755 S 790.4 N 2566.6 dN/dS 0.5404 dN 0.2431 dS 0.4499
CCV_paralogs	t 0.8755 S 790.4 N 2566.6 dN/dS 0.5404 dN 0.2431 dS 0.4499
CCV_paralogs	t 0.0684 S 309.7 N 794.3 dN/dS 0.3126 dN 0.0141 dS 0.0451
CCV_paralogs	t 0.0684 S 309.7 N 794.3 dN/dS 0.3126 dN 0.0141 dS 0.0451
CCV_paralogs	t 0.2853 S 94.6 N 223.4 dN/dS 0.2795 dN 0.0538 dS 0.1925
CCV_paralogs	t 0.9618 S 83.9 N 345.1 dN/dS 0.0865 dN 0.1046 dS 1.2093
CCV_paralogs	t 0.9618 S 83.9 N 345.1 dN/dS 0.0865 dN 0.1046 dS 1.2093
CCV_paralogs	t 0.6736 S 480.7 N 1256.3 dN/dS 0.3239 dN 0.1423 dS 0.4394
CCV_paralogs	t 0.6736 S 480.7 N 1256.3 dN/dS 0.3239 dN 0.1423 dS 0.4394
CCV_paralogs	t 0.9581 S 282.7 N 803.3 dN/dS 0.3615 dN 0.2188 dS 0.6053
CCV_paralogs	t 0.9581 S 282.7 N 803.3 dN/dS 0.3615 dN 0.2188 dS 0.6053
CCV_paralogs	t 0.8600 S 881.1 N 2292.9 dN/dS 0.5597 dN 0.2353 dS 0.4204
CCV_paralogs	t 0.8600 S 881.1 N 2292.9 dN/dS 0.5597 dN 0.2353 dS 0.4204
CCV_paralogs	t 1.6486 S 149.5 N 453.5 dN/dS 0.7997 dN 0.5174 dS 0.6470
CCV_paralogs	t 1.6486 S 149.5 N 453.5 dN/dS 0.7997 dN 0.5174 dS 0.6470
CCV_paralogs	t 2.3731 S 192.0 N 549.0 dN/dS 0.3834 dN 0.5584 dS 1.4564
CCV_paralogs	t 2.3731 S 192.0 N 549.0 dN/dS 0.3834 dN 0.5584 dS 1.4564
CCV_paralogs	t 0.7247 S 275.4 N 801.6 dN/dS 0.4549 dN 0.1849 dS 0.4065
CCV_paralogs	t 0.7247 S 275.4 N 801.6 dN/dS 0.4549 dN 0.1849 dS 0.4065
CCV_paralogs	t 0.2062 S 200.5 N 552.5 dN/dS 0.3342 dN 0.0449 dS 0.1344
CCV_paralogs	t 0.2062 S 200.5 N 552.5 dN/dS 0.3342 dN 0.0449 dS 0.1344
CCV_paralogs	t 0.3405 S 292.9 N 769.1 dN/dS 0.3569 dN 0.0758 dS 0.2124
CCV_paralogs	t 0.3405 S 292.9 N 769.1 dN/dS 0.3569 dN 0.0758 dS 0.2124
CCV_paralogs	t 0.1098 S 117.3 N 323.7 dN/dS 0.2892 dN 0.0221 dS 0.0765
CCV_paralogs	t 0.1098 S 117.3 N 323.7 dN/dS 0.2892 dN 0.0221 dS 0.0765
CCV_paralogs	t 0.2184 S 584.5 N 1434.5 dN/dS 0.4507 dN 0.0538 dS 0.1194
CCV_paralogs	t 0.2184 S 584.5 N 1434.5 dN/dS 0.4507 dN 0.0538 dS 0.1194
CCV_paralogs	t 1.0600 S 807.1 N 2426.9 dN/dS 0.5191 dN 0.2870 dS 0.5528
CCV_paralogs	t 1.0600 S 807.1 N 2426.9 dN/dS 0.5191 dN 0.2870 dS 0.5528
CCV_paralogs	t 1.0429 S 305.5 N 954.5 dN/dS 0.0553 dN 0.0676 dS 1.2225
CCV_paralogs	t 1.0429 S 305.5 N 954.5 dN/dS 0.0553 dN 0.0676 dS 1.2225
CCV_paralogs	t 0.7093 S 47.3 N 120.7 dN/dS 0.7165 dN 0.2127 dS 0.2969
CCV_paralogs	t 0.7093 S 47.3 N 120.7 dN/dS 0.7165 dN 0.2127 dS 0.2969
CCV_paralogs	t 0.1560 S 304.7 N 760.3 dN/dS 0.2781 dN 0.0298 dS 0.1073
CCV_paralogs	t 0.1560 S 304.7 N 760.3 dN/dS 0.2781 dN 0.0298 dS 0.1073
CCV_paralogs	t 0.8503 S 149.2 N 537.8 dN/dS 0.0422 dN 0.0478 dS 1.1330
CCV_paralogs	t 0.8503 S 149.2 N 537.8 dN/dS 0.0422 dN 0.0478 dS 1.1330
CCV_paralogs	t 0.9010 S 533.6 N 1431.4 dN/dS 0.7298 dN 0.2729 dS 0.3739
CCV_paralogs	t 0.9010 S 533.6 N 1431.4 dN/dS 0.7298 dN 0.2729 dS 0.3739
CCV_paralogs	t 0.9078 S 309.9 N 857.1 dN/dS 0.4664 dN 0.2321 dS 0.4976
CCV_paralogs	t 0.9078 S 309.9 N 857.1 dN/dS 0.4664 dN 0.2321 dS 0.4976
CCV_paralogs	t 0.4101 S 82.9 N 340.1 dN/dS 0.1011 dN 0.0499 dS 0.4931
CCV_paralogs	t 0.4101 S 82.9 N 340.1 dN/dS 0.1011 dN 0.0499 dS 0.4931
CCV_paralogs	t 0.0063 S 160.0 N 329.0 dN/dS 0.0010 dN 0.0000 dS 0.0064
CCV_paralogs	t 0.0063 S 160.0 N 329.0 dN/dS 0.0010 dN 0.0000 dS 0.0064
CCV_paralogs	t 0.0637 S 374.8 N 891.2 dN/dS 0.7851 dN 0.0196 dS 0.0250
CCV_paralogs	t 0.0637 S 374.8 N 891.2 dN/dS 0.7851 dN 0.0196 dS 0.0250
CCV_paralogs	t 0.1342 S 102.6 N 443.4 dN/dS 0.3410 dN 0.0328 dS 0.0962
CCV_paralogs	t 0.1342 S 102.6 N 443.4 dN/dS 0.3410 dN 0.0328 dS 0.0962
CCV_paralogs	t 0.2141 S 207.5 N 605.5 dN/dS 0.3920 dN 0.0511 dS 0.1304
CCV_paralogs	t 0.2141 S 207.5 N 605.5 dN/dS 0.3920 dN 0.0511 dS 0.1304
CCV_paralogs	t 0.1906 S 163.4 N 454.6 dN/dS 0.8742 dN 0.0612 dS 0.0700
CCV_paralogs	t 0.1906 S 163.4 N 454.6 dN/dS 0.8742 dN 0.0612 dS 0.0700
CCV_paralogs	t 0.8776 S 146.6 N 381.4 dN/dS 0.4071 dN 0.2083 dS 0.5117
CCV_paralogs	t 0.8776 S 146.6 N 381.4 dN/dS 0.4071 dN 0.2083 dS 0.5117
CCV_paralogs	t 0.0092 S 111.8 N 221.2 dN/dS 99.0000 dN 0.0046 dS 0.0000
CCV_paralogs	t 0.0092 S 111.8 N 221.2 dN/dS 99.0000 dN 0.0046 dS 0.0000
CCV_paralogs	t 0.9433 S 852.4 N 2516.6 dN/dS 0.6160 dN 0.2716 dS 0.4409
CCV_paralogs	t 0.9433 S 852.4 N 2516.6 dN/dS 0.6160 dN 0.2716 dS 0.4409
CCV_paralogs	t 0.2170 S 98.5 N 273.5 dN/dS 0.3899 dN 0.0511 dS 0.1312
CCV_paralogs	t 0.2170 S 98.5 N 273.5 dN/dS 0.3899 dN 0.0511 dS 0.1312
CCV_paralogs	t 1.2671 S 721.8 N 2089.2 dN/dS 0.3462 dN 0.2844 dS 0.8216
CCV_paralogs	t 1.2671 S 721.8 N 2089.2 dN/dS 0.3462 dN 0.2844 dS 0.8216
CCV_paralogs	t 0.6158 S 808.4 N 2068.6 dN/dS 0.8253 dN 0.1937 dS 0.2347
CCV_paralogs	t 0.6158 S 808.4 N 2068.6 dN/dS 0.8253 dN 0.1937 dS 0.2347
CCV_paralogs	t 0.1206 S 526.3 N 1306.7 dN/dS 0.6875 dN 0.0356 dS 0.0517
CCV_paralogs	t 0.1206 S 526.3 N 1306.7 dN/dS 0.6875 dN 0.0356 dS 0.0517
CCV_paralogs	t 0.7326 S 72.2 N 197.8 dN/dS 0.4321 dN 0.1807 dS 0.4183
CCV_paralogs	t 0.7326 S 72.2 N 197.8 dN/dS 0.4321 dN 0.1807 dS 0.4183
CCV_paralogs	t 0.2177 S 558.8 N 1307.2 dN/dS 1.0298 dN 0.0732 dS 0.0711
CCV_paralogs	t 0.2177 S 558.8 N 1307.2 dN/dS 1.0298 dN 0.0732 dS 0.0711
CCV_paralogs	t 0.0743 S 168.4 N 938.6 dN/dS 0.2089 dN 0.0157 dS 0.0752
CCV_paralogs	t 0.0743 S 168.4 N 938.6 dN/dS 0.2089 dN 0.0157 dS 0.0752
CCV_paralogs	t 1.7159 S 445.9 N 1207.1 dN/dS 0.1620 dN 0.2388 dS 1.4741
CCV_paralogs	t 1.7159 S 445.9 N 1207.1 dN/dS 0.1620 dN 0.2388 dS 1.4741
CCV_paralogs	t 0.6340 S 320.3 N 924.7 dN/dS 0.3933 dN 0.1513 dS 0.3847
CCV_paralogs	t 0.6340 S 320.3 N 924.7 dN/dS 0.3933 dN 0.1513 dS 0.3847
CCV_paralogs	t 1.4541 S 155.5 N 468.5 dN/dS 0.1699 dN 0.2186 dS 1.2867
CCV_paralogs	t 1.4541 S 155.5 N 468.5 dN/dS 0.1699 dN 0.2186 dS 1.2867
CCV_paralogs	t 0.4349 S 465.3 N 1394.7 dN/dS 0.6113 dN 0.1251 dS 0.2046
CCV_paralogs	t 0.4349 S 465.3 N 1394.7 dN/dS 0.6113 dN 0.1251 dS 0.2046
CCV_paralogs	t 0.0142 S 197.5 N 663.5 dN/dS 99.0000 dN 0.0061 dS 0.0001
CCV_paralogs	t 0.0142 S 197.5 N 663.5 dN/dS 99.0000 dN 0.0061 dS 0.0001
CCV_paralogs	t 0.7781 S 946.5 N 2617.5 dN/dS 0.5639 dN 0.2152 dS 0.3816
CCV_paralogs	t 0.7781 S 946.5 N 2617.5 dN/dS 0.5639 dN 0.2152 dS 0.3816
CCV_paralogs	t 1.5855 S 379.3 N 1210.7 dN/dS 0.2078 dN 0.2768 dS 1.3319
CCV_paralogs	t 1.5855 S 379.3 N 1210.7 dN/dS 0.2078 dN 0.2768 dS 1.3319
CCV_paralogs	t 0.2380 S 205.9 N 640.1 dN/dS 0.3934 dN 0.0577 dS 0.1466
CCV_paralogs	t 0.2380 S 205.9 N 640.1 dN/dS 0.3934 dN 0.0577 dS 0.1466
CCV_paralogs	t 1.0528 S 358.6 N 1069.4 dN/dS 0.2847 dN 0.2151 dS 0.7558
CCV_paralogs	t 1.0528 S 358.6 N 1069.4 dN/dS 0.2847 dN 0.2151 dS 0.7558
CCV_paralogs	t 0.6317 S 750.2 N 2039.8 dN/dS 0.4799 dN 0.1631 dS 0.3398
CCV_paralogs	t 0.6317 S 750.2 N 2039.8 dN/dS 0.4799 dN 0.1631 dS 0.3398
CCV_paralogs	t 0.4649 S 670.0 N 1877.0 dN/dS 0.6700 dN 0.1372 dS 0.2047
CCV_paralogs	t 0.4649 S 670.0 N 1877.0 dN/dS 0.6700 dN 0.1372 dS 0.2047
CCV_paralogs	t 1.8735 S 297.9 N 779.1 dN/dS 0.1915 dN 0.2881 dS 1.5045
CCV_paralogs	t 1.8735 S 297.9 N 779.1 dN/dS 0.1915 dN 0.2881 dS 1.5045
CCV_paralogs	t 0.8341 S 209.5 N 600.5 dN/dS 0.2536 dN 0.1579 dS 0.6225
CCV_paralogs	t 0.8341 S 209.5 N 600.5 dN/dS 0.2536 dN 0.1579 dS 0.6225
CCV_paralogs	t 0.4656 S 52.8 N 187.2 dN/dS 0.4108 dN 0.1180 dS 0.2872
CCV_paralogs	t 0.4656 S 52.8 N 187.2 dN/dS 0.4108 dN 0.1180 dS 0.2872
CCV_paralogs	t 0.2725 S 376.5 N 970.5 dN/dS 0.6205 dN 0.0776 dS 0.1250
CCV_paralogs	t 0.2725 S 376.5 N 970.5 dN/dS 0.6205 dN 0.0776 dS 0.1250
CCV_paralogs	t 1.0152 S 292.8 N 895.2 dN/dS 0.1651 dN 0.1507 dS 0.9125
CCV_paralogs	t 1.0152 S 292.8 N 895.2 dN/dS 0.1651 dN 0.1507 dS 0.9125
CCV_paralogs	t 0.0735 S 336.1 N 923.9 dN/dS 0.7179 dN 0.0222 dS 0.0309
CCV_paralogs	t 0.0735 S 336.1 N 923.9 dN/dS 0.7179 dN 0.0222 dS 0.0309
CCV_paralogs	t 0.3957 S 279.9 N 785.1 dN/dS 0.2281 dN 0.0698 dS 0.3060
CCV_paralogs	t 0.3957 S 279.9 N 785.1 dN/dS 0.2281 dN 0.0698 dS 0.3060
CCV_paralogs	t 0.7574 S 669.3 N 1790.7 dN/dS 0.6362 dN 0.2185 dS 0.3434
CCV_paralogs	t 0.7574 S 669.3 N 1790.7 dN/dS 0.6362 dN 0.2185 dS 0.3434
CCV_paralogs	t 0.6713 S 1976.2 N 4950.8 dN/dS 0.6531 dN 0.1943 dS 0.2975
CCV_paralogs	t 0.6713 S 1976.2 N 4950.8 dN/dS 0.6531 dN 0.1943 dS 0.2975
CCV_paralogs	t 0.5599 S 513.0 N 1374.0 dN/dS 0.4220 dN 0.1360 dS 0.3223
CCV_paralogs	t 0.5599 S 513.0 N 1374.0 dN/dS 0.4220 dN 0.1360 dS 0.3223
CCV_paralogs	t 0.7267 S 46.1 N 112.9 dN/dS 0.1134 dN 0.0741 dS 0.6536
CCV_paralogs	t 0.7267 S 46.1 N 112.9 dN/dS 0.1134 dN 0.0741 dS 0.6536
CCV_paralogs	t 1.4291 S 375.2 N 1043.8 dN/dS 0.0997 dN 0.1406 dS 1.4103
CCV_paralogs	t 1.4291 S 375.2 N 1043.8 dN/dS 0.0997 dN 0.1406 dS 1.4103
CCV_paralogs	t 0.6460 S 544.6 N 1723.4 dN/dS 0.8216 dN 0.2047 dS 0.2491
CCV_paralogs	t 0.6460 S 544.6 N 1723.4 dN/dS 0.8216 dN 0.2047 dS 0.2491
CCV_paralogs	t 0.8877 S 84.7 N 338.3 dN/dS 0.1040 dN 0.1085 dS 1.0441
CCV_paralogs	t 0.8877 S 84.7 N 338.3 dN/dS 0.1040 dN 0.1085 dS 1.0441
CCV_paralogs	t 0.1162 S 222.6 N 692.4 dN/dS 0.5041 dN 0.0313 dS 0.0620
CCV_paralogs	t 0.1162 S 222.6 N 692.4 dN/dS 0.5041 dN 0.0313 dS 0.0620
CCV_paralogs	t 0.9291 S 45.9 N 149.1 dN/dS 0.1942 dN 0.1566 dS 0.8067
CCV_paralogs	t 0.9291 S 45.9 N 149.1 dN/dS 0.1942 dN 0.1566 dS 0.8067
CCV_paralogs	t 1.2798 S 635.7 N 2061.3 dN/dS 0.6139 dN 0.3715 dS 0.6052
CCV_paralogs	t 1.2798 S 635.7 N 2061.3 dN/dS 0.6139 dN 0.3715 dS 0.6052
CCV_paralogs	t 1.0420 S 97.1 N 268.9 dN/dS 1.2959 dN 0.3697 dS 0.2853
CCV_paralogs	t 1.0420 S 97.1 N 268.9 dN/dS 1.2959 dN 0.3697 dS 0.2853
CCV_paralogs	t 1.6412 S 319.7 N 946.3 dN/dS 0.1824 dN 0.2566 dS 1.4070
CCV_paralogs	t 1.6412 S 319.7 N 946.3 dN/dS 0.1824 dN 0.2566 dS 1.4070
CCV_paralogs	t 0.0591 S 382.7 N 1054.3 dN/dS 0.1461 dN 0.0077 dS 0.0528
CCV_paralogs	t 0.0591 S 382.7 N 1054.3 dN/dS 0.1461 dN 0.0077 dS 0.0528
CCV_paralogs	t 0.7512 S 259.2 N 688.8 dN/dS 0.5493 dN 0.2045 dS 0.3723
CCV_paralogs	t 0.7512 S 259.2 N 688.8 dN/dS 0.5493 dN 0.2045 dS 0.3723
CCV_paralogs	t 1.8537 S 305.5 N 828.5 dN/dS 0.1697 dN 0.2666 dS 1.5707
CCV_paralogs	t 1.8537 S 305.5 N 828.5 dN/dS 0.1697 dN 0.2666 dS 1.5707
CCV_paralogs	t 1.5486 S 379.3 N 1069.7 dN/dS 0.8244 dN 0.4889 dS 0.5931
CCV_paralogs	t 1.5486 S 379.3 N 1069.7 dN/dS 0.8244 dN 0.4889 dS 0.5931
CCV_paralogs	t 0.4940 S 179.8 N 462.2 dN/dS 0.9547 dN 0.1625 dS 0.1702
CCV_paralogs	t 0.4940 S 179.8 N 462.2 dN/dS 0.9547 dN 0.1625 dS 0.1702
CCV_paralogs	t 1.0799 S 144.3 N 524.7 dN/dS 0.1305 dN 0.1477 dS 1.1320
CCV_paralogs	t 1.0799 S 144.3 N 524.7 dN/dS 0.1305 dN 0.1477 dS 1.1320
CCV_paralogs	t 1.1240 S 206.5 N 540.5 dN/dS 0.2668 dN 0.2129 dS 0.7980
CCV_paralogs	t 1.1240 S 206.5 N 540.5 dN/dS 0.2668 dN 0.2129 dS 0.7980
CCV_paralogs	t 0.6238 S 529.8 N 1453.2 dN/dS 0.4395 dN 0.1551 dS 0.3528
CCV_paralogs	t 0.6238 S 529.8 N 1453.2 dN/dS 0.4395 dN 0.1551 dS 0.3528
CCV_paralogs	t 0.1563 S 497.6 N 1359.4 dN/dS 0.5784 dN 0.0436 dS 0.0754
CCV_paralogs	t 0.1563 S 497.6 N 1359.4 dN/dS 0.5784 dN 0.0436 dS 0.0754
CCV_paralogs	t 0.7266 S 273.9 N 752.1 dN/dS 1.1651 dN 0.2517 dS 0.2160
CCV_paralogs	t 0.7266 S 273.9 N 752.1 dN/dS 1.1651 dN 0.2517 dS 0.2160
CCV_paralogs	t 0.0409 S 100.8 N 274.2 dN/dS 99.0000 dN 0.0186 dS 0.0002
CCV_paralogs	t 0.0409 S 100.8 N 274.2 dN/dS 99.0000 dN 0.0186 dS 0.0002
CCV_paralogs	t 0.0389 S 221.6 N 576.4 dN/dS 0.1606 dN 0.0053 dS 0.0329
CCV_paralogs	t 0.0389 S 221.6 N 576.4 dN/dS 0.1606 dN 0.0053 dS 0.0329
CCV_paralogs	t 1.6947 S 453.0 N 1269.0 dN/dS 0.2203 dN 0.2926 dS 1.3278
CCV_paralogs	t 1.6947 S 453.0 N 1269.0 dN/dS 0.2203 dN 0.2926 dS 1.3278
CCV_paralogs	t 0.7170 S 104.0 N 337.0 dN/dS 0.3373 dN 0.1633 dS 0.4842
CCV_paralogs	t 0.7170 S 104.0 N 337.0 dN/dS 0.3373 dN 0.1633 dS 0.4842
CCV_paralogs	t 1.3366 S 88.3 N 238.7 dN/dS 0.3512 dN 0.2973 dS 0.8466
CCV_paralogs	t 1.3366 S 88.3 N 238.7 dN/dS 0.3512 dN 0.2973 dS 0.8466
CCV_paralogs	t 0.6560 S 528.5 N 1382.5 dN/dS 0.4721 dN 0.1670 dS 0.3538
CCV_paralogs	t 0.6560 S 528.5 N 1382.5 dN/dS 0.4721 dN 0.1670 dS 0.3538
CCV_paralogs	t 0.4761 S 821.1 N 2187.9 dN/dS 0.7632 dN 0.1463 dS 0.1917
CCV_paralogs	t 0.4761 S 821.1 N 2187.9 dN/dS 0.7632 dN 0.1463 dS 0.1917
CCV_paralogs	t 1.1798 S 83.9 N 213.1 dN/dS 0.1177 dN 0.1262 dS 1.0719
CCV_paralogs	t 1.1798 S 83.9 N 213.1 dN/dS 0.1177 dN 0.1262 dS 1.0719
CCV_paralogs	t 1.9082 S 168.4 N 440.6 dN/dS 0.2348 dN 0.3346 dS 1.4250
CCV_paralogs	t 1.9082 S 168.4 N 440.6 dN/dS 0.2348 dN 0.3346 dS 1.4250
CCV_paralogs	t 1.0188 S 148.5 N 472.5 dN/dS 0.1415 dN 0.1386 dS 0.9790
CCV_paralogs	t 1.0188 S 148.5 N 472.5 dN/dS 0.1415 dN 0.1386 dS 0.9790
CCV_paralogs	t 0.0921 S 118.9 N 256.1 dN/dS 0.3703 dN 0.0199 dS 0.0539
CCV_paralogs	t 0.0921 S 118.9 N 256.1 dN/dS 0.3703 dN 0.0199 dS 0.0539
CCV_paralogs	t 1.5032 S 61.9 N 184.1 dN/dS 0.2344 dN 0.2749 dS 1.1731
CCV_paralogs	t 1.5032 S 61.9 N 184.1 dN/dS 0.2344 dN 0.2749 dS 1.1731
CCV_paralogs	t 0.0814 S 911.9 N 2139.1 dN/dS 0.4671 dN 0.0202 dS 0.0433
CCV_paralogs	t 0.0814 S 911.9 N 2139.1 dN/dS 0.4671 dN 0.0202 dS 0.0433
CCV_paralogs	t 0.0166 S 250.6 N 850.4 dN/dS 0.5506 dN 0.0047 dS 0.0085
CCV_paralogs	t 0.0166 S 250.6 N 850.4 dN/dS 0.5506 dN 0.0047 dS 0.0085
CCV_paralogs	t 0.4453 S 825.0 N 2154.0 dN/dS 0.2205 dN 0.0750 dS 0.3401
CCV_paralogs	t 0.4453 S 825.0 N 2154.0 dN/dS 0.2205 dN 0.0750 dS 0.3401
CCV_paralogs	t 1.4607 S 572.9 N 1617.1 dN/dS 0.2306 dN 0.2600 dS 1.1274
CCV_paralogs	t 1.4607 S 572.9 N 1617.1 dN/dS 0.2306 dN 0.2600 dS 1.1274
CCV_paralogs	t 0.0527 S 180.6 N 407.4 dN/dS 0.4406 dN 0.0126 dS 0.0287
CCV_paralogs	t 0.0527 S 180.6 N 407.4 dN/dS 0.4406 dN 0.0126 dS 0.0287
CCV_paralogs	t 0.2548 S 98.9 N 282.1 dN/dS 0.7506 dN 0.0782 dS 0.1042
CCV_paralogs	t 0.2548 S 98.9 N 282.1 dN/dS 0.7506 dN 0.0782 dS 0.1042
CCV_paralogs	t 0.6234 S 869.4 N 2586.6 dN/dS 0.5772 dN 0.1755 dS 0.3040
CCV_paralogs	t 0.6234 S 869.4 N 2586.6 dN/dS 0.5772 dN 0.1755 dS 0.3040
CCV_paralogs	t 0.6138 S 1273.5 N 3388.5 dN/dS 0.5443 dN 0.1665 dS 0.3060
CCV_paralogs	t 0.6138 S 1273.5 N 3388.5 dN/dS 0.5443 dN 0.1665 dS 0.3060
CCV_paralogs	t 1.2742 S 81.8 N 362.2 dN/dS 0.3133 dN 0.3026 dS 0.9657
CCV_paralogs	t 1.2742 S 81.8 N 362.2 dN/dS 0.3133 dN 0.3026 dS 0.9657
CCV_paralogs	t 0.8693 S 1134.3 N 3038.7 dN/dS 0.7167 dN 0.2617 dS 0.3651
CCV_paralogs	t 0.8693 S 1134.3 N 3038.7 dN/dS 0.7167 dN 0.2617 dS 0.3651
CCV_paralogs	t 0.6455 S 909.3 N 2549.7 dN/dS 0.4910 dN 0.1691 dS 0.3443
CCV_paralogs	t 0.6455 S 909.3 N 2549.7 dN/dS 0.4910 dN 0.1691 dS 0.3443
CCV_paralogs	t 1.1814 S 321.9 N 914.1 dN/dS 0.1161 dN 0.1320 dS 1.1370
CCV_paralogs	t 1.1814 S 321.9 N 914.1 dN/dS 0.1161 dN 0.1320 dS 1.1370
CCV_paralogs	t 0.2815 S 196.5 N 556.5 dN/dS 0.5185 dN 0.0755 dS 0.1457
CCV_paralogs	t 0.2815 S 196.5 N 556.5 dN/dS 0.5185 dN 0.0755 dS 0.1457
CCV_paralogs	t 0.5596 S 597.9 N 1490.1 dN/dS 0.4029 dN 0.1309 dS 0.3251
CCV_paralogs	t 0.5596 S 597.9 N 1490.1 dN/dS 0.4029 dN 0.1309 dS 0.3251
CCV_paralogs	t 0.0479 S 406.0 N 923.0 dN/dS 0.1813 dN 0.0067 dS 0.0370
CCV_paralogs	t 0.0479 S 406.0 N 923.0 dN/dS 0.1813 dN 0.0067 dS 0.0370
CCV_paralogs	t 0.4738 S 516.1 N 1322.9 dN/dS 0.3836 dN 0.1088 dS 0.2838
CCV_paralogs	t 0.4738 S 516.1 N 1322.9 dN/dS 0.3836 dN 0.1088 dS 0.2838
CCV_paralogs	t 0.4865 S 685.8 N 1777.2 dN/dS 0.7082 dN 0.1455 dS 0.2054
CCV_paralogs	t 0.4865 S 685.8 N 1777.2 dN/dS 0.7082 dN 0.1455 dS 0.2054
CCV_paralogs	t 1.4887 S 231.2 N 869.8 dN/dS 0.1349 dN 0.2114 dS 1.5679
CCV_paralogs	t 1.4887 S 231.2 N 869.8 dN/dS 0.1349 dN 0.2114 dS 1.5679
CCV_paralogs	t 0.8962 S 192.3 N 530.7 dN/dS 0.8867 dN 0.2889 dS 0.3258
CCV_paralogs	t 0.8962 S 192.3 N 530.7 dN/dS 0.8867 dN 0.2889 dS 0.3258
CCV_paralogs	t 1.0042 S 355.7 N 1051.3 dN/dS 0.7044 dN 0.3026 dS 0.4296
CCV_paralogs	t 1.0042 S 355.7 N 1051.3 dN/dS 0.7044 dN 0.3026 dS 0.4296
CCV_paralogs	t 0.2739 S 395.9 N 939.1 dN/dS 0.6932 dN 0.0807 dS 0.1164
CCV_paralogs	t 0.2739 S 395.9 N 939.1 dN/dS 0.6932 dN 0.0807 dS 0.1164
CCV_paralogs	t 1.4044 S 65.3 N 180.7 dN/dS 0.4292 dN 0.3459 dS 0.8060
CCV_paralogs	t 1.4044 S 65.3 N 180.7 dN/dS 0.4292 dN 0.3459 dS 0.8060
CCV_paralogs	t 1.0144 S 180.6 N 548.4 dN/dS 0.8259 dN 0.3213 dS 0.3891
CCV_paralogs	t 1.0144 S 180.6 N 548.4 dN/dS 0.8259 dN 0.3213 dS 0.3891
CCV_paralogs	t 0.7625 S 414.0 N 1566.0 dN/dS 0.3587 dN 0.1850 dS 0.5158
CCV_paralogs	t 0.7625 S 414.0 N 1566.0 dN/dS 0.3587 dN 0.1850 dS 0.5158
CCV_paralogs	t 1.3793 S 174.6 N 500.4 dN/dS 0.2160 dN 0.2371 dS 1.0976
CCV_paralogs	t 1.3793 S 174.6 N 500.4 dN/dS 0.2160 dN 0.2371 dS 1.0976
CCV_paralogs	t 0.6039 S 255.0 N 684.0 dN/dS 0.3985 dN 0.1428 dS 0.3583
CCV_paralogs	t 0.6039 S 255.0 N 684.0 dN/dS 0.3985 dN 0.1428 dS 0.3583
CCV_paralogs	t 1.1112 S 167.8 N 858.2 dN/dS 0.1067 dN 0.1563 dS 1.4653
CCV_paralogs	t 1.1112 S 167.8 N 858.2 dN/dS 0.1067 dN 0.1563 dS 1.4653
CCV_paralogs	t 0.9349 S 146.8 N 369.2 dN/dS 0.5498 dN 0.2527 dS 0.4597
CCV_paralogs	t 0.9349 S 146.8 N 369.2 dN/dS 0.5498 dN 0.2527 dS 0.4597
CCV_paralogs	t 0.3145 S 86.8 N 399.2 dN/dS 0.0348 dN 0.0176 dS 0.5058
CCV_paralogs	t 0.3145 S 86.8 N 399.2 dN/dS 0.0348 dN 0.0176 dS 0.5058
CCV_paralogs	t 1.6239 S 207.8 N 563.2 dN/dS 0.1338 dN 0.1972 dS 1.4740
CCV_paralogs	t 1.6239 S 207.8 N 563.2 dN/dS 0.1338 dN 0.1972 dS 1.4740
CCV_paralogs	t 0.1736 S 487.5 N 1306.5 dN/dS 0.5197 dN 0.0463 dS 0.0890
CCV_paralogs	t 0.1736 S 487.5 N 1306.5 dN/dS 0.5197 dN 0.0463 dS 0.0890
CCV_paralogs	t 0.5854 S 959.6 N 2433.4 dN/dS 0.7677 dN 0.1797 dS 0.2341
CCV_paralogs	t 0.5854 S 959.6 N 2433.4 dN/dS 0.7677 dN 0.1797 dS 0.2341
CCV_paralogs	t 1.4956 S 255.0 N 714.0 dN/dS 0.1535 dN 0.2034 dS 1.3250
CCV_paralogs	t 1.4956 S 255.0 N 714.0 dN/dS 0.1535 dN 0.2034 dS 1.3250
CCV_paralogs	t 0.5883 S 786.0 N 2172.0 dN/dS 1.0092 dN 0.1966 dS 0.1948
CCV_paralogs	t 0.5883 S 786.0 N 2172.0 dN/dS 1.0092 dN 0.1966 dS 0.1948
CCV_paralogs	t 0.0252 S 373.9 N 955.1 dN/dS 1.0734 dN 0.0086 dS 0.0080
CCV_paralogs	t 0.0252 S 373.9 N 955.1 dN/dS 1.0734 dN 0.0086 dS 0.0080
CCV_paralogs	t 1.3540 S 476.1 N 1266.9 dN/dS 0.0678 dN 0.0949 dS 1.3997
CCV_paralogs	t 1.3540 S 476.1 N 1266.9 dN/dS 0.0678 dN 0.0949 dS 1.3997
CCV_paralogs	t 0.3588 S 74.1 N 399.9 dN/dS 0.0452 dN 0.0278 dS 0.6152
CCV_paralogs	t 0.3588 S 74.1 N 399.9 dN/dS 0.0452 dN 0.0278 dS 0.6152
CCV_paralogs	t 0.4912 S 52.6 N 166.4 dN/dS 1.6628 dN 0.1811 dS 0.1089
CCV_paralogs	t 0.6285 S 667.7 N 1861.3 dN/dS 0.3439 dN 0.1393 dS 0.4051
CCV_paralogs	t 0.6285 S 667.7 N 1861.3 dN/dS 0.3439 dN 0.1393 dS 0.4051
CCV_paralogs	t 0.0915 S 322.5 N 817.5 dN/dS 0.4513 dN 0.0227 dS 0.0503
CCV_paralogs	t 0.0915 S 322.5 N 817.5 dN/dS 0.4513 dN 0.0227 dS 0.0503
CCV_paralogs	t 0.0765 S 497.3 N 1242.7 dN/dS 0.5545 dN 0.0207 dS 0.0374
CCV_paralogs	t 0.0765 S 497.3 N 1242.7 dN/dS 0.5545 dN 0.0207 dS 0.0374
CCV_paralogs	t 0.9611 S 198.9 N 614.1 dN/dS 0.7843 dN 0.3002 dS 0.3827
CCV_paralogs	t 0.9611 S 198.9 N 614.1 dN/dS 0.7843 dN 0.3002 dS 0.3827
CCV_paralogs	t 0.4052 S 71.3 N 216.7 dN/dS 1.8133 dN 0.1519 dS 0.0838
CCV_paralogs	t 0.4052 S 71.3 N 216.7 dN/dS 1.8133 dN 0.1519 dS 0.0838
CCV_paralogs	t 0.4603 S 390.9 N 1082.1 dN/dS 0.6479 dN 0.1341 dS 0.2070
CCV_paralogs	t 0.4603 S 390.9 N 1082.1 dN/dS 0.6479 dN 0.1341 dS 0.2070
CCV_paralogs	t 0.5798 S 97.1 N 340.9 dN/dS 0.3048 dN 0.1284 dS 0.4212
CCV_paralogs	t 0.5798 S 97.1 N 340.9 dN/dS 0.3048 dN 0.1284 dS 0.4212
CCV_paralogs	t 0.2025 S 1000.9 N 2467.1 dN/dS 0.4003 dN 0.0471 dS 0.1177
CCV_paralogs	t 0.2025 S 1000.9 N 2467.1 dN/dS 0.4003 dN 0.0471 dS 0.1177
CCV_paralogs	t 2.7513 S 141.0 N 456.0 dN/dS 0.9282 dN 0.9006 dS 0.9703
CCV_paralogs	t 2.7513 S 141.0 N 456.0 dN/dS 0.9282 dN 0.9006 dS 0.9703
CCV_paralogs	t 0.7235 S 862.7 N 2362.3 dN/dS 0.4990 dN 0.1901 dS 0.3810
CCV_paralogs	t 0.7235 S 862.7 N 2362.3 dN/dS 0.4990 dN 0.1901 dS 0.3810
CCV_paralogs	t 1.1470 S 79.0 N 278.0 dN/dS 0.4773 dN 0.3077 dS 0.6448
CCV_paralogs	t 1.1470 S 79.0 N 278.0 dN/dS 0.4773 dN 0.3077 dS 0.6448
CCV_paralogs	t 0.6283 S 445.8 N 1267.2 dN/dS 0.5529 dN 0.1730 dS 0.3130
CCV_paralogs	t 0.6283 S 445.8 N 1267.2 dN/dS 0.5529 dN 0.1730 dS 0.3130
CCV_paralogs	t 1.1247 S 613.9 N 1852.1 dN/dS 0.4661 dN 0.2917 dS 0.6258
CCV_paralogs	t 1.1247 S 613.9 N 1852.1 dN/dS 0.4661 dN 0.2917 dS 0.6258
CCV_paralogs	t 0.5878 S 73.0 N 167.0 dN/dS 0.8230 dN 0.1839 dS 0.2235
CCV_paralogs	t 0.5878 S 73.0 N 167.0 dN/dS 0.8230 dN 0.1839 dS 0.2235
CCV_paralogs	t 2.0894 S 353.4 N 1041.6 dN/dS 0.4049 dN 0.5075 dS 1.2533
CCV_paralogs	t 2.0894 S 353.4 N 1041.6 dN/dS 0.4049 dN 0.5075 dS 1.2533
CCV_paralogs	t 0.2258 S 324.4 N 899.6 dN/dS 0.3798 dN 0.0525 dS 0.1383
CCV_paralogs	t 0.2258 S 324.4 N 899.6 dN/dS 0.3798 dN 0.0525 dS 0.1383
CCV_paralogs	t 0.8200 S 67.0 N 314.0 dN/dS 0.2304 dN 0.1722 dS 0.7473
CCV_paralogs	t 0.8200 S 67.0 N 314.0 dN/dS 0.2304 dN 0.1722 dS 0.7473
CCV_paralogs	t 1.4265 S 216.3 N 626.7 dN/dS 0.7195 dN 0.4323 dS 0.6008
CCV_paralogs	t 1.4265 S 216.3 N 626.7 dN/dS 0.7195 dN 0.4323 dS 0.6008
CCV_paralogs	t 0.3557 S 616.2 N 1849.8 dN/dS 0.3992 dN 0.0862 dS 0.2158
CCV_paralogs	t 0.3557 S 616.2 N 1849.8 dN/dS 0.3992 dN 0.0862 dS 0.2158
CCV_paralogs	t 0.9352 S 476.8 N 1296.2 dN/dS 0.6171 dN 0.2672 dS 0.4329
CCV_paralogs	t 0.9352 S 476.8 N 1296.2 dN/dS 0.6171 dN 0.2672 dS 0.4329
CCV_paralogs	t 0.3128 S 161.8 N 627.2 dN/dS 0.3151 dN 0.0721 dS 0.2289
CCV_paralogs	t 0.3128 S 161.8 N 627.2 dN/dS 0.3151 dN 0.0721 dS 0.2289
CCV_paralogs	t 1.4648 S 35.4 N 111.6 dN/dS 0.4393 dN 0.3734 dS 0.8501
CCV_paralogs	t 1.4648 S 35.4 N 111.6 dN/dS 0.4393 dN 0.3734 dS 0.8501
CCV_paralogs	t 0.8354 S 487.2 N 1468.8 dN/dS 0.7121 dN 0.2530 dS 0.3553
CCV_paralogs	t 0.8354 S 487.2 N 1468.8 dN/dS 0.7121 dN 0.2530 dS 0.3553
CCV_paralogs	t 0.0462 S 329.9 N 750.1 dN/dS 0.4167 dN 0.0108 dS 0.0259
CCV_paralogs	t 0.0462 S 329.9 N 750.1 dN/dS 0.4167 dN 0.0108 dS 0.0259
CCV_paralogs	t 1.0913 S 367.0 N 1010.0 dN/dS 0.6482 dN 0.3178 dS 0.4903
CCV_paralogs	t 1.0913 S 367.0 N 1010.0 dN/dS 0.6482 dN 0.3178 dS 0.4903
CCV_paralogs	t 0.6443 S 129.7 N 335.3 dN/dS 0.2684 dN 0.1220 dS 0.4545
CCV_paralogs	t 0.6443 S 129.7 N 335.3 dN/dS 0.2684 dN 0.1220 dS 0.4545
CCV_paralogs	t 0.8038 S 278.6 N 756.4 dN/dS 0.2410 dN 0.1450 dS 0.6016
CCV_paralogs	t 0.8038 S 278.6 N 756.4 dN/dS 0.2410 dN 0.1450 dS 0.6016
CCV_paralogs	t 0.6876 S 478.0 N 1442.0 dN/dS 0.7431 dN 0.2110 dS 0.2840
CCV_paralogs	t 0.6876 S 478.0 N 1442.0 dN/dS 0.7431 dN 0.2110 dS 0.2840
CCV_paralogs	t 0.0118 S 93.8 N 416.2 dN/dS 99.0000 dN 0.0048 dS 0.0000
CCV_paralogs	t 0.0118 S 93.8 N 416.2 dN/dS 99.0000 dN 0.0048 dS 0.0000
CCV_paralogs	t 1.1563 S 356.1 N 891.9 dN/dS 0.3718 dN 0.2601 dS 0.6995
CCV_paralogs	t 1.1563 S 356.1 N 891.9 dN/dS 0.3718 dN 0.2601 dS 0.6995
CCV_paralogs	t 0.3425 S 356.5 N 846.5 dN/dS 1.1130 dN 0.1177 dS 0.1058
CCV_paralogs	t 0.3425 S 356.5 N 846.5 dN/dS 1.1130 dN 0.1177 dS 0.1058
CCV_paralogs	t 1.8964 S 317.5 N 930.5 dN/dS 0.1901 dN 0.3034 dS 1.5957
CCV_paralogs	t 1.8964 S 317.5 N 930.5 dN/dS 0.1901 dN 0.3034 dS 1.5957
CCV_paralogs	t 0.7857 S 1105.2 N 2998.8 dN/dS 0.5728 dN 0.2181 dS 0.3808
CCV_paralogs	t 0.7857 S 1105.2 N 2998.8 dN/dS 0.5728 dN 0.2181 dS 0.3808
CCV_paralogs	t 1.5776 S 202.0 N 542.0 dN/dS 0.0975 dN 0.1497 dS 1.5352
CCV_paralogs	t 1.5776 S 202.0 N 542.0 dN/dS 0.0975 dN 0.1497 dS 1.5352
CCV_paralogs	t 0.2404 S 251.4 N 645.6 dN/dS 0.5483 dN 0.0651 dS 0.1188
CCV_paralogs	t 0.2404 S 251.4 N 645.6 dN/dS 0.5483 dN 0.0651 dS 0.1188
CCV_paralogs	t 0.9821 S 234.5 N 602.5 dN/dS 0.1556 dN 0.1299 dS 0.8347
CCV_paralogs	t 0.9821 S 234.5 N 602.5 dN/dS 0.1556 dN 0.1299 dS 0.8347
CCV_paralogs	t 0.7175 S 860.8 N 2448.2 dN/dS 0.5296 dN 0.1943 dS 0.3669
CCV_paralogs	t 0.7175 S 860.8 N 2448.2 dN/dS 0.5296 dN 0.1943 dS 0.3669
CCV_paralogs	t 1.1988 S 200.9 N 486.1 dN/dS 0.8248 dN 0.3762 dS 0.4562
CCV_paralogs	t 1.1988 S 200.9 N 486.1 dN/dS 0.8248 dN 0.3762 dS 0.4562
CCV_paralogs	t 1.0569 S 826.3 N 2251.7 dN/dS 0.3480 dN 0.2344 dS 0.6736
CCV_paralogs	t 1.0569 S 826.3 N 2251.7 dN/dS 0.3480 dN 0.2344 dS 0.6736
CCV_paralogs	t 1.1300 S 116.7 N 345.3 dN/dS 0.0758 dN 0.0923 dS 1.2181
CCV_paralogs	t 1.1300 S 116.7 N 345.3 dN/dS 0.0758 dN 0.0923 dS 1.2181
CCV_paralogs	t 1.3539 S 310.5 N 961.5 dN/dS 0.2015 dN 0.2294 dS 1.1385
CCV_paralogs	t 1.3539 S 310.5 N 961.5 dN/dS 0.2015 dN 0.2294 dS 1.1385
CCV_paralogs	t 1.5420 S 496.8 N 1354.2 dN/dS 0.4468 dN 0.3858 dS 0.8634
CCV_paralogs	t 1.5420 S 496.8 N 1354.2 dN/dS 0.4468 dN 0.3858 dS 0.8634
CCV_paralogs	t 0.4210 S 664.7 N 1642.3 dN/dS 0.8411 dN 0.1331 dS 0.1582
CCV_paralogs	t 0.4210 S 664.7 N 1642.3 dN/dS 0.8411 dN 0.1331 dS 0.1582
CCV_paralogs	t 0.1680 S 499.0 N 1232.0 dN/dS 0.5443 dN 0.0451 dS 0.0829
CCV_paralogs	t 0.1680 S 499.0 N 1232.0 dN/dS 0.5443 dN 0.0451 dS 0.0829
CCV_paralogs	t 0.8001 S 88.4 N 241.6 dN/dS 0.5078 dN 0.2117 dS 0.4170
CCV_paralogs	t 0.8001 S 88.4 N 241.6 dN/dS 0.5078 dN 0.2117 dS 0.4170
CCV_paralogs	t 0.5819 S 443.5 N 1263.5 dN/dS 0.8261 dN 0.1839 dS 0.2226
CCV_paralogs	t 0.5819 S 443.5 N 1263.5 dN/dS 0.8261 dN 0.1839 dS 0.2226
CCV_paralogs	t 0.6925 S 144.4 N 407.6 dN/dS 0.4782 dN 0.1796 dS 0.3755
CCV_paralogs	t 0.6925 S 144.4 N 407.6 dN/dS 0.4782 dN 0.1796 dS 0.3755
CCV_paralogs	t 0.5898 S 45.4 N 263.6 dN/dS 0.0010 dN 0.0013 dS 1.3310
CCV_paralogs	t 0.5898 S 45.4 N 263.6 dN/dS 0.0010 dN 0.0013 dS 1.3310
CCV_paralogs	t 0.1827 S 186.7 N 656.3 dN/dS 0.1629 dN 0.0285 dS 0.1749
CCV_paralogs	t 0.1827 S 186.7 N 656.3 dN/dS 0.1629 dN 0.0285 dS 0.1749
CCV_paralogs	t 0.6595 S 547.0 N 1526.0 dN/dS 0.7139 dN 0.1988 dS 0.2785
CCV_paralogs	t 0.6595 S 547.0 N 1526.0 dN/dS 0.7139 dN 0.1988 dS 0.2785
CCV_paralogs	t 0.2013 S 211.2 N 451.8 dN/dS 0.7237 dN 0.0598 dS 0.0826
CCV_paralogs	t 0.2013 S 211.2 N 451.8 dN/dS 0.7237 dN 0.0598 dS 0.0826
CCV_paralogs	t 1.6186 S 232.5 N 598.5 dN/dS 0.2171 dN 0.2685 dS 1.2370
CCV_paralogs	t 1.6186 S 232.5 N 598.5 dN/dS 0.2171 dN 0.2685 dS 1.2370
CCV_paralogs	t 0.5272 S 248.5 N 708.5 dN/dS 0.1779 dN 0.0799 dS 0.4490
CCV_paralogs	t 0.5272 S 248.5 N 708.5 dN/dS 0.1779 dN 0.0799 dS 0.4490
CCV_paralogs	t 0.3643 S 93.2 N 392.8 dN/dS 0.0435 dN 0.0233 dS 0.5350
CCV_paralogs	t 0.3643 S 93.2 N 392.8 dN/dS 0.0435 dN 0.0233 dS 0.5350
CCV_paralogs	t 1.4146 S 250.0 N 767.0 dN/dS 0.4988 dN 0.3781 dS 0.7581
CCV_paralogs	t 1.4146 S 250.0 N 767.0 dN/dS 0.4988 dN 0.3781 dS 0.7581
CCV_paralogs	t 0.3685 S 715.7 N 2356.3 dN/dS 0.4418 dN 0.0949 dS 0.2148
CCV_paralogs	t 0.3685 S 715.7 N 2356.3 dN/dS 0.4418 dN 0.0949 dS 0.2148
CCV_paralogs	t 0.6509 S 62.7 N 378.3 dN/dS 0.3242 dN 0.1674 dS 0.5163
CCV_paralogs	t 0.6509 S 62.7 N 378.3 dN/dS 0.3242 dN 0.1674 dS 0.5163
CCV_paralogs	t 0.4814 S 798.8 N 2108.2 dN/dS 0.6883 dN 0.1427 dS 0.2074
CCV_paralogs	t 0.4814 S 798.8 N 2108.2 dN/dS 0.6883 dN 0.1427 dS 0.2074
CCV_paralogs	t 0.0793 S 351.1 N 971.9 dN/dS 0.1967 dN 0.0127 dS 0.0645
CCV_paralogs	t 0.0793 S 351.1 N 971.9 dN/dS 0.1967 dN 0.0127 dS 0.0645
CCV_paralogs	t 0.1805 S 868.6 N 2158.4 dN/dS 0.8819 dN 0.0579 dS 0.0657
CCV_paralogs	t 0.1805 S 868.6 N 2158.4 dN/dS 0.8819 dN 0.0579 dS 0.0657
CCV_paralogs	t 0.3813 S 510.0 N 1371.0 dN/dS 0.7093 dN 0.1144 dS 0.1613
CCV_paralogs	t 0.3813 S 510.0 N 1371.0 dN/dS 0.7093 dN 0.1144 dS 0.1613
CCV_paralogs	t 0.2477 S 80.9 N 282.1 dN/dS 0.4301 dN 0.0637 dS 0.1482
CCV_paralogs	t 0.2477 S 80.9 N 282.1 dN/dS 0.4301 dN 0.0637 dS 0.1482
CCV_paralogs	t 0.8609 S 114.7 N 266.3 dN/dS 0.4490 dN 0.2095 dS 0.4667
CCV_paralogs	t 0.8609 S 114.7 N 266.3 dN/dS 0.4490 dN 0.2095 dS 0.4667
CCV_paralogs	t 0.1553 S 173.0 N 523.0 dN/dS 0.4632 dN 0.0402 dS 0.0868
CCV_paralogs	t 0.1553 S 173.0 N 523.0 dN/dS 0.4632 dN 0.0402 dS 0.0868
CCV_paralogs	t 1.4860 S 433.5 N 1183.5 dN/dS 0.1505 dN 0.1971 dS 1.3095
CCV_paralogs	t 1.4860 S 433.5 N 1183.5 dN/dS 0.1505 dN 0.1971 dS 1.3095
CCV_paralogs	t 0.6800 S 882.6 N 2225.4 dN/dS 0.5823 dN 0.1883 dS 0.3234
CCV_paralogs	t 0.6800 S 882.6 N 2225.4 dN/dS 0.5823 dN 0.1883 dS 0.3234
CCV_paralogs	t 0.5601 S 495.4 N 1451.6 dN/dS 0.7203 dN 0.1699 dS 0.2359
CCV_paralogs	t 0.5601 S 495.4 N 1451.6 dN/dS 0.7203 dN 0.1699 dS 0.2359
CCV_paralogs	t 0.2130 S 341.9 N 996.1 dN/dS 0.3926 dN 0.0509 dS 0.1296
CCV_paralogs	t 0.2130 S 341.9 N 996.1 dN/dS 0.3926 dN 0.0509 dS 0.1296
CCV_paralogs	t 1.1712 S 111.1 N 341.9 dN/dS 0.0964 dN 0.1184 dS 1.2274
CCV_paralogs	t 1.1712 S 111.1 N 341.9 dN/dS 0.0964 dN 0.1184 dS 1.2274
CCV_paralogs	t 1.5041 S 272.6 N 831.4 dN/dS 0.1944 dN 0.2479 dS 1.2747
CCV_paralogs	t 1.5041 S 272.6 N 831.4 dN/dS 0.1944 dN 0.2479 dS 1.2747
CCV_paralogs	t 2.1893 S 732.0 N 2232.0 dN/dS 0.3836 dN 0.5224 dS 1.3619
CCV_paralogs	t 2.1893 S 732.0 N 2232.0 dN/dS 0.3836 dN 0.5224 dS 1.3619
CCV_paralogs	t 0.1413 S 163.6 N 238.4 dN/dS 0.8421 dN 0.0438 dS 0.0520
CCV_paralogs	t 0.1413 S 163.6 N 238.4 dN/dS 0.8421 dN 0.0438 dS 0.0520
CCV_paralogs	t 0.7743 S 361.8 N 904.2 dN/dS 0.7906 dN 0.2399 dS 0.3035
CCV_paralogs	t 0.7743 S 361.8 N 904.2 dN/dS 0.7906 dN 0.2399 dS 0.3035
CCV_paralogs	t 1.3339 S 331.0 N 878.0 dN/dS 0.1369 dN 0.1631 dS 1.1916
CCV_paralogs	t 1.3339 S 331.0 N 878.0 dN/dS 0.1369 dN 0.1631 dS 1.1916
CCV_paralogs	t 0.4475 S 219.3 N 638.7 dN/dS 0.6735 dN 0.1327 dS 0.1971
CCV_paralogs	t 0.4475 S 219.3 N 638.7 dN/dS 0.6735 dN 0.1327 dS 0.1971
CCV_paralogs	t 0.0472 S 158.7 N 549.3 dN/dS 0.1112 dN 0.0056 dS 0.0507
CCV_paralogs	t 0.0472 S 158.7 N 549.3 dN/dS 0.1112 dN 0.0056 dS 0.0507
CCV_paralogs	t 1.3553 S 224.7 N 726.3 dN/dS 0.1336 dN 0.1784 dS 1.3356
CCV_paralogs	t 1.3553 S 224.7 N 726.3 dN/dS 0.1336 dN 0.1784 dS 1.3356
CCV_paralogs	t 0.3064 S 94.4 N 244.6 dN/dS 0.3959 dN 0.0717 dS 0.1811
CCV_paralogs	t 0.3064 S 94.4 N 244.6 dN/dS 0.3959 dN 0.0717 dS 0.1811
CCV_paralogs	t 0.5473 S 582.8 N 1556.2 dN/dS 0.6093 dN 0.1553 dS 0.2549
CCV_paralogs	t 0.5473 S 582.8 N 1556.2 dN/dS 0.6093 dN 0.1553 dS 0.2549
CCV_paralogs	t 1.8991 S 458.1 N 1245.9 dN/dS 0.2699 dN 0.3665 dS 1.3579
CCV_paralogs	t 1.8991 S 458.1 N 1245.9 dN/dS 0.2699 dN 0.3665 dS 1.3579
CCV_paralogs	t 1.9003 S 436.5 N 1219.5 dN/dS 0.1990 dN 0.3073 dS 1.5447
CCV_paralogs	t 1.9003 S 436.5 N 1219.5 dN/dS 0.1990 dN 0.3073 dS 1.5447
CCV_paralogs	t 0.0366 S 206.7 N 558.3 dN/dS 0.1771 dN 0.0054 dS 0.0305
CCV_paralogs	t 0.0366 S 206.7 N 558.3 dN/dS 0.1771 dN 0.0054 dS 0.0305
CCV_paralogs	t 0.9133 S 527.0 N 1576.0 dN/dS 0.5223 dN 0.2477 dS 0.4742
CCV_paralogs	t 0.9133 S 527.0 N 1576.0 dN/dS 0.5223 dN 0.2477 dS 0.4742
CCV_paralogs	t 0.7226 S 572.1 N 1611.9 dN/dS 0.6638 dN 0.2126 dS 0.3203
CCV_paralogs	t 0.7226 S 572.1 N 1611.9 dN/dS 0.6638 dN 0.2126 dS 0.3203
CCV_paralogs	t 0.5293 S 176.1 N 1305.9 dN/dS 0.1342 dN 0.0999 dS 0.7443
CCV_paralogs	t 0.5293 S 176.1 N 1305.9 dN/dS 0.1342 dN 0.0999 dS 0.7443
CCV_paralogs	t 0.4868 S 143.2 N 960.8 dN/dS 0.1984 dN 0.1065 dS 0.5365
CCV_paralogs	t 0.4868 S 143.2 N 960.8 dN/dS 0.1984 dN 0.1065 dS 0.5365
CCV_paralogs	t 0.5741 S 239.8 N 666.2 dN/dS 0.6175 dN 0.1644 dS 0.2663
CCV_paralogs	t 0.5741 S 239.8 N 666.2 dN/dS 0.6175 dN 0.1644 dS 0.2663
CCV_paralogs	t 1.4659 S 139.3 N 418.7 dN/dS 0.2113 dN 0.2530 dS 1.1970
CCV_paralogs	t 1.4659 S 139.3 N 418.7 dN/dS 0.2113 dN 0.2530 dS 1.1970
CCV_paralogs	t 0.0049 S 217.7 N 415.3 dN/dS 99.0000 dN 0.0025 dS 0.0000
CCV_paralogs	t 0.0049 S 217.7 N 415.3 dN/dS 99.0000 dN 0.0025 dS 0.0000
CCV_paralogs	t 1.1926 S 664.2 N 1993.8 dN/dS 0.5525 dN 0.3306 dS 0.5984
CCV_paralogs	t 1.1926 S 664.2 N 1993.8 dN/dS 0.5525 dN 0.3306 dS 0.5984
CCV_paralogs	t 0.0671 S 315.5 N 839.5 dN/dS 0.3979 dN 0.0158 dS 0.0398
CCV_paralogs	t 0.0671 S 315.5 N 839.5 dN/dS 0.3979 dN 0.0158 dS 0.0398
CCV_paralogs	t 0.7700 S 559.1 N 1582.9 dN/dS 0.2282 dN 0.1363 dS 0.5973
CCV_paralogs	t 0.7700 S 559.1 N 1582.9 dN/dS 0.2282 dN 0.1363 dS 0.5973
CCV_paralogs	t 0.4243 S 148.0 N 488.0 dN/dS 0.5196 dN 0.1164 dS 0.2240
CCV_paralogs	t 0.4243 S 148.0 N 488.0 dN/dS 0.5196 dN 0.1164 dS 0.2240
CCV_paralogs	t 0.1849 S 113.1 N 342.9 dN/dS 0.0122 dN 0.0029 dS 0.2397
CCV_paralogs	t 0.1849 S 113.1 N 342.9 dN/dS 0.0122 dN 0.0029 dS 0.2397
CCV_paralogs	t 0.5710 S 131.0 N 409.0 dN/dS 0.3730 dN 0.1352 dS 0.3625
CCV_paralogs	t 0.5710 S 131.0 N 409.0 dN/dS 0.3730 dN 0.1352 dS 0.3625
CCV_paralogs	t 1.0454 S 211.2 N 721.8 dN/dS 0.3650 dN 0.2500 dS 0.6850
CCV_paralogs	t 1.0454 S 211.2 N 721.8 dN/dS 0.3650 dN 0.2500 dS 0.6850
CCV_paralogs	t 0.5101 S 550.8 N 1630.2 dN/dS 0.5009 dN 0.1358 dS 0.2712
CCV_paralogs	t 0.5101 S 550.8 N 1630.2 dN/dS 0.5009 dN 0.1358 dS 0.2712
CCV_paralogs	t 1.3529 S 340.4 N 979.6 dN/dS 0.5319 dN 0.3676 dS 0.6910
CCV_paralogs	t 1.3529 S 340.4 N 979.6 dN/dS 0.5319 dN 0.3676 dS 0.6910
CCV_paralogs	t 1.5281 S 89.5 N 261.5 dN/dS 0.1987 dN 0.2511 dS 1.2635
CCV_paralogs	t 1.5281 S 89.5 N 261.5 dN/dS 0.1987 dN 0.2511 dS 1.2635
CCV_paralogs	t 1.0615 S 21.7 N 83.3 dN/dS 0.2839 dN 0.2327 dS 0.8199
CCV_paralogs	t 1.0615 S 21.7 N 83.3 dN/dS 0.2839 dN 0.2327 dS 0.8199
CCV_paralogs	t 0.3492 S 262.3 N 742.7 dN/dS 0.4454 dN 0.0878 dS 0.1972
CCV_paralogs	t 0.3492 S 262.3 N 742.7 dN/dS 0.4454 dN 0.0878 dS 0.1972
CCV_paralogs	t 0.0498 S 196.9 N 559.1 dN/dS 0.1663 dN 0.0072 dS 0.0433
CCV_paralogs	t 0.0498 S 196.9 N 559.1 dN/dS 0.1663 dN 0.0072 dS 0.0433
CCV_paralogs	t 0.8788 S 339.8 N 1085.2 dN/dS 0.5197 dN 0.2400 dS 0.4619
CCV_paralogs	t 0.8788 S 339.8 N 1085.2 dN/dS 0.5197 dN 0.2400 dS 0.4619
CCV_paralogs	t 1.0039 S 194.2 N 516.8 dN/dS 0.5202 dN 0.2673 dS 0.5138
CCV_paralogs	t 1.0039 S 194.2 N 516.8 dN/dS 0.5202 dN 0.2673 dS 0.5138
CCV_paralogs	t 1.4406 S 335.8 N 966.2 dN/dS 0.2492 dN 0.2702 dS 1.0844
CCV_paralogs	t 1.4406 S 335.8 N 966.2 dN/dS 0.2492 dN 0.2702 dS 1.0844
CCV_paralogs	t 1.4873 S 900.3 N 2735.7 dN/dS 0.4500 dN 0.3806 dS 0.8457
CCV_paralogs	t 0.9422 S 202.4 N 589.6 dN/dS 0.1392 dN 0.1217 dS 0.8742
CCV_paralogs	t 0.9422 S 202.4 N 589.6 dN/dS 0.1392 dN 0.1217 dS 0.8742
CCV_paralogs	t 1.0072 S 315.5 N 812.5 dN/dS 0.6099 dN 0.2848 dS 0.4670
CCV_paralogs	t 1.0072 S 315.5 N 812.5 dN/dS 0.6099 dN 0.2848 dS 0.4670
CCV_paralogs	t 0.9753 S 294.3 N 746.7 dN/dS 0.0939 dN 0.0872 dS 0.9286
CCV_paralogs	t 0.9753 S 294.3 N 746.7 dN/dS 0.0939 dN 0.0872 dS 0.9286
CCV_paralogs	t 0.7589 S 383.5 N 909.5 dN/dS 0.5196 dN 0.1985 dS 0.3821
CCV_paralogs	t 0.7589 S 383.5 N 909.5 dN/dS 0.5196 dN 0.1985 dS 0.3821
CCV_paralogs	t 1.8258 S 93.7 N 302.3 dN/dS 0.6215 dN 0.5320 dS 0.8560
CCV_paralogs	t 1.8258 S 93.7 N 302.3 dN/dS 0.6215 dN 0.5320 dS 0.8560
CCV_paralogs	t 0.9115 S 632.0 N 1687.0 dN/dS 0.5885 dN 0.2552 dS 0.4336
CCV_paralogs	t 0.9115 S 632.0 N 1687.0 dN/dS 0.5885 dN 0.2552 dS 0.4336
CCV_paralogs	t 0.5339 S 389.6 N 1104.4 dN/dS 0.5257 dN 0.1441 dS 0.2741
CCV_paralogs	t 0.5339 S 389.6 N 1104.4 dN/dS 0.5257 dN 0.1441 dS 0.2741
CCV_paralogs	t 1.4992 S 101.3 N 519.7 dN/dS 0.1931 dN 0.2972 dS 1.5390
CCV_paralogs	t 1.4992 S 101.3 N 519.7 dN/dS 0.1931 dN 0.2972 dS 1.5390
CCV_paralogs	t 0.2013 S 368.9 N 855.1 dN/dS 1.3795 dN 0.0732 dS 0.0530
CCV_paralogs	t 0.2013 S 368.9 N 855.1 dN/dS 1.3795 dN 0.0732 dS 0.0530
CCV_paralogs	t 0.7007 S 133.7 N 445.3 dN/dS 0.5058 dN 0.1906 dS 0.3767
CCV_paralogs	t 0.7007 S 133.7 N 445.3 dN/dS 0.5058 dN 0.1906 dS 0.3767
CCV_paralogs	t 0.6797 S 316.0 N 827.0 dN/dS 0.9250 dN 0.2216 dS 0.2396
CCV_paralogs	t 0.6797 S 316.0 N 827.0 dN/dS 0.9250 dN 0.2216 dS 0.2396
CCV_paralogs	t 0.7775 S 480.9 N 1253.1 dN/dS 0.9235 dN 0.2533 dS 0.2743
CCV_paralogs	t 0.7775 S 480.9 N 1253.1 dN/dS 0.9235 dN 0.2533 dS 0.2743
CCV_paralogs	t 0.5604 S 306.1 N 776.9 dN/dS 0.4643 dN 0.1409 dS 0.3034
CCV_paralogs	t 0.5604 S 306.1 N 776.9 dN/dS 0.4643 dN 0.1409 dS 0.3034
CCV_paralogs	t 1.2464 S 64.4 N 379.6 dN/dS 0.1366 dN 0.2168 dS 1.5867
CCV_paralogs	t 1.2464 S 64.4 N 379.6 dN/dS 0.1366 dN 0.2168 dS 1.5867
CCV_paralogs	t 0.7944 S 648.6 N 1664.4 dN/dS 0.5475 dN 0.2150 dS 0.3926
CCV_paralogs	t 0.7944 S 648.6 N 1664.4 dN/dS 0.5475 dN 0.2150 dS 0.3926
CCV_paralogs	t 0.5107 S 147.4 N 401.6 dN/dS 0.7520 dN 0.1564 dS 0.2080
CCV_paralogs	t 0.5107 S 147.4 N 401.6 dN/dS 0.7520 dN 0.1564 dS 0.2080
CCV_paralogs	t 0.3439 S 858.2 N 2165.8 dN/dS 0.9387 dN 0.1126 dS 0.1199
CCV_paralogs	t 0.3439 S 858.2 N 2165.8 dN/dS 0.9387 dN 0.1126 dS 0.1199
CCV_paralogs	t 0.7524 S 162.6 N 671.4 dN/dS 0.5392 dN 0.2150 dS 0.3987
CCV_paralogs	t 1.3304 S 193.8 N 574.2 dN/dS 0.1599 dN 0.1907 dS 1.1927
CCV_paralogs	t 1.3304 S 193.8 N 574.2 dN/dS 0.1599 dN 0.1907 dS 1.1927
CCV_paralogs	t 0.0714 S 289.1 N 769.9 dN/dS 0.2140 dN 0.0119 dS 0.0555
CCV_paralogs	t 0.0714 S 289.1 N 769.9 dN/dS 0.2140 dN 0.0119 dS 0.0555
CCV_paralogs	t 0.9915 S 125.3 N 333.7 dN/dS 0.0051 dN 0.0060 dS 1.1949
CCV_paralogs	t 0.9915 S 125.3 N 333.7 dN/dS 0.0051 dN 0.0060 dS 1.1949
CCV_paralogs	t 1.4998 S 593.0 N 1726.0 dN/dS 0.3002 dN 0.3132 dS 1.0434
CCV_paralogs	t 1.4998 S 593.0 N 1726.0 dN/dS 0.3002 dN 0.3132 dS 1.0434
CCV_paralogs	t 2.1359 S 86.9 N 225.1 dN/dS 0.6012 dN 0.6010 dS 0.9996
CCV_paralogs	t 2.1359 S 86.9 N 225.1 dN/dS 0.6012 dN 0.6010 dS 0.9996
CCV_paralogs	t 0.8445 S 851.9 N 2349.1 dN/dS 0.4716 dN 0.2168 dS 0.4598
CCV_paralogs	t 0.8445 S 851.9 N 2349.1 dN/dS 0.4716 dN 0.2168 dS 0.4598
CCV_paralogs	t 0.0265 S 262.1 N 898.9 dN/dS 0.5352 dN 0.0074 dS 0.0138
CCV_paralogs	t 0.4546 S 785.6 N 2250.4 dN/dS 0.5782 dN 0.1275 dS 0.2204
CCV_paralogs	t 0.4546 S 785.6 N 2250.4 dN/dS 0.5782 dN 0.1275 dS 0.2204
CCV_paralogs	t 1.3577 S 146.4 N 357.6 dN/dS 0.6990 dN 0.4022 dS 0.5755
CCV_paralogs	t 1.3577 S 146.4 N 357.6 dN/dS 0.6990 dN 0.4022 dS 0.5755
CCV_paralogs	t 0.3518 S 255.4 N 605.6 dN/dS 0.2725 dN 0.0654 dS 0.2402
CCV_paralogs	t 0.3518 S 255.4 N 605.6 dN/dS 0.2725 dN 0.0654 dS 0.2402
CCV_paralogs	t 0.0510 S 127.2 N 427.8 dN/dS 0.0824 dN 0.0048 dS 0.0581
CCV_paralogs	t 0.0510 S 127.2 N 427.8 dN/dS 0.0824 dN 0.0048 dS 0.0581
CCV_paralogs	t 1.6977 S 280.8 N 757.2 dN/dS 0.2084 dN 0.2791 dS 1.3393
CCV_paralogs	t 1.6977 S 280.8 N 757.2 dN/dS 0.2084 dN 0.2791 dS 1.3393
CCV_paralogs	t 0.6026 S 127.7 N 295.3 dN/dS 0.7425 dN 0.1818 dS 0.2449
CCV_paralogs	t 0.6026 S 127.7 N 295.3 dN/dS 0.7425 dN 0.1818 dS 0.2449
CCV_paralogs	t 0.2428 S 606.9 N 1613.1 dN/dS 0.3275 dN 0.0518 dS 0.1583
CCV_paralogs	t 0.2428 S 606.9 N 1613.1 dN/dS 0.3275 dN 0.0518 dS 0.1583
CCV_paralogs	t 0.0579 S 265.5 N 799.5 dN/dS 0.4696 dN 0.0151 dS 0.0321
CCV_paralogs	t 0.0579 S 265.5 N 799.5 dN/dS 0.4696 dN 0.0151 dS 0.0321
CCV_paralogs	t 1.3446 S 64.3 N 421.7 dN/dS 0.2251 dN 0.3079 dS 1.3681
CCV_paralogs	t 1.3446 S 64.3 N 421.7 dN/dS 0.2251 dN 0.3079 dS 1.3681
CCV_paralogs	t 0.2768 S 468.5 N 1448.5 dN/dS 0.7299 dN 0.0846 dS 0.1159
CCV_paralogs	t 0.2768 S 468.5 N 1448.5 dN/dS 0.7299 dN 0.0846 dS 0.1159
CCV_paralogs	t 0.7767 S 38.1 N 282.9 dN/dS 0.0884 dN 0.1163 dS 1.3159
CCV_paralogs	t 0.7767 S 38.1 N 282.9 dN/dS 0.0884 dN 0.1163 dS 1.3159
CCV_paralogs	t 1.0270 S 380.6 N 990.4 dN/dS 0.8024 dN 0.3204 dS 0.3993
CCV_paralogs	t 1.0270 S 380.6 N 990.4 dN/dS 0.8024 dN 0.3204 dS 0.3993
CCV_paralogs	t 1.6115 S 449.9 N 1452.1 dN/dS 0.1779 dN 0.2566 dS 1.4426
CCV_paralogs	t 1.6115 S 449.9 N 1452.1 dN/dS 0.1779 dN 0.2566 dS 1.4426
CCV_paralogs	t 0.0562 S 351.7 N 779.3 dN/dS 0.1401 dN 0.0064 dS 0.0460
CCV_paralogs	t 0.0562 S 351.7 N 779.3 dN/dS 0.1401 dN 0.0064 dS 0.0460
CCV_paralogs	t 0.5884 S 279.4 N 719.6 dN/dS 0.8985 dN 0.1901 dS 0.2116
CCV_paralogs	t 0.5884 S 279.4 N 719.6 dN/dS 0.8985 dN 0.1901 dS 0.2116
CCV_paralogs	t 2.2682 S 568.0 N 1562.0 dN/dS 0.3364 dN 0.4955 dS 1.4727
CCV_paralogs	t 2.2682 S 568.0 N 1562.0 dN/dS 0.3364 dN 0.4955 dS 1.4727
CCV_paralogs	t 0.9996 S 448.0 N 1334.0 dN/dS 0.6279 dN 0.2900 dS 0.4618
CCV_paralogs	t 0.9996 S 448.0 N 1334.0 dN/dS 0.6279 dN 0.2900 dS 0.4618
CCV_paralogs	t 1.9577 S 67.4 N 229.6 dN/dS 0.3728 dN 0.4722 dS 1.2666
CCV_paralogs	t 1.9577 S 67.4 N 229.6 dN/dS 0.3728 dN 0.4722 dS 1.2666
CCV_paralogs	t 0.0256 S 123.5 N 239.5 dN/dS 0.2469 dN 0.0042 dS 0.0170
CCV_paralogs	t 0.0256 S 123.5 N 239.5 dN/dS 0.2469 dN 0.0042 dS 0.0170
CCV_paralogs	t 0.4316 S 971.6 N 2526.4 dN/dS 0.9095 dN 0.1400 dS 0.1539
CCV_paralogs	t 0.4316 S 971.6 N 2526.4 dN/dS 0.9095 dN 0.1400 dS 0.1539
CCV_paralogs	t 0.5021 S 485.0 N 1537.0 dN/dS 0.5829 dN 0.1428 dS 0.2450
CCV_paralogs	t 0.5021 S 485.0 N 1537.0 dN/dS 0.5829 dN 0.1428 dS 0.2450
CCV_paralogs	t 1.4704 S 751.5 N 1948.5 dN/dS 0.0674 dN 0.1010 dS 1.4992
CCV_paralogs	t 1.4704 S 751.5 N 1948.5 dN/dS 0.0674 dN 0.1010 dS 1.4992
CCV_paralogs	t 1.6479 S 337.7 N 847.3 dN/dS 0.0901 dN 0.1416 dS 1.5724
CCV_paralogs	t 1.6479 S 337.7 N 847.3 dN/dS 0.0901 dN 0.1416 dS 1.5724
CCV_paralogs	t 0.9547 S 155.5 N 474.5 dN/dS 0.0762 dN 0.0797 dS 1.0459
CCV_paralogs	t 1.7557 S 299.9 N 894.1 dN/dS 0.2634 dN 0.3437 dS 1.3050
CCV_paralogs	t 1.7557 S 299.9 N 894.1 dN/dS 0.2634 dN 0.3437 dS 1.3050
CCV_paralogs	t 0.0594 S 545.3 N 1401.7 dN/dS 0.3149 dN 0.0123 dS 0.0391
CCV_paralogs	t 0.0594 S 545.3 N 1401.7 dN/dS 0.3149 dN 0.0123 dS 0.0391
CCV_paralogs	t 0.7691 S 858.0 N 2403.0 dN/dS 0.6223 dN 0.2211 dS 0.3552
CCV_paralogs	t 0.7691 S 858.0 N 2403.0 dN/dS 0.6223 dN 0.2211 dS 0.3552
CCV_paralogs	t 0.6640 S 404.8 N 975.2 dN/dS 0.3336 dN 0.1395 dS 0.4183
CCV_paralogs	t 0.6640 S 404.8 N 975.2 dN/dS 0.3336 dN 0.1395 dS 0.4183
CCV_paralogs	t 0.0000 S 41.5 N 141.5 dN/dS 0.0792 dN 0.0000 dS 0.0000
CCV_paralogs	t 1.2072 S 241.5 N 757.5 dN/dS 0.0678 dN 0.0931 dS 1.3727
CCV_paralogs	t 1.2072 S 241.5 N 757.5 dN/dS 0.0678 dN 0.0931 dS 1.3727
CCV_paralogs	t 0.3051 S 180.6 N 560.4 dN/dS 0.3908 dN 0.0737 dS 0.1886
CCV_paralogs	t 0.3051 S 180.6 N 560.4 dN/dS 0.3908 dN 0.0737 dS 0.1886
CCV_paralogs	t 1.5258 S 202.7 N 496.3 dN/dS 0.1847 dN 0.2231 dS 1.2076
CCV_paralogs	t 1.5258 S 202.7 N 496.3 dN/dS 0.1847 dN 0.2231 dS 1.2076
CCV_paralogs	t 0.0973 S 100.1 N 313.9 dN/dS 0.9553 dN 0.0321 dS 0.0336
CCV_paralogs	t 0.1733 S 1163.3 N 2967.7 dN/dS 1.1772 dN 0.0603 dS 0.0513
CCV_paralogs	t 0.1733 S 1163.3 N 2967.7 dN/dS 1.1772 dN 0.0603 dS 0.0513
CCV_paralogs	t 0.1192 S 185.9 N 606.1 dN/dS 0.0755 dN 0.0103 dS 0.1358
CCV_paralogs	t 0.1192 S 185.9 N 606.1 dN/dS 0.0755 dN 0.0103 dS 0.1358
CCV_paralogs	t 0.3741 S 508.0 N 1412.0 dN/dS 0.5977 dN 0.1058 dS 0.1771
CCV_paralogs	t 0.3741 S 508.0 N 1412.0 dN/dS 0.5977 dN 0.1058 dS 0.1771
CCV_paralogs	t 0.9273 S 38.2 N 129.8 dN/dS 0.0010 dN 0.0014 dS 1.3543
CCV_paralogs	t 0.9273 S 38.2 N 129.8 dN/dS 0.0010 dN 0.0014 dS 1.3543
CCV_paralogs	t 2.1418 S 265.2 N 808.8 dN/dS 0.2657 dN 0.4244 dS 1.5971
CCV_paralogs	t 2.1418 S 265.2 N 808.8 dN/dS 0.2657 dN 0.4244 dS 1.5971
CCV_paralogs	t 1.0668 S 104.6 N 324.4 dN/dS 0.0313 dN 0.0416 dS 1.3292
CCV_paralogs	t 1.0668 S 104.6 N 324.4 dN/dS 0.0313 dN 0.0416 dS 1.3292
CCV_paralogs	t 1.2457 S 147.7 N 428.3 dN/dS 0.0843 dN 0.1097 dS 1.3010
CCV_paralogs	t 1.2457 S 147.7 N 428.3 dN/dS 0.0843 dN 0.1097 dS 1.3010
CCV_paralogs	t 0.4326 S 59.2 N 228.8 dN/dS 0.3347 dN 0.1024 dS 0.3059
CCV_paralogs	t 0.4326 S 59.2 N 228.8 dN/dS 0.3347 dN 0.1024 dS 0.3059
CCV_paralogs	t 0.8753 S 75.0 N 273.0 dN/dS 0.1832 dN 0.1488 dS 0.8120
CCV_paralogs	t 0.8753 S 75.0 N 273.0 dN/dS 0.1832 dN 0.1488 dS 0.8120
CCV_paralogs	t 0.5663 S 45.4 N 263.6 dN/dS 0.0010 dN 0.0013 dS 1.2781
CCV_paralogs	t 0.5663 S 45.4 N 263.6 dN/dS 0.0010 dN 0.0013 dS 1.2781
CCV_paralogs	t 0.0106 S 177.4 N 395.6 dN/dS 0.0010 dN 0.0000 dS 0.0114
CCV_paralogs	t 0.0106 S 177.4 N 395.6 dN/dS 0.0010 dN 0.0000 dS 0.0114
CCV_paralogs	t 0.9800 S 433.1 N 1129.9 dN/dS 0.6682 dN 0.2872 dS 0.4297
CCV_paralogs	t 0.9800 S 433.1 N 1129.9 dN/dS 0.6682 dN 0.2872 dS 0.4297
CCV_paralogs	t 0.2656 S 521.1 N 1491.9 dN/dS 0.4830 dN 0.0693 dS 0.1436
CCV_paralogs	t 0.2656 S 521.1 N 1491.9 dN/dS 0.4830 dN 0.0693 dS 0.1436
CCV_paralogs	t 0.3635 S 826.3 N 2242.7 dN/dS 0.4956 dN 0.0951 dS 0.1919
CCV_paralogs	t 0.3635 S 826.3 N 2242.7 dN/dS 0.4956 dN 0.0951 dS 0.1919
CCV_paralogs	t 0.1144 S 337.9 N 892.1 dN/dS 0.4753 dN 0.0293 dS 0.0616
CCV_paralogs	t 0.1144 S 337.9 N 892.1 dN/dS 0.4753 dN 0.0293 dS 0.0616
CCV_paralogs	t 0.8359 S 203.1 N 612.9 dN/dS 0.4209 dN 0.2075 dS 0.4931
CCV_paralogs	t 0.8359 S 203.1 N 612.9 dN/dS 0.4209 dN 0.2075 dS 0.4931
CCV_paralogs	t 0.3591 S 792.8 N 1970.2 dN/dS 0.4647 dN 0.0900 dS 0.1936
CCV_paralogs	t 0.3591 S 792.8 N 1970.2 dN/dS 0.4647 dN 0.0900 dS 0.1936
CCV_paralogs	t 1.3245 S 308.9 N 960.1 dN/dS 0.1097 dN 0.1484 dS 1.3526
CCV_paralogs	t 1.3245 S 308.9 N 960.1 dN/dS 0.1097 dN 0.1484 dS 1.3526
CCV_paralogs	t 0.9525 S 28.6 N 136.4 dN/dS 0.2209 dN 0.1970 dS 0.8919
CCV_paralogs	t 0.9525 S 28.6 N 136.4 dN/dS 0.2209 dN 0.1970 dS 0.8919
CCV_paralogs	t 0.4668 S 392.4 N 1098.6 dN/dS 0.5056 dN 0.1238 dS 0.2448
CCV_paralogs	t 0.4668 S 392.4 N 1098.6 dN/dS 0.5056 dN 0.1238 dS 0.2448
CCV_paralogs	t 2.0375 S 92.5 N 306.5 dN/dS 0.2596 dN 0.4088 dS 1.5750
CCV_paralogs	t 2.0375 S 92.5 N 306.5 dN/dS 0.2596 dN 0.4088 dS 1.5750
CCV_paralogs	t 0.1713 S 1021.8 N 2446.2 dN/dS 0.4258 dN 0.0409 dS 0.0959
CCV_paralogs	t 0.1713 S 1021.8 N 2446.2 dN/dS 0.4258 dN 0.0409 dS 0.0959
CCV_paralogs	t 0.2442 S 97.9 N 184.1 dN/dS 1.1878 dN 0.0861 dS 0.0725
CCV_paralogs	t 0.2442 S 97.9 N 184.1 dN/dS 1.1878 dN 0.0861 dS 0.0725
CCV_paralogs	t 0.8614 S 361.3 N 925.7 dN/dS 0.8960 dN 0.2781 dS 0.3103
CCV_paralogs	t 0.8614 S 361.3 N 925.7 dN/dS 0.8960 dN 0.2781 dS 0.3103
CCV_paralogs	t 0.1259 S 189.5 N 539.5 dN/dS 0.3340 dN 0.0276 dS 0.0828
CCV_paralogs	t 0.1259 S 189.5 N 539.5 dN/dS 0.3340 dN 0.0276 dS 0.0828
CCV_paralogs	t 1.0494 S 275.5 N 777.5 dN/dS 0.1489 dN 0.1402 dS 0.9413
CCV_paralogs	t 1.0494 S 275.5 N 777.5 dN/dS 0.1489 dN 0.1402 dS 0.9413
CCV_paralogs	t 0.0193 S 241.6 N 580.4 dN/dS 0.0010 dN 0.0000 dS 0.0218
CCV_paralogs	t 0.0193 S 241.6 N 580.4 dN/dS 0.0010 dN 0.0000 dS 0.0218
CCV_paralogs	t 1.0962 S 464.4 N 1113.6 dN/dS 0.0772 dN 0.0809 dS 1.0477
CCV_paralogs	t 1.0962 S 464.4 N 1113.6 dN/dS 0.0772 dN 0.0809 dS 1.0477
CCV_paralogs	t 0.0311 S 542.8 N 1140.2 dN/dS 0.2008 dN 0.0045 dS 0.0226
CCV_paralogs	t 0.0311 S 542.8 N 1140.2 dN/dS 0.2008 dN 0.0045 dS 0.0226
CCV_paralogs	t 1.3095 S 521.4 N 1530.6 dN/dS 0.6479 dN 0.3835 dS 0.5920
CCV_paralogs	t 1.3095 S 521.4 N 1530.6 dN/dS 0.6479 dN 0.3835 dS 0.5920
CCV_paralogs	t 2.7564 S 76.0 N 221.0 dN/dS 0.5106 dN 0.7378 dS 1.4449
CCV_paralogs	t 2.7564 S 76.0 N 221.0 dN/dS 0.5106 dN 0.7378 dS 1.4449
CCV_paralogs	t 0.8242 S 592.0 N 1796.0 dN/dS 0.4666 dN 0.2141 dS 0.4588
CCV_paralogs	t 0.8242 S 592.0 N 1796.0 dN/dS 0.4666 dN 0.2141 dS 0.4588
CCV_paralogs	t 0.8604 S 168.7 N 413.3 dN/dS 0.6478 dN 0.2478 dS 0.3825
CCV_paralogs	t 0.8604 S 168.7 N 413.3 dN/dS 0.6478 dN 0.2478 dS 0.3825
CCV_paralogs	t 1.4067 S 273.8 N 710.2 dN/dS 0.3436 dN 0.3061 dS 0.8910
CCV_paralogs	t 1.4067 S 273.8 N 710.2 dN/dS 0.3436 dN 0.3061 dS 0.8910
CCV_paralogs	t 0.8796 S 305.3 N 783.7 dN/dS 0.6584 dN 0.2560 dS 0.3888
CCV_paralogs	t 0.8796 S 305.3 N 783.7 dN/dS 0.6584 dN 0.2560 dS 0.3888
CCV_paralogs	t 0.3463 S 61.9 N 154.1 dN/dS 0.5546 dN 0.0939 dS 0.1692
CCV_paralogs	t 0.3463 S 61.9 N 154.1 dN/dS 0.5546 dN 0.0939 dS 0.1692
CCV_paralogs	t 0.3185 S 218.0 N 523.0 dN/dS 0.6782 dN 0.0932 dS 0.1374
CCV_paralogs	t 0.3185 S 218.0 N 523.0 dN/dS 0.6782 dN 0.0932 dS 0.1374
CCV_paralogs	t 0.4529 S 118.7 N 298.3 dN/dS 0.6345 dN 0.1297 dS 0.2044
CCV_paralogs	t 0.4529 S 118.7 N 298.3 dN/dS 0.6345 dN 0.1297 dS 0.2044
CCV_paralogs	t 0.1946 S 155.5 N 384.5 dN/dS 0.8927 dN 0.0627 dS 0.0702
CCV_paralogs	t 0.1946 S 155.5 N 384.5 dN/dS 0.8927 dN 0.0627 dS 0.0702
CCV_paralogs	t 0.5448 S 864.8 N 2240.2 dN/dS 0.4465 dN 0.1350 dS 0.3024
CCV_paralogs	t 0.5448 S 864.8 N 2240.2 dN/dS 0.4465 dN 0.1350 dS 0.3024
CCV_paralogs	t 0.8369 S 124.5 N 322.5 dN/dS 1.1228 dN 0.2877 dS 0.2563
CCV_paralogs	t 0.8369 S 124.5 N 322.5 dN/dS 1.1228 dN 0.2877 dS 0.2563
CCV_paralogs	t 0.2620 S 343.3 N 1225.7 dN/dS 0.5922 dN 0.0759 dS 0.1281
CCV_paralogs	t 0.2620 S 343.3 N 1225.7 dN/dS 0.5922 dN 0.0759 dS 0.1281
CCV_paralogs	t 0.0921 S 127.3 N 385.7 dN/dS 0.2069 dN 0.0157 dS 0.0760
CCV_paralogs	t 0.0921 S 127.3 N 385.7 dN/dS 0.2069 dN 0.0157 dS 0.0760
CCV_paralogs	t 0.3170 S 450.2 N 1277.8 dN/dS 0.9041 dN 0.1028 dS 0.1137
CCV_paralogs	t 0.3170 S 450.2 N 1277.8 dN/dS 0.9041 dN 0.1028 dS 0.1137
CCV_paralogs	t 2.1157 S 77.9 N 222.1 dN/dS 0.2619 dN 0.4073 dS 1.5553
CCV_paralogs	t 2.1157 S 77.9 N 222.1 dN/dS 0.2619 dN 0.4073 dS 1.5553
CCV_paralogs	t 0.8517 S 118.0 N 314.0 dN/dS 0.0345 dN 0.0328 dS 0.9518
CCV_paralogs	t 0.8517 S 118.0 N 314.0 dN/dS 0.0345 dN 0.0328 dS 0.9518
CCV_paralogs	t 1.5907 S 412.4 N 1111.6 dN/dS 0.2037 dN 0.2577 dS 1.2650
CCV_paralogs	t 1.5907 S 412.4 N 1111.6 dN/dS 0.2037 dN 0.2577 dS 1.2650
CCV_paralogs	t 1.0139 S 544.0 N 1397.0 dN/dS 0.7294 dN 0.3061 dS 0.4197
CCV_paralogs	t 1.0139 S 544.0 N 1397.0 dN/dS 0.7294 dN 0.3061 dS 0.4197
CCV_paralogs	t 0.1255 S 351.9 N 1055.1 dN/dS 0.5412 dN 0.0345 dS 0.0638
CCV_paralogs	t 0.1255 S 351.9 N 1055.1 dN/dS 0.5412 dN 0.0345 dS 0.0638
CCV_paralogs	t 0.9982 S 461.8 N 1266.2 dN/dS 0.7400 dN 0.3042 dS 0.4110
CCV_paralogs	t 0.9982 S 461.8 N 1266.2 dN/dS 0.7400 dN 0.3042 dS 0.4110
CCV_paralogs	t 0.0672 S 240.6 N 824.4 dN/dS 0.4419 dN 0.0174 dS 0.0394
CCV_paralogs	t 0.0672 S 240.6 N 824.4 dN/dS 0.4419 dN 0.0174 dS 0.0394
CCV_paralogs	t 0.1223 S 83.9 N 204.1 dN/dS 4.3068 dN 0.0525 dS 0.0122
CCV_paralogs	t 0.1223 S 83.9 N 204.1 dN/dS 4.3068 dN 0.0525 dS 0.0122
CCV_paralogs	t 0.5277 S 279.5 N 1106.5 dN/dS 0.3355 dN 0.1257 dS 0.3746
CCV_paralogs	t 0.5277 S 279.5 N 1106.5 dN/dS 0.3355 dN 0.1257 dS 0.3746
CCV_paralogs	t 1.5219 S 167.9 N 612.1 dN/dS 0.1460 dN 0.2245 dS 1.5379
CCV_paralogs	t 1.5219 S 167.9 N 612.1 dN/dS 0.1460 dN 0.2245 dS 1.5379
CCV_paralogs	t 0.0538 S 546.7 N 1217.3 dN/dS 0.2144 dN 0.0084 dS 0.0392
CCV_paralogs	t 0.0538 S 546.7 N 1217.3 dN/dS 0.2144 dN 0.0084 dS 0.0392
CCV_paralogs	t 0.7349 S 900.3 N 2555.7 dN/dS 0.4234 dN 0.1808 dS 0.4271
CCV_paralogs	t 0.7349 S 900.3 N 2555.7 dN/dS 0.4234 dN 0.1808 dS 0.4271
CCV_paralogs	t 1.7227 S 546.1 N 1724.9 dN/dS 0.3554 dN 0.3998 dS 1.1251
CCV_paralogs	t 1.7227 S 546.1 N 1724.9 dN/dS 0.3554 dN 0.3998 dS 1.1251
CCV_paralogs	t 1.2966 S 315.6 N 911.4 dN/dS 0.5541 dN 0.3581 dS 0.6463
CCV_paralogs	t 1.2966 S 315.6 N 911.4 dN/dS 0.5541 dN 0.3581 dS 0.6463
CCV_paralogs	t 0.3298 S 149.0 N 958.0 dN/dS 0.2366 dN 0.0767 dS 0.3239
CCV_paralogs	t 0.3298 S 149.0 N 958.0 dN/dS 0.2366 dN 0.0767 dS 0.3239
CCV_paralogs	t 1.5534 S 154.8 N 475.2 dN/dS 0.1821 dN 0.2461 dS 1.3519
CCV_paralogs	t 1.5534 S 154.8 N 475.2 dN/dS 0.1821 dN 0.2461 dS 1.3519
CCV_paralogs	t 0.0226 S 75.7 N 197.3 dN/dS 0.3670 dN 0.0051 dS 0.0139
CCV_paralogs	t 0.0226 S 75.7 N 197.3 dN/dS 0.3670 dN 0.0051 dS 0.0139
CCV_paralogs	t 0.0262 S 207.8 N 596.2 dN/dS 0.8743 dN 0.0084 dS 0.0096
CCV_paralogs	t 0.0262 S 207.8 N 596.2 dN/dS 0.8743 dN 0.0084 dS 0.0096
CCV_paralogs	t 1.3384 S 159.6 N 431.4 dN/dS 0.0346 dN 0.0523 dS 1.5105
CCV_paralogs	t 1.3384 S 159.6 N 431.4 dN/dS 0.0346 dN 0.0523 dS 1.5105
CCV_paralogs	t 1.6088 S 528.2 N 1625.8 dN/dS 0.1208 dN 0.1926 dS 1.5941
CCV_paralogs	t 1.6088 S 528.2 N 1625.8 dN/dS 0.1208 dN 0.1926 dS 1.5941
CCV_paralogs	t 1.0384 S 87.7 N 308.3 dN/dS 0.0346 dN 0.0482 dS 1.3930
CCV_paralogs	t 1.0384 S 87.7 N 308.3 dN/dS 0.0346 dN 0.0482 dS 1.3930
CCV_paralogs	t 1.2278 S 50.2 N 216.8 dN/dS 0.1392 dN 0.1893 dS 1.3597
CCV_paralogs	t 1.2278 S 50.2 N 216.8 dN/dS 0.1392 dN 0.1893 dS 1.3597
CCV_paralogs	t 0.2468 S 114.4 N 263.6 dN/dS 0.6383 dN 0.0702 dS 0.1100
CCV_paralogs	t 0.2468 S 114.4 N 263.6 dN/dS 0.6383 dN 0.0702 dS 0.1100
CCV_paralogs	t 0.0467 S 443.2 N 1047.8 dN/dS 0.1501 dN 0.0058 dS 0.0387
CCV_paralogs	t 0.0467 S 443.2 N 1047.8 dN/dS 0.1501 dN 0.0058 dS 0.0387
CCV_paralogs	t 1.1064 S 191.4 N 459.6 dN/dS 0.8082 dN 0.3447 dS 0.4266
CCV_paralogs	t 1.1064 S 191.4 N 459.6 dN/dS 0.8082 dN 0.3447 dS 0.4266
CCV_paralogs	t 1.0846 S 126.8 N 392.2 dN/dS 0.3991 dN 0.2643 dS 0.6623
CCV_paralogs	t 1.0846 S 126.8 N 392.2 dN/dS 0.3991 dN 0.2643 dS 0.6623
CCV_paralogs	t 0.7066 S 801.9 N 2546.1 dN/dS 0.5342 dN 0.1948 dS 0.3647
CCV_paralogs	t 0.7066 S 801.9 N 2546.1 dN/dS 0.5342 dN 0.1948 dS 0.3647
CCV_paralogs	t 0.2466 S 64.0 N 161.0 dN/dS 0.4529 dN 0.0612 dS 0.1351
CCV_paralogs	t 0.2466 S 64.0 N 161.0 dN/dS 0.4529 dN 0.0612 dS 0.1351
CCV_paralogs	t 1.2592 S 278.6 N 921.4 dN/dS 0.0629 dN 0.0941 dS 1.4969
CCV_paralogs	t 1.2592 S 278.6 N 921.4 dN/dS 0.0629 dN 0.0941 dS 1.4969
CCV_paralogs	t 0.4666 S 57.0 N 153.0 dN/dS 0.9053 dN 0.1512 dS 0.1671
CCV_paralogs	t 0.4666 S 57.0 N 153.0 dN/dS 0.9053 dN 0.1512 dS 0.1671
CCV_paralogs	t 1.1088 S 343.5 N 1000.5 dN/dS 0.7850 dN 0.3454 dS 0.4400
CCV_paralogs	t 1.1088 S 343.5 N 1000.5 dN/dS 0.7850 dN 0.3454 dS 0.4400
CCV_paralogs	t 1.6226 S 199.1 N 550.9 dN/dS 0.1197 dN 0.1832 dS 1.5307
CCV_paralogs	t 1.6226 S 199.1 N 550.9 dN/dS 0.1197 dN 0.1832 dS 1.5307
CCV_paralogs	t 1.3029 S 208.8 N 592.2 dN/dS 0.5625 dN 0.3611 dS 0.6420
CCV_paralogs	t 1.3029 S 208.8 N 592.2 dN/dS 0.5625 dN 0.3611 dS 0.6420
CCV_paralogs	t 0.5365 S 466.8 N 1561.2 dN/dS 0.6071 dN 0.1556 dS 0.2564
CCV_paralogs	t 0.5365 S 466.8 N 1561.2 dN/dS 0.6071 dN 0.1556 dS 0.2564
CCV_paralogs	t 1.1718 S 610.6 N 1597.4 dN/dS 0.2485 dN 0.2127 dS 0.8560
CCV_paralogs	t 1.1718 S 610.6 N 1597.4 dN/dS 0.2485 dN 0.2127 dS 0.8560
CCV_paralogs	t 0.2521 S 168.0 N 732.0 dN/dS 0.4860 dN 0.0702 dS 0.1444
CCV_paralogs	t 0.2521 S 168.0 N 732.0 dN/dS 0.4860 dN 0.0702 dS 0.1444
CCV_paralogs	t 0.1935 S 148.7 N 697.3 dN/dS 0.0939 dN 0.0239 dS 0.2547
CCV_paralogs	t 0.1935 S 148.7 N 697.3 dN/dS 0.0939 dN 0.0239 dS 0.2547
CCV_paralogs	t 0.3967 S 1137.5 N 3104.5 dN/dS 1.0673 dN 0.1345 dS 0.1260
CCV_paralogs	t 0.3967 S 1137.5 N 3104.5 dN/dS 1.0673 dN 0.1345 dS 0.1260
CCV_paralogs	t 0.7733 S 176.4 N 453.6 dN/dS 0.3423 dN 0.1676 dS 0.4896
CCV_paralogs	t 0.7733 S 176.4 N 453.6 dN/dS 0.3423 dN 0.1676 dS 0.4896
CCV_paralogs	t 0.2736 S 174.2 N 506.8 dN/dS 1.1708 dN 0.0947 dS 0.0809
CCV_paralogs	t 0.2736 S 174.2 N 506.8 dN/dS 1.1708 dN 0.0947 dS 0.0809
CCV_paralogs	t 1.2189 S 28.3 N 88.7 dN/dS 0.0995 dN 0.1275 dS 1.2814
CCV_paralogs	t 1.2189 S 28.3 N 88.7 dN/dS 0.0995 dN 0.1275 dS 1.2814
CCV_paralogs	t 2.4912 S 320.9 N 1125.1 dN/dS 0.6644 dN 0.7467 dS 1.1238
CCV_paralogs	t 2.4912 S 320.9 N 1125.1 dN/dS 0.6644 dN 0.7467 dS 1.1238
CCV_paralogs	t 1.2266 S 341.2 N 1038.8 dN/dS 0.1181 dN 0.1436 dS 1.2164
CCV_paralogs	t 1.2266 S 341.2 N 1038.8 dN/dS 0.1181 dN 0.1436 dS 1.2164
CCV_paralogs	t 0.7858 S 770.0 N 2023.0 dN/dS 0.7158 dN 0.2361 dS 0.3298
CCV_paralogs	t 0.7858 S 770.0 N 2023.0 dN/dS 0.7158 dN 0.2361 dS 0.3298
CCV_paralogs	t 1.8710 S 249.4 N 716.6 dN/dS 0.2820 dN 0.3763 dS 1.3345
CCV_paralogs	t 1.8710 S 249.4 N 716.6 dN/dS 0.2820 dN 0.3763 dS 1.3345
CCV_paralogs	t 0.9367 S 116.4 N 309.6 dN/dS 0.6232 dN 0.2680 dS 0.4300
CCV_paralogs	t 0.9367 S 116.4 N 309.6 dN/dS 0.6232 dN 0.2680 dS 0.4300
CCV_paralogs	t 1.4536 S 289.9 N 868.1 dN/dS 0.1546 dN 0.2045 dS 1.3230
CCV_paralogs	t 1.4536 S 289.9 N 868.1 dN/dS 0.1546 dN 0.2045 dS 1.3230
CCV_paralogs	t 0.9217 S 237.4 N 605.6 dN/dS 0.6899 dN 0.2727 dS 0.3953
CCV_paralogs	t 0.9217 S 237.4 N 605.6 dN/dS 0.6899 dN 0.2727 dS 0.3953
CCV_paralogs	t 0.8895 S 825.9 N 2243.1 dN/dS 0.4984 dN 0.2333 dS 0.4681
CCV_paralogs	t 0.8895 S 825.9 N 2243.1 dN/dS 0.4984 dN 0.2333 dS 0.4681
CCV_paralogs	t 0.3298 S 600.0 N 1458.0 dN/dS 0.5412 dN 0.0881 dS 0.1629
CCV_paralogs	t 0.3298 S 600.0 N 1458.0 dN/dS 0.5412 dN 0.0881 dS 0.1629
CCV_paralogs	t 0.8978 S 362.2 N 954.8 dN/dS 0.3917 dN 0.2097 dS 0.5353
CCV_paralogs	t 0.8978 S 362.2 N 954.8 dN/dS 0.3917 dN 0.2097 dS 0.5353
CCV_paralogs	t 0.3997 S 291.0 N 702.0 dN/dS 0.4968 dN 0.1027 dS 0.2068
CCV_paralogs	t 0.3997 S 291.0 N 702.0 dN/dS 0.4968 dN 0.1027 dS 0.2068
CCV_paralogs	t 0.1732 S 167.3 N 585.7 dN/dS 0.5651 dN 0.0493 dS 0.0873
CCV_paralogs	t 0.1732 S 167.3 N 585.7 dN/dS 0.5651 dN 0.0493 dS 0.0873
CCV_paralogs	t 0.2056 S 84.3 N 242.7 dN/dS 1.0979 dN 0.0702 dS 0.0639
CCV_paralogs	t 0.2056 S 84.3 N 242.7 dN/dS 1.0979 dN 0.0702 dS 0.0639
CCV_paralogs	t 0.5182 S 574.1 N 1492.9 dN/dS 0.4098 dN 0.1234 dS 0.3011
CCV_paralogs	t 0.5182 S 574.1 N 1492.9 dN/dS 0.4098 dN 0.1234 dS 0.3011
CCV_paralogs	t 0.6580 S 54.1 N 161.9 dN/dS 0.3539 dN 0.1505 dS 0.4253
CCV_paralogs	t 0.6580 S 54.1 N 161.9 dN/dS 0.3539 dN 0.1505 dS 0.4253
CCV_paralogs	t 0.5472 S 293.3 N 783.7 dN/dS 0.3848 dN 0.1271 dS 0.3302
CCV_paralogs	t 0.5472 S 293.3 N 783.7 dN/dS 0.3848 dN 0.1271 dS 0.3302
CCV_paralogs	t 1.1349 S 147.9 N 362.1 dN/dS 0.1818 dN 0.1641 dS 0.9028
CCV_paralogs	t 1.1349 S 147.9 N 362.1 dN/dS 0.1818 dN 0.1641 dS 0.9028
CCV_paralogs	t 0.9214 S 218.5 N 588.5 dN/dS 0.7311 dN 0.2793 dS 0.3821
CCV_paralogs	t 0.9214 S 218.5 N 588.5 dN/dS 0.7311 dN 0.2793 dS 0.3821
CCV_paralogs	t 0.3233 S 236.7 N 615.3 dN/dS 0.3466 dN 0.0707 dS 0.2040
CCV_paralogs	t 0.3233 S 236.7 N 615.3 dN/dS 0.3466 dN 0.0707 dS 0.2040
CCV_paralogs	t 0.0747 S 115.1 N 331.9 dN/dS 0.3485 dN 0.0168 dS 0.0482
CCV_paralogs	t 0.0747 S 115.1 N 331.9 dN/dS 0.3485 dN 0.0168 dS 0.0482
CCV_paralogs	t 0.6480 S 130.3 N 412.7 dN/dS 0.0027 dN 0.0024 dS 0.8927
CCV_paralogs	t 0.6480 S 130.3 N 412.7 dN/dS 0.0027 dN 0.0024 dS 0.8927
CCV_paralogs	t 0.5717 S 568.4 N 1564.6 dN/dS 0.3748 dN 0.1319 dS 0.3520
CCV_paralogs	t 0.5717 S 568.4 N 1564.6 dN/dS 0.3748 dN 0.1319 dS 0.3520
CCV_paralogs	t 1.1736 S 192.5 N 512.5 dN/dS 0.1659 dN 0.1649 dS 0.9937
CCV_paralogs	t 1.1736 S 192.5 N 512.5 dN/dS 0.1659 dN 0.1649 dS 0.9937
CCV_paralogs	t 0.0000 S 52.6 N 172.4 dN/dS 0.8628 dN 0.0000 dS 0.0000
CCV_paralogs	t 0.0352 S 351.2 N 917.8 dN/dS 0.0603 dN 0.0022 dS 0.0366
CCV_paralogs	t 0.0352 S 351.2 N 917.8 dN/dS 0.0603 dN 0.0022 dS 0.0366
CCV_paralogs	t 0.2362 S 623.0 N 1636.0 dN/dS 0.5356 dN 0.0635 dS 0.1186
CCV_paralogs	t 0.2362 S 623.0 N 1636.0 dN/dS 0.5356 dN 0.0635 dS 0.1186
CCV_paralogs	t 0.8457 S 692.4 N 2001.6 dN/dS 0.6509 dN 0.2478 dS 0.3807
CCV_paralogs	t 0.8457 S 692.4 N 2001.6 dN/dS 0.6509 dN 0.2478 dS 0.3807
CCV_paralogs	t 0.1256 S 69.9 N 191.1 dN/dS 0.1428 dN 0.0161 dS 0.1124
EG_paralogs	t 0.1506 S 520.7 N 1390.3 dN/dS 0.5509 dN 0.0411 dS 0.0746
EG_paralogs	t 0.0727 S 164.4 N 357.6 dN/dS 0.4355 dN 0.0172 dS 0.0395
EG_paralogs	t 0.1056 S 71.0 N 133.0 dN/dS 0.4271 dN 0.0240 dS 0.0562
EG_paralogs	t 0.2255 S 703.4 N 1885.6 dN/dS 0.6831 dN 0.0668 dS 0.0977
EG_paralogs	t 0.2523 S 496.0 N 1316.0 dN/dS 0.7011 dN 0.0753 dS 0.1074
EG_paralogs	t 0.6731 S 74.2 N 231.8 dN/dS 0.5830 dN 0.1912 dS 0.3280
EG_paralogs	t 0.5263 S 86.7 N 300.3 dN/dS 0.7779 dN 0.1649 dS 0.2120
EG_paralogs	t 0.6731 S 74.2 N 231.8 dN/dS 0.5830 dN 0.1912 dS 0.3280
EG_paralogs	t 0.0802 S 268.7 N 631.3 dN/dS 0.5273 dN 0.0211 dS 0.0400
EG_paralogs	t 0.0628 S 229.0 N 611.0 dN/dS 0.8580 dN 0.0200 dS 0.0233
EG_paralogs	t 0.4378 S 150.9 N 431.1 dN/dS 0.9006 dN 0.1419 dS 0.1575
EG_paralogs	t 0.0509 S 146.9 N 339.1 dN/dS 0.0606 dN 0.0030 dS 0.0493
EG_paralogs	t 1.6723 S 321.0 N 834.0 dN/dS 0.1587 dN 0.2254 dS 1.4202
EG_paralogs	t 1.3797 S 107.3 N 327.7 dN/dS 0.8683 dN 0.4433 dS 0.5105
EG_paralogs	t 0.7305 S 176.1 N 537.9 dN/dS 0.9406 dN 0.2398 dS 0.2549
EG_paralogs	t 0.0872 S 267.0 N 633.0 dN/dS 0.6022 dN 0.0243 dS 0.0403
EG_paralogs	t 0.0327 S 92.0 N 301.0 dN/dS 0.0940 dN 0.0033 dS 0.0356
EG_paralogs	t 0.0559 S 150.9 N 347.1 dN/dS 0.8760 dN 0.0179 dS 0.0204
EG_paralogs	t 0.8783 S 421.1 N 1075.9 dN/dS 0.7586 dN 0.2687 dS 0.3542
EG_paralogs	t 0.1947 S 107.7 N 354.3 dN/dS 0.7321 dN 0.0598 dS 0.0817
EG_paralogs	t 0.3423 S 166.4 N 466.6 dN/dS 0.8116 dN 0.1075 dS 0.1325
EG_paralogs	t 0.8837 S 306.8 N 806.2 dN/dS 0.6651 dN 0.2587 dS 0.3889
EG_paralogs	t 0.3445 S 68.4 N 252.6 dN/dS 0.4192 dN 0.0887 dS 0.2115
EG_paralogs	t 0.2507 S 69.5 N 251.5 dN/dS 0.4537 dN 0.0663 dS 0.1461
EG_paralogs	t 0.3477 S 367.3 N 964.7 dN/dS 0.7538 dN 0.1063 dS 0.1411
EG_paralogs	t 0.3539 S 70.5 N 184.5 dN/dS 0.8636 dN 0.1130 dS 0.1309
EG_paralogs	t 0.5940 S 146.5 N 450.5 dN/dS 0.9787 dN 0.1970 dS 0.2013
EG_paralogs	t 0.1880 S 83.7 N 360.3 dN/dS 0.4067 dN 0.0491 dS 0.1208
EG_paralogs	t 0.1909 S 88.4 N 352.6 dN/dS 0.5160 dN 0.0536 dS 0.1038
EG_paralogs	t 0.4670 S 112.2 N 331.8 dN/dS 1.4709 dN 0.1694 dS 0.1151
EG_paralogs	t 0.5380 S 415.8 N 1033.2 dN/dS 0.9025 dN 0.1739 dS 0.1927
EG_paralogs	t 0.0877 S 56.4 N 195.6 dN/dS 0.7393 dN 0.0271 dS 0.0367
EG_paralogs	t 0.1766 S 96.3 N 233.7 dN/dS 0.5001 dN 0.0456 dS 0.0911
EG_paralogs	t 0.3974 S 273.8 N 785.2 dN/dS 0.4836 dN 0.1038 dS 0.2146
EG_paralogs	t 0.8650 S 348.1 N 1001.9 dN/dS 0.4992 dN 0.2291 dS 0.4589
EG_paralogs	t 0.8661 S 44.9 N 285.1 dN/dS 0.4390 dN 0.2460 dS 0.5603
EG_paralogs	t 0.7889 S 276.6 N 776.4 dN/dS 0.4565 dN 0.2003 dS 0.4388
EG_paralogs	t 0.4149 S 121.7 N 304.3 dN/dS 0.8323 dN 0.1308 dS 0.1571
EG_paralogs	t 0.3973 S 229.9 N 586.1 dN/dS 0.9384 dN 0.1300 dS 0.1386
EG_paralogs	t 0.1428 S 255.2 N 587.8 dN/dS 1.0673 dN 0.0485 dS 0.0455
EG_paralogs	t 0.0860 S 73.0 N 254.0 dN/dS 0.3509 dN 0.0203 dS 0.0578
EG_paralogs	t 0.8195 S 304.3 N 748.7 dN/dS 0.5988 dN 0.2289 dS 0.3822
EG_paralogs	t 0.1498 S 305.5 N 750.5 dN/dS 1.1208 dN 0.0515 dS 0.0460
EG_paralogs	t 0.8005 S 296.8 N 711.2 dN/dS 0.4966 dN 0.2055 dS 0.4138
EG_paralogs	t 0.8735 S 294.9 N 713.1 dN/dS 0.4126 dN 0.2056 dS 0.4982
EG_paralogs	t 0.7106 S 473.3 N 1221.7 dN/dS 0.5422 dN 0.1917 dS 0.3535
EG_paralogs	t 0.1076 S 308.1 N 705.9 dN/dS 0.3603 dN 0.0233 dS 0.0646
EG_paralogs	t 0.8626 S 271.8 N 679.2 dN/dS 0.3503 dN 0.1879 dS 0.5364
EG_paralogs	t 2.2378 S 86.0 N 259.0 dN/dS 0.3396 dN 0.5023 dS 1.4790
EG_paralogs	t 1.0222 S 323.3 N 786.7 dN/dS 0.5700 dN 0.2793 dS 0.4901
EG_paralogs	t 1.8167 S 285.9 N 692.1 dN/dS 0.3760 dN 0.4077 dS 1.0845
EG_paralogs	t 0.6777 S 303.0 N 705.0 dN/dS 0.7091 dN 0.2011 dS 0.2836
EG_paralogs	t 0.8218 S 287.4 N 687.6 dN/dS 0.7311 dN 0.2471 dS 0.3380
EG_paralogs	t 0.7106 S 473.3 N 1221.7 dN/dS 0.5422 dN 0.1917 dS 0.3535
EG_paralogs	t 0.1923 S 169.4 N 451.6 dN/dS 0.6010 dN 0.0543 dS 0.0903
EG_paralogs	t 1.4417 S 94.7 N 259.3 dN/dS 0.2618 dN 0.2739 dS 1.0463
EG_paralogs	t 0.4468 S 70.7 N 250.3 dN/dS 0.0918 dN 0.0468 dS 0.5104
EG_paralogs	t 0.5204 S 152.9 N 450.1 dN/dS 1.1010 dN 0.1776 dS 0.1613
EG_paralogs	t 0.5878 S 416.5 N 1092.5 dN/dS 0.8477 dN 0.1867 dS 0.2202
EG_paralogs	t 0.6538 S 419.9 N 1131.1 dN/dS 0.9697 dN 0.2161 dS 0.2229
EG_paralogs	t 0.5231 S 405.9 N 1028.1 dN/dS 0.8822 dN 0.1680 dS 0.1905
EG_paralogs	t 0.1880 S 83.7 N 360.3 dN/dS 0.4067 dN 0.0491 dS 0.1208
EG_paralogs	t 0.3022 S 250.4 N 646.6 dN/dS 1.8995 dN 0.1161 dS 0.0611
EG_paralogs	t 0.5878 S 416.5 N 1092.5 dN/dS 0.8477 dN 0.1867 dS 0.2202
EG_paralogs	t 0.5601 S 102.3 N 374.7 dN/dS 0.3685 dN 0.1365 dS 0.3705
EG_paralogs	t 0.5045 S 131.3 N 381.7 dN/dS 1.0459 dN 0.1701 dS 0.1626
EG_paralogs	t 0.3539 S 70.5 N 184.5 dN/dS 0.8636 dN 0.1130 dS 0.1309
EG_paralogs	t 0.9056 S 184.7 N 490.3 dN/dS 0.4409 dN 0.2241 dS 0.5083
EG_paralogs	t 0.5951 S 274.9 N 790.1 dN/dS 0.5122 dN 0.1592 dS 0.3108
EG_paralogs	t 0.8626 S 271.8 N 679.2 dN/dS 0.3503 dN 0.1879 dS 0.5364
EG_paralogs	t 1.0040 S 308.7 N 747.3 dN/dS 0.5519 dN 0.2705 dS 0.4900
EG_paralogs	t 1.6086 S 290.1 N 687.9 dN/dS 0.4423 dN 0.3902 dS 0.8823
EG_paralogs	t 0.6714 S 553.6 N 1534.4 dN/dS 0.2907 dN 0.1359 dS 0.4675
EG_paralogs	t 1.3824 S 270.7 N 767.3 dN/dS 0.1628 dN 0.1968 dS 1.2091
EG_paralogs	t 0.3265 S 507.4 N 1310.6 dN/dS 0.5448 dN 0.0883 dS 0.1620
EG_paralogs	t 0.7528 S 148.6 N 430.4 dN/dS 0.5313 dN 0.2046 dS 0.3851
EG_paralogs	t 0.5724 S 64.4 N 295.6 dN/dS 0.0396 dN 0.0357 dS 0.9028
EG_paralogs	t 0.9868 S 190.6 N 535.4 dN/dS 0.4212 dN 0.2417 dS 0.5739
EG_paralogs	t 0.8837 S 306.8 N 806.2 dN/dS 0.6651 dN 0.2587 dS 0.3889
EG_paralogs	t 0.6512 S 168.4 N 497.6 dN/dS 0.4442 dN 0.1649 dS 0.3712
EG_paralogs	t 0.0464 S 418.8 N 1309.2 dN/dS 0.8167 dN 0.0147 dS 0.0179
EG_paralogs	t 0.7314 S 282.2 N 665.8 dN/dS 0.4538 dN 0.1795 dS 0.3955
EG_paralogs	t 0.1428 S 255.2 N 587.8 dN/dS 1.0673 dN 0.0485 dS 0.0455
EG_paralogs	t 1.0601 S 175.6 N 451.4 dN/dS 0.5798 dN 0.2938 dS 0.5066
EG_paralogs	t 0.1120 S 84.1 N 206.9 dN/dS 0.2434 dN 0.0197 dS 0.0808
EG_paralogs	t 1.2373 S 293.9 N 813.1 dN/dS 0.5579 dN 0.3408 dS 0.6108
EG_paralogs	t 0.6838 S 70.9 N 199.1 dN/dS 0.3169 dN 0.1456 dS 0.4594
EG_paralogs	t 0.5702 S 61.0 N 185.0 dN/dS 0.2857 dN 0.1173 dS 0.4108
EG_paralogs	t 0.5914 S 667.2 N 1774.8 dN/dS 0.7137 dN 0.1777 dS 0.2489
EG_paralogs	t 0.9177 S 317.0 N 838.0 dN/dS 0.8189 dN 0.2884 dS 0.3522
EG_paralogs	t 0.1088 S 558.0 N 1365.0 dN/dS 0.6735 dN 0.0318 dS 0.0472
EG_paralogs	t 0.5455 S 521.1 N 1350.9 dN/dS 0.5654 dN 0.1498 dS 0.2649
EG_paralogs	t 0.6648 S 35.6 N 102.4 dN/dS 0.4423 dN 0.1672 dS 0.3780
EG_paralogs	t 0.7345 S 58.7 N 124.3 dN/dS 0.7554 dN 0.2218 dS 0.2936
EG_paralogs	t 1.2628 S 309.4 N 770.6 dN/dS 0.1956 dN 0.1933 dS 0.9880
EG_paralogs	t 0.7189 S 100.8 N 283.2 dN/dS 0.0166 dN 0.0145 dS 0.8721
EG_paralogs	t 1.0991 S 103.4 N 313.6 dN/dS 0.5441 dN 0.3033 dS 0.5575
EG_paralogs	t 0.3592 S 198.6 N 437.4 dN/dS 0.2911 dN 0.0680 dS 0.2336
EG_paralogs	t 0.3907 S 198.6 N 437.4 dN/dS 0.3621 dN 0.0840 dS 0.2320
EG_paralogs	t 0.8743 S 501.9 N 1487.1 dN/dS 0.6313 dN 0.2540 dS 0.4023
EG_paralogs	t 0.3161 S 159.2 N 374.8 dN/dS 0.2505 dN 0.0557 dS 0.2223
EG_paralogs	t 0.5767 S 378.7 N 1106.3 dN/dS 0.6546 dN 0.1694 dS 0.2588
EG_paralogs	t 0.6079 S 363.0 N 945.0 dN/dS 0.6395 dN 0.1752 dS 0.2740
EG_paralogs	t 0.0965 S 485.8 N 1386.2 dN/dS 1.0939 dN 0.0329 dS 0.0301
EG_paralogs	t 0.9177 S 317.0 N 838.0 dN/dS 0.8189 dN 0.2884 dS 0.3522
EG_paralogs	t 0.5117 S 539.5 N 1425.5 dN/dS 0.5966 dN 0.1439 dS 0.2411
EG_paralogs	t 0.3941 S 204.1 N 605.9 dN/dS 0.5633 dN 0.1099 dS 0.1951
EG_paralogs	t 0.8332 S 65.5 N 201.5 dN/dS 0.3364 dN 0.1871 dS 0.5563
EG_paralogs	t 0.5956 S 225.4 N 701.6 dN/dS 0.6773 dN 0.1779 dS 0.2627
EG_paralogs	t 0.4725 S 64.7 N 160.3 dN/dS 1.6538 dN 0.1777 dS 0.1074
EG_paralogs	t 0.5314 S 704.1 N 1761.9 dN/dS 0.7174 dN 0.1592 dS 0.2220
EG_paralogs	t 0.5066 S 528.7 N 1406.3 dN/dS 0.6369 dN 0.1461 dS 0.2294
EG_paralogs	t 0.5246 S 552.7 N 1466.3 dN/dS 0.7038 dN 0.1568 dS 0.2228
EG_paralogs	t 0.4467 S 202.3 N 673.7 dN/dS 1.1818 dN 0.1544 dS 0.1306
EG_paralogs	t 0.5876 S 88.3 N 316.7 dN/dS 0.5846 dN 0.1696 dS 0.2901
EG_paralogs	t 0.4467 S 202.3 N 673.7 dN/dS 1.1818 dN 0.1544 dS 0.1306
EG_paralogs	t 0.9424 S 757.4 N 2113.6 dN/dS 0.3617 dN 0.2144 dS 0.5926
EG_paralogs	t 0.0783 S 69.3 N 242.7 dN/dS 1.9315 dN 0.0292 dS 0.0151
EG_paralogs	t 0.8282 S 470.2 N 1302.8 dN/dS 0.6588 dN 0.2427 dS 0.3684
EG_paralogs	t 0.4872 S 428.7 N 1098.3 dN/dS 0.7478 dN 0.1483 dS 0.1984
EG_paralogs	t 0.3919 S 56.7 N 180.3 dN/dS 0.5043 dN 0.1058 dS 0.2097
EG_paralogs	t 0.9080 S 538.1 N 1390.9 dN/dS 0.6069 dN 0.2563 dS 0.4224
EG_paralogs	t 0.7598 S 232.2 N 568.8 dN/dS 0.2253 dN 0.1269 dS 0.5630
EG_paralogs	t 0.7598 S 232.2 N 568.8 dN/dS 0.2253 dN 0.1269 dS 0.5630
EG_paralogs	t 1.5650 S 327.9 N 962.1 dN/dS 0.3077 dN 0.3319 dS 1.0785
EG_paralogs	t 0.0725 S 130.7 N 307.3 dN/dS 0.1718 dN 0.0099 dS 0.0577
EG_paralogs	t 1.3506 S 493.1 N 1381.9 dN/dS 0.1580 dN 0.1875 dS 1.1866
EG_paralogs	t 0.7635 S 572.6 N 1482.4 dN/dS 0.5297 dN 0.2040 dS 0.3852
EG_paralogs	t 1.7183 S 434.9 N 1227.1 dN/dS 0.2118 dN 0.2902 dS 1.3700
EG_paralogs	t 2.0150 S 481.7 N 1372.3 dN/dS 0.2321 dN 0.3612 dS 1.5561
EG_paralogs	t 0.6901 S 498.6 N 1325.4 dN/dS 0.3717 dN 0.1573 dS 0.4233
EG_paralogs	t 0.0619 S 446.5 N 1341.5 dN/dS 0.5712 dN 0.0174 dS 0.0304
EG_paralogs	t 0.2160 S 246.3 N 626.7 dN/dS 0.8842 dN 0.0694 dS 0.0785
EG_paralogs	t 1.1680 S 344.2 N 924.8 dN/dS 0.6077 dN 0.3313 dS 0.5452
EG_paralogs	t 1.1581 S 321.1 N 797.9 dN/dS 0.8490 dN 0.3673 dS 0.4326
EG_paralogs	t 1.0089 S 94.2 N 208.8 dN/dS 0.5019 dN 0.2570 dS 0.5121
EG_paralogs	t 0.5152 S 327.5 N 1025.5 dN/dS 0.2066 dN 0.0890 dS 0.4308
EG_paralogs	t 0.1926 S 305.5 N 864.5 dN/dS 0.5989 dN 0.0546 dS 0.0913
EG_paralogs	t 0.2269 S 449.5 N 1125.5 dN/dS 0.5017 dN 0.0589 dS 0.1175
EG_paralogs	t 1.7517 S 444.7 N 1259.3 dN/dS 0.1669 dN 0.2535 dS 1.5195
EG_paralogs	t 0.5457 S 134.6 N 351.4 dN/dS 0.5336 dN 0.1464 dS 0.2745
EG_paralogs	t 0.7415 S 309.1 N 818.9 dN/dS 0.3987 dN 0.1749 dS 0.4386
EG_paralogs	t 0.9412 S 283.2 N 730.8 dN/dS 0.4847 dN 0.2419 dS 0.4991
EG_paralogs	t 0.9203 S 337.9 N 901.1 dN/dS 0.7657 dN 0.2831 dS 0.3698
EG_paralogs	t 1.5926 S 229.1 N 649.9 dN/dS 0.5429 dN 0.4353 dS 0.8019
EG_paralogs	t 0.7635 S 572.6 N 1482.4 dN/dS 0.5297 dN 0.2040 dS 0.3852
EG_paralogs	t 1.1159 S 280.6 N 697.4 dN/dS 0.1947 dN 0.1701 dS 0.8737
EG_paralogs	t 0.1142 S 307.8 N 904.2 dN/dS 0.3368 dN 0.0254 dS 0.0754
EG_paralogs	t 0.9368 S 53.5 N 168.5 dN/dS 1.4355 dN 0.3369 dS 0.2347
EG_paralogs	t 1.6826 S 506.1 N 1383.9 dN/dS 0.3489 dN 0.3740 dS 1.0720
EG_paralogs	t 0.5236 S 123.3 N 350.7 dN/dS 0.5168 dN 0.1404 dS 0.2716
EG_paralogs	t 0.6831 S 132.9 N 329.1 dN/dS 0.8914 dN 0.2200 dS 0.2468
EG_paralogs	t 0.6831 S 132.9 N 329.1 dN/dS 0.8914 dN 0.2200 dS 0.2468
EG_paralogs	t 1.0428 S 333.9 N 920.1 dN/dS 0.4834 dN 0.2706 dS 0.5598
EG_paralogs	t 0.9207 S 480.3 N 1295.7 dN/dS 0.6350 dN 0.2656 dS 0.4183
EG_paralogs	t 0.1738 S 109.5 N 268.5 dN/dS 0.2064 dN 0.0274 dS 0.1328
EG_paralogs	t 0.3840 S 117.3 N 287.7 dN/dS 0.2093 dN 0.0611 dS 0.2920
EG_paralogs	t 0.2149 S 140.1 N 306.9 dN/dS 0.3061 dN 0.0419 dS 0.1368
EG_paralogs	t 0.3863 S 784.0 N 1904.0 dN/dS 0.6477 dN 0.1111 dS 0.1716
EG_paralogs	t 0.1112 S 55.5 N 142.5 dN/dS 0.5327 dN 0.0297 dS 0.0558
EG_paralogs	t 0.2638 S 806.6 N 1968.4 dN/dS 0.6292 dN 0.0751 dS 0.1193
EG_paralogs	t 0.5541 S 301.3 N 910.7 dN/dS 0.4641 dN 0.1435 dS 0.3092
EG_paralogs	t 0.3290 S 85.5 N 241.5 dN/dS 0.7179 dN 0.0994 dS 0.1385
EG_paralogs	t 0.3290 S 85.5 N 241.5 dN/dS 0.7179 dN 0.0994 dS 0.1385
EG_paralogs	t 0.7635 S 137.9 N 363.1 dN/dS 0.2887 dN 0.1517 dS 0.5253
EG_paralogs	t 1.6286 S 489.2 N 1382.8 dN/dS 0.1130 dN 0.1779 dS 1.5744
EG_paralogs	t 1.7793 S 545.5 N 1404.5 dN/dS 0.1660 dN 0.2465 dS 1.4855
EG_paralogs	t 1.7269 S 440.0 N 1168.0 dN/dS 0.1252 dN 0.1977 dS 1.5790
EG_paralogs	t 1.0295 S 268.2 N 640.8 dN/dS 0.1675 dN 0.1391 dS 0.8307
EG_paralogs	t 1.1198 S 296.0 N 1006.0 dN/dS 0.1022 dN 0.1246 dS 1.2185
EG_paralogs	t 0.1738 S 145.4 N 457.6 dN/dS 0.4728 dN 0.0457 dS 0.0966
EG_paralogs	t 1.3184 S 390.4 N 1226.6 dN/dS 0.2437 dN 0.2512 dS 1.0310
EG_paralogs	t 0.8602 S 161.1 N 477.9 dN/dS 0.0858 dN 0.0778 dS 0.9066
EG_paralogs	t 1.2207 S 212.4 N 531.6 dN/dS 0.0837 dN 0.0986 dS 1.1787
EG_paralogs	t 1.5323 S 863.6 N 2427.4 dN/dS 0.0934 dN 0.1440 dS 1.5417
EG_paralogs	t 1.2640 S 402.9 N 1490.1 dN/dS 0.1271 dN 0.1712 dS 1.3464
EG_paralogs	t 1.2280 S 422.3 N 1116.7 dN/dS 0.0969 dN 0.1150 dS 1.1877
EG_paralogs	t 1.1419 S 195.7 N 608.3 dN/dS 0.1495 dN 0.1596 dS 1.0677
EG_paralogs	t 1.0370 S 114.4 N 569.6 dN/dS 0.0742 dN 0.1120 dS 1.5093
EG_paralogs	t 1.5138 S 191.1 N 786.9 dN/dS 0.2152 dN 0.2946 dS 1.3690
EG_paralogs	t 1.4528 S 277.0 N 776.0 dN/dS 0.2555 dN 0.2741 dS 1.0729
EG_paralogs	t 1.8976 S 242.9 N 654.1 dN/dS 0.2164 dN 0.3194 dS 1.4758
EG_paralogs	t 1.1198 S 296.0 N 1006.0 dN/dS 0.1022 dN 0.1246 dS 1.2185
EG_paralogs	t 1.8933 S 120.2 N 287.8 dN/dS 0.1634 dN 0.2517 dS 1.5401
EG_paralogs	t 1.0295 S 268.2 N 640.8 dN/dS 0.1675 dN 0.1391 dS 0.8307
EG_paralogs	t 1.3835 S 336.1 N 980.9 dN/dS 0.0703 dN 0.1054 dS 1.4994
EG_paralogs	t 0.6217 S 306.2 N 770.8 dN/dS 0.6772 dN 0.1825 dS 0.2695
EG_paralogs	t 2.0486 S 204.8 N 617.2 dN/dS 0.5554 dN 0.5693 dS 1.0251
EG_paralogs	t 0.7114 S 254.5 N 624.5 dN/dS 0.7830 dN 0.2195 dS 0.2804
EG_paralogs	t 0.3344 S 70.8 N 196.2 dN/dS 0.3339 dN 0.0729 dS 0.2183
EG_paralogs	t 0.6603 S 91.4 N 241.6 dN/dS 0.6777 dN 0.1947 dS 0.2873
EG_paralogs	t 0.0585 S 75.5 N 290.5 dN/dS 1.5446 dN 0.0210 dS 0.0136
EG_paralogs	t 0.5734 S 643.8 N 1666.2 dN/dS 1.0060 dN 0.1915 dS 0.1903
EG_paralogs	t 0.6163 S 280.4 N 724.6 dN/dS 0.5880 dN 0.1718 dS 0.2923
EG_paralogs	t 0.7468 S 273.1 N 722.9 dN/dS 0.4806 dN 0.1920 dS 0.3995
EG_paralogs	t 0.8412 S 80.3 N 228.7 dN/dS 0.3773 dN 0.1963 dS 0.5202
EG_paralogs	t 0.6257 S 753.9 N 1907.1 dN/dS 0.9598 dN 0.2061 dS 0.2148
EG_paralogs	t 0.6010 S 737.8 N 1875.2 dN/dS 0.9621 dN 0.1981 dS 0.2059
EG_paralogs	t 2.2052 S 72.3 N 239.7 dN/dS 0.3836 dN 0.5356 dS 1.3962
EG_paralogs	t 0.7026 S 684.4 N 1760.6 dN/dS 0.9245 dN 0.2290 dS 0.2477
EG_paralogs	t 0.1166 S 53.4 N 216.6 dN/dS 0.9113 dN 0.0381 dS 0.0418
EG_paralogs	t 0.0804 S 115.7 N 277.3 dN/dS 0.9136 dN 0.0261 dS 0.0285
EG_paralogs	t 0.2221 S 576.4 N 1598.6 dN/dS 0.7827 dN 0.0690 dS 0.0881
EG_paralogs	t 0.9772 S 333.6 N 944.4 dN/dS 0.8045 dN 0.3063 dS 0.3807
EG_paralogs	t 0.0253 S 33.1 N 203.9 dN/dS 99.0000 dN 0.0098 dS 0.0001
EG_paralogs	t 0.1710 S 168.9 N 572.1 dN/dS 0.4965 dN 0.0463 dS 0.0932
EG_paralogs	t 0.1623 S 81.1 N 272.9 dN/dS 0.4617 dN 0.0427 dS 0.0925
EG_paralogs	t 0.1724 S 99.2 N 323.8 dN/dS 0.4170 dN 0.0433 dS 0.1038
EG_paralogs	t 0.8269 S 57.3 N 197.7 dN/dS 0.8655 dN 0.2663 dS 0.3077
EG_paralogs	t 0.4554 S 685.8 N 1771.2 dN/dS 1.2311 dN 0.1602 dS 0.1301
EG_paralogs	t 0.3947 S 695.7 N 1842.3 dN/dS 0.6955 dN 0.1175 dS 0.1689
EG_paralogs	t 0.0121 S 299.8 N 711.2 dN/dS 99.0000 dN 0.0057 dS 0.0001
EG_paralogs	t 0.5742 S 131.2 N 429.8 dN/dS 0.4372 dN 0.1471 dS 0.3365
EG_paralogs	t 0.1265 S 100.2 N 322.8 dN/dS 0.5113 dN 0.0344 dS 0.0673
EG_paralogs	t 0.5914 S 719.3 N 1869.7 dN/dS 1.0110 dN 0.1977 dS 0.1956
EG_paralogs	t 0.8523 S 111.6 N 326.4 dN/dS 0.0927 dN 0.0813 dS 0.8770
EG_paralogs	t 1.1213 S 191.1 N 576.9 dN/dS 0.1880 dN 0.1802 dS 0.9583
EG_paralogs	t 1.6286 S 489.2 N 1382.8 dN/dS 0.1130 dN 0.1779 dS 1.5744
EG_paralogs	t 1.3363 S 290.4 N 762.6 dN/dS 0.0631 dN 0.0874 dS 1.3855
EG_paralogs	t 1.8451 S 64.3 N 247.7 dN/dS 0.3030 dN 0.4172 dS 1.3768
EG_paralogs	t 0.8412 S 80.3 N 228.7 dN/dS 0.3773 dN 0.1963 dS 0.5202
EG_paralogs	t 0.4941 S 51.7 N 191.3 dN/dS 0.4775 dN 0.1336 dS 0.2798
EG_paralogs	t 0.2117 S 95.9 N 333.1 dN/dS 0.3839 dN 0.0519 dS 0.1353
EG_paralogs	t 0.1111 S 108.7 N 314.3 dN/dS 0.4631 dN 0.0285 dS 0.0616
EG_paralogs	t 1.1089 S 275.0 N 715.0 dN/dS 0.6002 dN 0.3119 dS 0.5197
EG_paralogs	t 1.8919 S 74.9 N 255.1 dN/dS 0.2550 dN 0.3792 dS 1.4870
EG_paralogs	t 0.8988 S 176.6 N 585.4 dN/dS 0.5868 dN 0.2576 dS 0.4389
EG_paralogs	t 0.4293 S 160.8 N 472.2 dN/dS 0.3914 dN 0.1026 dS 0.2621
EG_paralogs	t 0.7724 S 96.3 N 395.7 dN/dS 0.4940 dN 0.2145 dS 0.4342
EG_paralogs	t 0.2743 S 112.4 N 310.6 dN/dS 1.0120 dN 0.0917 dS 0.0906
EG_paralogs	t 1.1440 S 88.6 N 271.4 dN/dS 0.5812 dN 0.3239 dS 0.5573
EG_paralogs	t 0.6416 S 308.1 N 870.9 dN/dS 0.8552 dN 0.2048 dS 0.2395
EG_paralogs	t 0.7338 S 651.0 N 1728.0 dN/dS 0.7758 dN 0.2267 dS 0.2922
EG_paralogs	t 0.3302 S 384.9 N 980.1 dN/dS 0.8996 dN 0.1067 dS 0.1186
EG_paralogs	t 2.0644 S 68.3 N 237.7 dN/dS 0.3842 dN 0.5067 dS 1.3191
EG_paralogs	t 0.6265 S 283.7 N 721.3 dN/dS 0.7110 dN 0.1873 dS 0.2635
EG_paralogs	t 0.7131 S 134.4 N 402.6 dN/dS 0.3854 dN 0.1699 dS 0.4408
EG_paralogs	t 0.4066 S 705.3 N 1811.7 dN/dS 0.7110 dN 0.1217 dS 0.1711
EG_paralogs	t 0.4789 S 691.3 N 1858.7 dN/dS 0.7276 dN 0.1449 dS 0.1992
EG_paralogs	t 0.5042 S 380.4 N 993.6 dN/dS 0.7491 dN 0.1538 dS 0.2053
EG_paralogs	t 0.6259 S 723.6 N 1847.4 dN/dS 0.9387 dN 0.2049 dS 0.2182
EG_paralogs	t 0.4440 S 161.3 N 471.7 dN/dS 0.4592 dN 0.1138 dS 0.2479
EG_paralogs	t 0.0961 S 117.3 N 305.7 dN/dS 0.4481 dN 0.0239 dS 0.0533
EG_paralogs	t 0.5960 S 678.0 N 1752.0 dN/dS 0.8148 dN 0.1868 dS 0.2293
EG_paralogs	t 0.3279 S 106.9 N 289.1 dN/dS 0.4627 dN 0.0832 dS 0.1799
EG_paralogs	t 0.2904 S 101.3 N 342.7 dN/dS 0.3360 dN 0.0667 dS 0.1986
EG_paralogs	t 0.4793 S 58.0 N 143.0 dN/dS 0.6846 dN 0.1410 dS 0.2060
EG_paralogs	t 0.8443 S 312.5 N 854.5 dN/dS 0.8892 dN 0.2724 dS 0.3063
EG_paralogs	t 0.6621 S 332.2 N 900.8 dN/dS 1.0683 dN 0.2246 dS 0.2102
EG_paralogs	t 0.1414 S 95.1 N 327.9 dN/dS 0.5707 dN 0.0403 dS 0.0707
EG_paralogs	t 0.3499 S 129.8 N 419.2 dN/dS 0.8555 dN 0.1122 dS 0.1311
EG_paralogs	t 1.1754 S 156.2 N 500.8 dN/dS 0.4299 dN 0.2979 dS 0.6929
EG_paralogs	t 0.8539 S 315.6 N 1031.4 dN/dS 0.6079 dN 0.2473 dS 0.4068
EG_paralogs	t 0.8014 S 317.9 N 1044.1 dN/dS 0.4991 dN 0.2164 dS 0.4337
EG_paralogs	t 1.7977 S 220.1 N 577.9 dN/dS 0.2745 dN 0.3466 dS 1.2626
EG_paralogs	t 0.0301 S 350.7 N 774.3 dN/dS 0.7594 dN 0.0091 dS 0.0120
EG_paralogs	t 2.0012 S 315.8 N 917.2 dN/dS 0.2877 dN 0.4082 dS 1.4191
EG_paralogs	t 1.3419 S 663.3 N 1859.7 dN/dS 0.4031 dN 0.3219 dS 0.7987
EG_paralogs	t 0.4125 S 811.4 N 2056.6 dN/dS 0.5663 dN 0.1130 dS 0.1996
EG_paralogs	t 1.1455 S 271.6 N 928.4 dN/dS 0.0555 dN 0.0787 dS 1.4183
EG_paralogs	t 0.8441 S 542.6 N 1533.4 dN/dS 0.3665 dN 0.1938 dS 0.5288
EG_paralogs	t 1.0462 S 305.6 N 849.4 dN/dS 0.1078 dN 0.1093 dS 1.0142
EG_paralogs	t 2.0128 S 247.7 N 739.3 dN/dS 0.2261 dN 0.3609 dS 1.5964
EG_paralogs	t 1.4331 S 669.8 N 1958.2 dN/dS 0.3799 dN 0.3374 dS 0.8881
EG_paralogs	t 0.7229 S 648.3 N 1844.7 dN/dS 0.5475 dN 0.1983 dS 0.3622
EG_paralogs	t 0.6265 S 155.0 N 406.0 dN/dS 0.5060 dN 0.1645 dS 0.3250
EG_paralogs	t 0.9688 S 387.1 N 953.9 dN/dS 0.5373 dN 0.2586 dS 0.4814
EG_paralogs	t 1.6071 S 281.2 N 741.8 dN/dS 1.0544 dN 0.5434 dS 0.5154
EG_paralogs	t 1.2565 S 158.3 N 441.7 dN/dS 0.5848 dN 0.3528 dS 0.6032
EG_paralogs	t 1.3833 S 166.4 N 454.6 dN/dS 0.4047 dN 0.3308 dS 0.8172
EG_paralogs	t 0.0850 S 193.4 N 478.6 dN/dS 0.1106 dN 0.0085 dS 0.0773
EG_paralogs	t 0.1334 S 319.2 N 829.8 dN/dS 0.2865 dN 0.0263 dS 0.0917
EG_paralogs	t 0.1263 S 224.6 N 672.4 dN/dS 0.4144 dN 0.0311 dS 0.0751
EG_paralogs	t 0.2912 S 421.2 N 1180.8 dN/dS 1.3116 dN 0.1035 dS 0.0789
EG_paralogs	t 0.4587 S 214.8 N 682.2 dN/dS 0.4183 dN 0.1147 dS 0.2742
EG_paralogs	t 1.0026 S 76.0 N 200.0 dN/dS 0.5266 dN 0.2679 dS 0.5088
EG_paralogs	t 0.0982 S 422.1 N 948.9 dN/dS 0.8651 dN 0.0312 dS 0.0361
EG_paralogs	t 0.6590 S 130.5 N 385.5 dN/dS 0.5389 dN 0.1806 dS 0.3351
EG_paralogs	t 1.3839 S 200.5 N 549.5 dN/dS 0.8357 dN 0.4383 dS 0.5244
EG_paralogs	t 0.8441 S 211.1 N 550.9 dN/dS 1.5866 dN 0.3135 dS 0.1976
EG_paralogs	t 1.0389 S 481.0 N 1376.0 dN/dS 0.7096 dN 0.3131 dS 0.4413
EG_paralogs	t 0.9328 S 45.3 N 155.7 dN/dS 0.4782 dN 0.2496 dS 0.5220
EG_paralogs	t 0.0782 S 443.8 N 1212.2 dN/dS 0.2736 dN 0.0152 dS 0.0557
EG_paralogs	t 0.6833 S 580.9 N 1639.1 dN/dS 0.5704 dN 0.1903 dS 0.3336
EG_paralogs	t 0.3088 S 369.1 N 1079.9 dN/dS 0.5056 dN 0.0824 dS 0.1630
EG_paralogs	t 0.6897 S 367.4 N 1096.6 dN/dS 0.5499 dN 0.1907 dS 0.3468
EG_paralogs	t 0.1219 S 403.2 N 967.8 dN/dS 0.5497 dN 0.0327 dS 0.0596
EG_paralogs	t 0.6165 S 162.3 N 539.7 dN/dS 0.5567 dN 0.1735 dS 0.3117
EG_paralogs	t 0.5940 S 147.4 N 527.6 dN/dS 0.4609 dN 0.1577 dS 0.3422
EG_paralogs	t 1.4803 S 74.0 N 352.0 dN/dS 0.5081 dN 0.4224 dS 0.8312
EG_paralogs	t 0.3051 S 98.5 N 306.5 dN/dS 0.9533 dN 0.1005 dS 0.1054
EG_paralogs	t 0.7286 S 320.7 N 906.3 dN/dS 0.4497 dN 0.1840 dS 0.4092
EG_paralogs	t 0.7887 S 790.6 N 1981.4 dN/dS 0.6193 dN 0.2237 dS 0.3612
EG_paralogs	t 0.3051 S 98.5 N 306.5 dN/dS 0.9533 dN 0.1005 dS 0.1054
EG_paralogs	t 0.9166 S 53.7 N 195.3 dN/dS 0.2131 dN 0.1701 dS 0.7983
EG_paralogs	t 1.0381 S 114.2 N 395.8 dN/dS 0.5045 dN 0.2836 dS 0.5622
EG_paralogs	t 0.2188 S 296.3 N 1074.7 dN/dS 0.4771 dN 0.0590 dS 0.1236
EG_paralogs	t 0.5691 S 54.7 N 194.3 dN/dS 0.4564 dN 0.1504 dS 0.3295
EG_paralogs	t 0.6844 S 623.6 N 1845.4 dN/dS 0.5421 dN 0.1880 dS 0.3468
EG_paralogs	t 1.4682 S 177.5 N 653.5 dN/dS 0.4265 dN 0.3802 dS 0.8914
EG_paralogs	t 0.5382 S 558.5 N 1637.5 dN/dS 0.5062 dN 0.1437 dS 0.2839
EG_paralogs	t 0.7937 S 464.8 N 1320.2 dN/dS 0.4406 dN 0.1988 dS 0.4513
EG_paralogs	t 0.7001 S 86.5 N 255.5 dN/dS 0.3807 dN 0.1653 dS 0.4342
EG_paralogs	t 0.7356 S 53.0 N 163.0 dN/dS 0.6865 dN 0.2205 dS 0.3211
EG_paralogs	t 1.2819 S 72.0 N 225.0 dN/dS 0.6022 dN 0.3683 dS 0.6116
EG_paralogs	t 0.2283 S 697.4 N 1960.6 dN/dS 0.6342 dN 0.0661 dS 0.1042
EG_paralogs	t 0.2133 S 680.5 N 1902.5 dN/dS 0.8220 dN 0.0673 dS 0.0818
EG_paralogs	t 0.3767 S 658.8 N 1975.2 dN/dS 0.5732 dN 0.1059 dS 0.1847
EG_paralogs	t 0.1183 S 203.0 N 661.0 dN/dS 0.1735 dN 0.0186 dS 0.1072
EG_paralogs	t 0.5324 S 420.7 N 1187.3 dN/dS 0.6208 dN 0.1530 dS 0.2465
EG_paralogs	t 0.5841 S 686.1 N 1980.9 dN/dS 0.5585 dN 0.1618 dS 0.2897
EG_paralogs	t 1.0310 S 748.8 N 2272.2 dN/dS 0.6026 dN 0.2954 dS 0.4902
EG_paralogs	t 0.3572 S 651.3 N 1835.7 dN/dS 0.5516 dN 0.0982 dS 0.1780
EG_paralogs	t 0.3515 S 476.7 N 1425.3 dN/dS 0.3836 dN 0.0835 dS 0.2178
EG_paralogs	t 0.8753 S 149.7 N 510.3 dN/dS 0.4439 dN 0.2272 dS 0.5118
EG_paralogs	t 0.1215 S 178.1 N 514.9 dN/dS 0.8351 dN 0.0385 dS 0.0461
EG_paralogs	t 1.0739 S 214.0 N 611.0 dN/dS 0.8497 dN 0.3423 dS 0.4028
EG_paralogs	t 0.1057 S 109.6 N 247.4 dN/dS 0.5900 dN 0.0290 dS 0.0492
EG_paralogs	t 0.3322 S 355.5 N 1012.5 dN/dS 0.2930 dN 0.0681 dS 0.2323
EG_paralogs	t 0.5748 S 285.4 N 980.6 dN/dS 0.5465 dN 0.1614 dS 0.2954
EG_paralogs	t 0.3286 S 341.6 N 993.4 dN/dS 0.4013 dN 0.0793 dS 0.1976
EG_paralogs	t 0.4846 S 327.1 N 1058.9 dN/dS 0.3465 dN 0.1118 dS 0.3226
EG_paralogs	t 0.8385 S 116.6 N 387.4 dN/dS 0.4559 dN 0.2190 dS 0.4805
EG_paralogs	t 0.1519 S 96.2 N 281.8 dN/dS 0.6400 dN 0.0443 dS 0.0692
EG_paralogs	t 1.2157 S 125.6 N 378.4 dN/dS 0.3330 dN 0.2703 dS 0.8117
EG_paralogs	t 0.2046 S 550.0 N 1517.0 dN/dS 0.6642 dN 0.0601 dS 0.0905
EG_paralogs	t 1.0288 S 46.7 N 160.3 dN/dS 0.9397 dN 0.3381 dS 0.3597
EG_paralogs	t 0.8823 S 643.5 N 1840.5 dN/dS 0.5525 dN 0.2431 dS 0.4400
EG_paralogs	t 0.2184 S 430.8 N 1339.2 dN/dS 0.6944 dN 0.0658 dS 0.0947
EG_paralogs	t 0.3860 S 621.4 N 1862.6 dN/dS 0.5659 dN 0.1080 dS 0.1908
EG_paralogs	t 1.0687 S 810.4 N 2402.6 dN/dS 0.5665 dN 0.2986 dS 0.5271
EG_paralogs	t 0.6950 S 602.1 N 1842.9 dN/dS 0.5725 dN 0.1957 dS 0.3418
EG_paralogs	t 0.2046 S 550.0 N 1517.0 dN/dS 0.6642 dN 0.0601 dS 0.0905
EG_paralogs	t 0.6171 S 442.5 N 1372.5 dN/dS 0.3761 dN 0.1465 dS 0.3895
EG_paralogs	t 0.3106 S 416.9 N 1422.1 dN/dS 0.6137 dN 0.0906 dS 0.1476
EG_paralogs	t 0.5615 S 773.7 N 2250.3 dN/dS 0.5288 dN 0.1524 dS 0.2882
EG_paralogs	t 0.6714 S 603.1 N 1910.9 dN/dS 0.4902 dN 0.1791 dS 0.3654
EG_paralogs	t 0.8460 S 97.5 N 220.5 dN/dS 0.1654 dN 0.1107 dS 0.6695
EG_paralogs	t 0.6485 S 86.0 N 232.0 dN/dS 0.2009 dN 0.1042 dS 0.5184
EG_paralogs	t 0.0692 S 303.9 N 776.1 dN/dS 0.8968 dN 0.0223 dS 0.0249
EG_paralogs	t 0.6171 S 442.5 N 1372.5 dN/dS 0.3761 dN 0.1465 dS 0.3895
EG_paralogs	t 0.8472 S 151.1 N 508.9 dN/dS 0.4007 dN 0.2104 dS 0.5250
EG_paralogs	t 0.6722 S 66.1 N 161.9 dN/dS 1.6486 dN 0.2529 dS 0.1534
EG_paralogs	t 0.9975 S 600.9 N 1922.1 dN/dS 0.5547 dN 0.2791 dS 0.5032
EG_paralogs	t 1.0687 S 810.4 N 2402.6 dN/dS 0.5665 dN 0.2986 dS 0.5271
EG_paralogs	t 1.2308 S 178.0 N 518.0 dN/dS 0.4872 dN 0.3232 dS 0.6635
EG_paralogs	t 0.6548 S 478.2 N 1417.8 dN/dS 0.3881 dN 0.1562 dS 0.4024
EG_paralogs	t 0.2087 S 437.5 N 1197.5 dN/dS 0.3671 dN 0.0476 dS 0.1297
EG_paralogs	t 1.1401 S 77.4 N 234.6 dN/dS 0.4924 dN 0.3026 dS 0.6147
EG_paralogs	t 0.8058 S 600.8 N 1778.2 dN/dS 0.5680 dN 0.2253 dS 0.3967
EG_paralogs	t 0.8528 S 216.8 N 761.2 dN/dS 0.4600 dN 0.2256 dS 0.4904
EG_paralogs	t 0.3055 S 245.2 N 603.8 dN/dS 0.2555 dN 0.0553 dS 0.2164
EG_paralogs	t 0.1599 S 238.4 N 610.6 dN/dS 0.2604 dN 0.0297 dS 0.1138
EG_paralogs	t 1.3813 S 78.2 N 215.8 dN/dS 0.4246 dN 0.3385 dS 0.7972
EG_paralogs	t 1.3226 S 190.3 N 691.7 dN/dS 0.6917 dN 0.4022 dS 0.5815
EG_paralogs	t 0.3286 S 341.6 N 993.4 dN/dS 0.4013 dN 0.0793 dS 0.1976
EG_paralogs	t 0.5608 S 177.9 N 644.1 dN/dS 0.6006 dN 0.1634 dS 0.2721
EG_paralogs	t 0.8111 S 66.8 N 188.2 dN/dS 1.3406 dN 0.2897 dS 0.2161
EG_paralogs	t 0.1057 S 109.6 N 247.4 dN/dS 0.5900 dN 0.0290 dS 0.0492
EG_paralogs	t 0.1827 S 211.7 N 721.3 dN/dS 0.0808 dN 0.0170 dS 0.2105
EG_paralogs	t 0.1864 S 210.2 N 722.8 dN/dS 0.0866 dN 0.0184 dS 0.2125
EG_paralogs	t 1.0785 S 633.6 N 1934.4 dN/dS 0.5802 dN 0.3050 dS 0.5257
EG_paralogs	t 0.0865 S 55.3 N 199.7 dN/dS 0.3507 dN 0.0206 dS 0.0587
EG_paralogs	t 0.6673 S 392.8 N 1200.2 dN/dS 0.6706 dN 0.1984 dS 0.2959
EG_paralogs	t 0.3428 S 162.2 N 566.8 dN/dS 0.1870 dN 0.0581 dS 0.3106
EG_paralogs	t 0.3064 S 157.9 N 571.1 dN/dS 0.2035 dN 0.0553 dS 0.2716
EG_paralogs	t 0.8553 S 507.2 N 1559.8 dN/dS 0.5534 dN 0.2380 dS 0.4300
EG_paralogs	t 1.6572 S 73.3 N 187.7 dN/dS 0.3854 dN 0.3815 dS 0.9899
EG_paralogs	t 0.9830 S 69.1 N 170.9 dN/dS 0.4587 dN 0.2445 dS 0.5331
EG_paralogs	t 0.8205 S 77.4 N 183.6 dN/dS 0.5118 dN 0.2132 dS 0.4165
EG_paralogs	t 0.5067 S 331.9 N 955.1 dN/dS 0.3575 dN 0.1154 dS 0.3228
EG_paralogs	t 0.2757 S 344.9 N 945.1 dN/dS 0.3802 dN 0.0640 dS 0.1684
EG_paralogs	t 0.5000 S 323.8 N 963.2 dN/dS 0.3730 dN 0.1171 dS 0.3140
EG_paralogs	t 0.8397 S 117.3 N 386.7 dN/dS 0.4335 dN 0.2146 dS 0.4951
EG_paralogs	t 0.6805 S 446.9 N 1359.1 dN/dS 0.3498 dN 0.1554 dS 0.4441
EG_paralogs	t 0.7915 S 510.5 N 1472.5 dN/dS 0.5213 dN 0.2134 dS 0.4093
EG_paralogs	t 0.7356 S 53.0 N 163.0 dN/dS 0.6865 dN 0.2205 dS 0.3211
EG_paralogs	t 0.1276 S 244.2 N 826.8 dN/dS 0.4160 dN 0.0322 dS 0.0775
EG_paralogs	t 0.4908 S 174.1 N 539.9 dN/dS 0.3835 dN 0.1175 dS 0.3065
EG_paralogs	t 0.5382 S 558.5 N 1637.5 dN/dS 0.5062 dN 0.1437 dS 0.2839
EG_paralogs	t 0.9572 S 46.0 N 161.0 dN/dS 0.6093 dN 0.2793 dS 0.4584
EG_paralogs	t 0.9531 S 45.1 N 161.9 dN/dS 0.7842 dN 0.2997 dS 0.3822
EG_paralogs	t 0.7825 S 488.3 N 1437.7 dN/dS 0.5113 dN 0.2099 dS 0.4106
EG_paralogs	t 0.8737 S 632.8 N 1926.2 dN/dS 0.5172 dN 0.2366 dS 0.4575
EG_paralogs	t 0.6950 S 602.1 N 1842.9 dN/dS 0.5725 dN 0.1957 dS 0.3418
EG_paralogs	t 0.5372 S 608.7 N 1839.3 dN/dS 0.5518 dN 0.1490 dS 0.2700
EG_paralogs	t 0.6746 S 348.1 N 1016.9 dN/dS 0.3609 dN 0.1549 dS 0.4292
EG_paralogs	t 0.6859 S 352.5 N 1012.5 dN/dS 0.3615 dN 0.1570 dS 0.4343
EG_paralogs	t 0.0951 S 220.2 N 580.8 dN/dS 0.5463 dN 0.0258 dS 0.0472
EG_paralogs	t 0.4914 S 219.0 N 582.0 dN/dS 0.2055 dN 0.0796 dS 0.3875
EG_paralogs	t 0.0287 S 10.4 N 340.6 dN/dS 0.0130 dN 0.0029 dS 0.2262
EG_paralogs	t 1.1049 S 263.8 N 711.2 dN/dS 0.8142 dN 0.3469 dS 0.4260
EG_paralogs	t 0.5814 S 195.7 N 554.3 dN/dS 0.7743 dN 0.1801 dS 0.2326
EG_paralogs	t 1.1350 S 264.9 N 671.1 dN/dS 0.3481 dN 0.2473 dS 0.7103
EG_paralogs	t 0.7600 S 266.4 N 681.6 dN/dS 0.3465 dN 0.1656 dS 0.4778
EG_paralogs	t 0.0178 S 308.1 N 546.9 dN/dS 0.3751 dN 0.0037 dS 0.0099
EG_paralogs	t 1.1922 S 313.2 N 883.8 dN/dS 0.8979 dN 0.3859 dS 0.4298
EG_paralogs	t 0.2247 S 97.6 N 280.4 dN/dS 0.6123 dN 0.0644 dS 0.1051
EG_paralogs	t 0.1433 S 95.9 N 282.1 dN/dS 0.5806 dN 0.0404 dS 0.0695
EG_paralogs	t 0.9572 S 46.0 N 161.0 dN/dS 0.6093 dN 0.2793 dS 0.4584
EG_paralogs	t 0.7800 S 85.8 N 274.2 dN/dS 0.4157 dN 0.1948 dS 0.4685
EG_paralogs	t 0.8564 S 500.4 N 1572.6 dN/dS 0.5544 dN 0.2391 dS 0.4312
EG_paralogs	t 0.8051 S 646.8 N 1879.2 dN/dS 0.5214 dN 0.2173 dS 0.4168
EG_paralogs	t 0.6037 S 252.0 N 834.0 dN/dS 0.5846 dN 0.1727 dS 0.2955
EG_paralogs	t 0.8417 S 570.7 N 1691.3 dN/dS 0.5030 dN 0.2246 dS 0.4465
EG_paralogs	t 0.6202 S 38.0 N 106.0 dN/dS 0.6843 dN 0.1843 dS 0.2694
EG_paralogs	t 0.3985 S 150.5 N 566.5 dN/dS 0.3518 dN 0.0958 dS 0.2723
EG_paralogs	t 0.8017 S 678.4 N 1988.6 dN/dS 0.5015 dN 0.2133 dS 0.4253
EG_paralogs	t 0.9690 S 47.4 N 159.6 dN/dS 0.6130 dN 0.2822 dS 0.4603
EG_paralogs	t 0.3883 S 181.8 N 631.2 dN/dS 0.3990 dN 0.0968 dS 0.2426
EG_paralogs	t 0.5359 S 167.2 N 510.8 dN/dS 0.6017 dN 0.1536 dS 0.2552
EG_paralogs	t 0.3410 S 155.3 N 549.7 dN/dS 0.4945 dN 0.0928 dS 0.1876
EG_paralogs	t 0.3298 S 283.4 N 730.6 dN/dS 0.6992 dN 0.0981 dS 0.1404
EG_paralogs	t 0.5908 S 83.3 N 222.7 dN/dS 0.6538 dN 0.1721 dS 0.2633
EG_paralogs	t 1.7721 S 233.9 N 774.1 dN/dS 0.4093 dN 0.4425 dS 1.0811
EG_paralogs	t 0.9830 S 69.1 N 170.9 dN/dS 0.4587 dN 0.2445 dS 0.5331
EG_paralogs	t 0.6043 S 138.9 N 509.1 dN/dS 0.2418 dN 0.1204 dS 0.4981
EG_paralogs	t 0.7325 S 143.1 N 516.9 dN/dS 0.2538 dN 0.1491 dS 0.5876
EG_paralogs	t 0.7249 S 143.2 N 516.8 dN/dS 0.4983 dN 0.1983 dS 0.3980
EG_paralogs	t 0.3534 S 63.0 N 129.0 dN/dS 1.0409 dN 0.1193 dS 0.1146
EG_paralogs	t 0.3106 S 382.2 N 937.8 dN/dS 0.3294 dN 0.0651 dS 0.1977
EG_paralogs	t 0.6190 S 546.0 N 1668.0 dN/dS 0.4553 dN 0.1593 dS 0.3500
EG_paralogs	t 0.2892 S 314.5 N 873.5 dN/dS 0.3362 dN 0.0633 dS 0.1883
EG_paralogs	t 0.4677 S 283.7 N 850.3 dN/dS 0.3187 dN 0.1016 dS 0.3187
EG_paralogs	t 1.3026 S 240.9 N 725.1 dN/dS 0.6131 dN 0.3752 dS 0.6118
EG_paralogs	t 0.6714 S 603.1 N 1910.9 dN/dS 0.4902 dN 0.1791 dS 0.3654
EG_paralogs	t 0.6722 S 66.1 N 161.9 dN/dS 1.6486 dN 0.2529 dS 0.1534
EG_paralogs	t 0.6135 S 436.6 N 1303.4 dN/dS 0.5062 dN 0.1643 dS 0.3245
EG_paralogs	t 0.5919 S 450.8 N 1313.2 dN/dS 0.5628 dN 0.1646 dS 0.2925
EG_paralogs	t 0.6343 S 250.0 N 788.0 dN/dS 0.4389 dN 0.1617 dS 0.3683
EG_paralogs	t 0.7787 S 231.1 N 752.9 dN/dS 0.5114 dN 0.2120 dS 0.4146
EG_paralogs	t 0.3437 S 640.9 N 1786.1 dN/dS 0.4686 dN 0.0882 dS 0.1882
EG_paralogs	t 1.2732 S 177.7 N 518.3 dN/dS 0.4517 dN 0.3240 dS 0.7173
EG_paralogs	t 0.5885 S 674.7 N 2079.3 dN/dS 0.4677 dN 0.1534 dS 0.3280
EG_paralogs	t 0.3842 S 168.7 N 587.3 dN/dS 0.2163 dN 0.0708 dS 0.3274
EG_paralogs	t 0.5075 S 220.1 N 580.9 dN/dS 0.2276 dN 0.0875 dS 0.3846
EG_paralogs	t 0.8777 S 111.3 N 341.7 dN/dS 0.6776 dN 0.2619 dS 0.3866
EG_paralogs	t 1.2207 S 187.8 N 484.2 dN/dS 0.3246 dN 0.2573 dS 0.7927
EG_paralogs	t 0.8785 S 283.4 N 739.6 dN/dS 0.3390 dN 0.1901 dS 0.5609
EG_paralogs	t 0.2263 S 183.4 N 413.6 dN/dS 0.9570 dN 0.0744 dS 0.0778
EG_paralogs	t 0.0333 S 323.6 N 789.4 dN/dS 0.3968 dN 0.0077 dS 0.0194
EG_paralogs	t 0.3622 S 188.7 N 504.3 dN/dS 0.4464 dN 0.0903 dS 0.2022
EG_paralogs	t 1.6619 S 206.5 N 597.5 dN/dS 0.1231 dN 0.1957 dS 1.5904
EG_paralogs	t 0.6647 S 152.3 N 423.7 dN/dS 0.2504 dN 0.1237 dS 0.4939
EG_paralogs	t 1.5738 S 187.0 N 533.0 dN/dS 0.2147 dN 0.2691 dS 1.2530
EG_paralogs	t 1.0220 S 250.1 N 688.9 dN/dS 0.2790 dN 0.2018 dS 0.7233
EG_paralogs	t 0.4899 S 204.1 N 728.9 dN/dS 0.3351 dN 0.1139 dS 0.3398
EG_paralogs	t 1.6605 S 160.2 N 532.8 dN/dS 0.5237 dN 0.4574 dS 0.8733
EG_paralogs	t 0.2729 S 430.1 N 1120.9 dN/dS 0.3485 dN 0.0599 dS 0.1719
EG_paralogs	t 0.4777 S 391.0 N 1160.0 dN/dS 0.3914 dN 0.1144 dS 0.2923
EG_paralogs	t 0.7915 S 510.5 N 1472.5 dN/dS 0.5213 dN 0.2134 dS 0.4093
EG_paralogs	t 0.4694 S 507.9 N 1493.1 dN/dS 0.3778 dN 0.1103 dS 0.2920
EG_paralogs	t 0.4777 S 391.0 N 1160.0 dN/dS 0.3914 dN 0.1144 dS 0.2923
EG_paralogs	t 1.1212 S 66.1 N 173.9 dN/dS 0.5751 dN 0.3105 dS 0.5399
EG_paralogs	t 0.7242 S 68.0 N 187.0 dN/dS 0.5624 dN 0.1999 dS 0.3554
EG_paralogs	t 0.3985 S 150.5 N 566.5 dN/dS 0.3518 dN 0.0958 dS 0.2723
EG_paralogs	t 0.9079 S 251.6 N 810.4 dN/dS 0.6553 dN 0.2691 dS 0.4106
EG_paralogs	t 0.4802 S 363.5 N 932.5 dN/dS 0.4169 dN 0.1150 dS 0.2758
EG_paralogs	t 0.7975 S 234.8 N 650.2 dN/dS 0.2644 dN 0.1529 dS 0.5784
EG_paralogs	t 0.5407 S 228.0 N 645.0 dN/dS 0.3431 dN 0.1201 dS 0.3502
EG_paralogs	t 0.8787 S 142.7 N 448.3 dN/dS 0.4066 dN 0.2166 dS 0.5327
EG_paralogs	t 1.3556 S 366.1 N 1055.9 dN/dS 0.3266 dN 0.2952 dS 0.9037
EG_paralogs	t 0.6508 S 523.1 N 1378.9 dN/dS 0.3544 dN 0.1445 dS 0.4078
EG_paralogs	t 0.7842 S 551.8 N 1443.2 dN/dS 0.5354 dN 0.2108 dS 0.3937
EG_paralogs	t 2.0150 S 481.7 N 1372.3 dN/dS 0.2321 dN 0.3612 dS 1.5561
EG_paralogs	t 0.7043 S 475.4 N 1372.6 dN/dS 0.3383 dN 0.1562 dS 0.4616
EG_paralogs	t 0.6508 S 523.1 N 1378.9 dN/dS 0.3544 dN 0.1445 dS 0.4078
EG_paralogs	t 0.4455 S 231.5 N 701.5 dN/dS 0.5209 dN 0.1209 dS 0.2321
EG_paralogs	t 0.4973 S 146.7 N 399.3 dN/dS 0.5231 dN 0.1331 dS 0.2545
EG_paralogs	t 0.6749 S 380.4 N 1083.6 dN/dS 1.4164 dN 0.2436 dS 0.1720
EG_paralogs	t 0.7685 S 253.5 N 709.5 dN/dS 1.2431 dN 0.2701 dS 0.2172
EG_paralogs	t 1.2884 S 126.6 N 350.4 dN/dS 1.1822 dN 0.4478 dS 0.3788
EG_paralogs	t 0.5838 S 313.9 N 946.1 dN/dS 0.8469 dN 0.1862 dS 0.2199
EG_paralogs	t 0.7443 S 790.4 N 2275.6 dN/dS 0.5987 dN 0.2115 dS 0.3533
EG_paralogs	t 0.8307 S 127.3 N 349.7 dN/dS 1.2553 dN 0.2928 dS 0.2333
EG_paralogs	t 0.3134 S 111.5 N 299.5 dN/dS 0.2726 dN 0.0606 dS 0.2222
EG_paralogs	t 0.0072 S 66.1 N 389.9 dN/dS 0.0010 dN 0.0000 dS 0.0164
EG_paralogs	t 0.2144 S 176.2 N 726.8 dN/dS 0.3827 dN 0.0544 dS 0.1421
EG_paralogs	t 0.1018 S 214.1 N 835.9 dN/dS 0.1165 dN 0.0133 dS 0.1144
EG_paralogs	t 0.4583 S 133.1 N 436.9 dN/dS 0.4980 dN 0.1237 dS 0.2483
EG_paralogs	t 0.0528 S 116.5 N 426.5 dN/dS 0.0725 dN 0.0047 dS 0.0648
EG_paralogs	t 0.7458 S 274.2 N 721.8 dN/dS 0.2992 dN 0.1511 dS 0.5051
EG_paralogs	t 0.6670 S 124.5 N 514.5 dN/dS 0.2188 dN 0.1311 dS 0.5992
EG_paralogs	t 0.8026 S 260.0 N 733.0 dN/dS 0.8726 dN 0.2577 dS 0.2953
EG_paralogs	t 0.2882 S 111.8 N 317.2 dN/dS 0.4516 dN 0.0730 dS 0.1616
EG_paralogs	t 0.2993 S 340.7 N 1093.3 dN/dS 0.7554 dN 0.0926 dS 0.1226
EG_paralogs	t 0.4646 S 387.9 N 1019.1 dN/dS 1.3138 dN 0.1658 dS 0.1262
EG_paralogs	t 0.5853 S 646.0 N 1796.0 dN/dS 0.7582 dN 0.1799 dS 0.2373
EG_paralogs	t 0.3643 S 609.7 N 1697.3 dN/dS 0.6360 dN 0.1055 dS 0.1659
EG_paralogs	t 0.5838 S 313.9 N 946.1 dN/dS 0.8469 dN 0.1862 dS 0.2199
EG_paralogs	t 0.5137 S 378.8 N 1121.2 dN/dS 0.2947 dN 0.1067 dS 0.3621
EG_paralogs	t 0.0072 S 66.1 N 389.9 dN/dS 0.0010 dN 0.0000 dS 0.0164
EG_paralogs	t 0.3141 S 251.6 N 771.4 dN/dS 0.4888 dN 0.0833 dS 0.1704
EG_paralogs	t 0.1022 S 282.6 N 737.4 dN/dS 0.5040 dN 0.0268 dS 0.0531
EG_paralogs	t 0.7290 S 231.6 N 650.4 dN/dS 0.6599 dN 0.2140 dS 0.3243
EG_paralogs	t 0.2288 S 351.5 N 842.5 dN/dS 0.5311 dN 0.0605 dS 0.1140
EG_paralogs	t 0.7535 S 72.2 N 221.8 dN/dS 0.9523 dN 0.2481 dS 0.2606
EG_paralogs	t 1.9181 S 189.2 N 542.8 dN/dS 0.3647 dN 0.4408 dS 1.2089
EG_paralogs	t 1.9181 S 189.2 N 542.8 dN/dS 0.3647 dN 0.4408 dS 1.2089
EG_paralogs	t 1.1455 S 151.9 N 454.1 dN/dS 0.5697 dN 0.3211 dS 0.5635
EG_paralogs	t 1.3057 S 295.2 N 766.8 dN/dS 0.6261 dN 0.3733 dS 0.5962
EG_paralogs	t 0.1395 S 280.0 N 569.0 dN/dS 0.5891 dN 0.0378 dS 0.0641
[truncated: 2,723 more rows]

## Sheet: figure4_panelB_hexaploidy
chrom1,start1,end1,chrom2,start2,end2				Paralog gene locations that arose from Eudicot hexaploid whole gene duplication event. Data is formated to be read by Circa Software.
chr8,1475075,1480896,chr1,825511,828084
chr8,107977,116654,chr1,2788655,2792759
chr1,10163586,10165324,chr1,9298823,9300047
chr1,9298823,9300047,chr1,10163586,10165324
chr11,4410922,4412085,chr1,11796193,11796828
chr11,4386523,4389299,chr1,13713210,13715028
chr11,4226749,4229288,chr1,13958016,13962622
chr11,3595363,3601521,chr1,14341544,14346789
chr11,26468024,26469677,chr1,18803781,18808779
chr11,26664796,26671374,chr1,18885805,18891700
chr11,26787288,26790017,chr1,19045034,19047245
chr11,25338250,25340732,chr1,20206099,20208958
chr11,22673096,22677834,chr1,23160861,23164533
chr11,21737948,21742584,chr1,24675729,24678860
chr11,21142525,21146932,chr1,24847624,24851960
chr11,17963962,17968512,chr1,25404868,25409653
chr11,18022763,18025236,chr1,25470327,25472575
chr11,15991925,15998638,chr1,26995738,27003102
chr11,29035321,29048937,chr1,30649758,30660384
chr11,28976215,28980750,chr1,30743177,30747461
chr11,29637174,29642126,chr1,30941049,30947099
chr2,31962682,31965232,chr10,1633173,1636823
chr2,42418462,42421738,chr10,2982060,2986908
chr2,42547197,42552302,chr10,3284715,3288612
chr2,30643081,30648421,chr10,4713115,4716624
chr2,30625813,30630017,chr10,4724781,4733026
chr2,29511839,29514857,chr10,6085464,6087920
chr3,42136340,42137235,chr10,7191499,7192132
chr3,41987786,41991109,chr10,7339330,7343151
chr3,41912944,41918087,chr10,7390113,7395247
chr7,37461810,37467906,chr10,8699280,8705227
chr7,37444261,37449421,chr10,8718955,8724298
chr7,36718651,36725100,chr10,9745700,9751621
chr2,35517526,35518446,chr10,12038274,12039980
chr10,13741973,13743552,chr10,12821443,12824668
chr10,12821443,12824668,chr10,13741973,13743552
chr8,52489119,52496119,chr10,16734561,16743204
chr10,17981043,17981512,chr10,16898407,16898895
chr9,17017607,17021282,chr10,17114807,17118058
chr10,18603241,18607075,chr10,17216641,17217276
chr10,16898407,16898895,chr10,17981043,17981512
chr10,17216641,17217276,chr10,18603241,18607075
chr2,1662963,1668589,chr10,18611453,18615894
chr2,5206785,5207677,chr10,19094939,19095523
chr5,28054231,28056741,chr10,21002674,21004515
chr5,28090338,28093480,chr10,21067527,21070699
chr5,28114666,28119759,chr10,21080790,21087773
chr5,28261598,28264681,chr10,21184775,21188684
chr5,28295070,28297194,chr10,21229917,21230915
chr5,28387214,28391165,chr10,21265812,21269499
chr9,15246949,15257917,chr10,21377639,21386926
chr9,15304584,15307909,chr10,21702310,21705567
chr6,2394355,2398157,chr10,22848121,22852108
chr3,37328253,37335578,chr10,24179233,24186294
chr6,30764119,30770075,chr10,24231658,24237134
chr6,30694188,30696154,chr10,24439114,24441742
chr6,38530919,38538750,chr10,24834516,24842722
chr2,2855919,2858754,chr11,66415,69054
chr2,4263896,4268820,chr11,1003687,1008311
chr2,4225254,4232326,chr11,1060375,1067690
chr2,3994760,3996669,chr11,1197122,1200735
chr2,4578210,4582475,chr11,1276308,1281993
chr2,4663053,4666371,chr11,1315516,1318502
chr2,4851117,4853060,chr11,1393361,1396916
chr2,4895083,4897477,chr11,1418254,1419969
chr2,792195,794135,chr11,2050856,2053446
chr2,807493,807882,chr11,2069633,2070210
chr2,988649,992086,chr11,2200738,2204231
chr2,1583405,1586427,chr11,2547340,2550647
chr2,1569481,1573803,chr11,2554522,2559074
chr1,14341544,14346789,chr11,3595363,3601521
chr1,13958016,13962622,chr11,4226749,4229288
chr1,13713210,13715028,chr11,4386523,4389299
chr1,11796193,11796828,chr11,4410922,4412085
chr1,26995738,27003102,chr11,15991925,15998638
chr1,25404868,25409653,chr11,17963962,17968512
chr1,25470327,25472575,chr11,18022763,18025236
chr1,24847624,24851960,chr11,21142525,21146932
chr1,24675729,24678860,chr11,21737948,21742584
chr11,22141109,22143255,chr11,21970123,21974111
chr11,22145982,22149186,chr11,21970123,21974111
chr11,21970123,21974111,chr11,22141109,22143255
chr11,21970123,21974111,chr11,22145982,22149186
chr1,23160861,23164533,chr11,22673096,22677834
chr1,20206099,20208958,chr11,25338250,25340732
chr1,18803781,18808779,chr11,26468024,26469677
chr1,18885805,18891700,chr11,26664796,26671374
chr1,19045034,19047245,chr11,26787288,26790017
chr11,28016281,28019109,chr11,27996343,27999357
chr11,27996343,27999357,chr11,28016281,28019109
chr1,30743177,30747461,chr11,28976215,28980750
chr1,30649758,30660384,chr11,29035321,29048937
chr1,30941049,30947099,chr11,29637174,29642126
chr11,2050856,2053446,chr2,792195,794135
chr11,2069633,2070210,chr2,807493,807882
chr11,2200738,2204231,chr2,988649,992086
chr11,2554522,2559074,chr2,1569481,1573803
chr11,2547340,2550647,chr2,1583405,1586427
chr10,18611453,18615894,chr2,1662963,1668589
chr11,66415,69054,chr2,2855919,2858754
chr11,1197122,1200735,chr2,3994760,3996669
chr9,15782930,15784781,chr2,4220491,4222475
chr11,1060375,1067690,chr2,4225254,4232326
chr11,1003687,1008311,chr2,4263896,4268820
chr11,1276308,1281993,chr2,4578210,4582475
chr11,1315516,1318502,chr2,4663053,4666371
chr11,1393361,1396916,chr2,4851117,4853060
chr11,1418254,1419969,chr2,4895083,4897477
chr10,19094939,19095523,chr2,5206785,5207677
chr6,1676207,1683097,chr2,6422648,6427580
chr6,1691755,1693777,chr2,6432472,6434177
chr6,1703039,1704760,chr2,6485790,6486953
chr6,1896511,1902228,chr2,7871601,7878363
chr6,1944433,1946337,chr2,8032649,8036125
chr2,9628688,9632212,chr2,9225932,9230649
chr2,9225932,9230649,chr2,9628688,9632212
chr2,11781737,11787513,chr2,11555543,11561494
chr2,11555543,11561494,chr2,11781737,11787513
chr2,16671490,16673967,chr2,16299280,16300149
chr2,16299280,16300149,chr2,16671490,16673967
chr8,48213625,48218417,chr2,23210765,23215390
chr8,48207676,48211641,chr2,23294337,23298202
chr8,43847275,43848430,chr2,25701496,25702445
chr8,42565556,42569174,chr2,26079627,26082554
chr2,27298287,27300844,chr2,27212365,27214555
chr2,27212365,27214555,chr2,27298287,27300844
chr10,6085464,6087920,chr2,29511839,29514857
chr10,4724781,4733026,chr2,30625813,30630017
chr10,4713115,4716624,chr2,30643081,30648421
chr10,1633173,1636823,chr2,31962682,31965232
chr7,26741466,26747342,chr2,33687707,33694115
chr7,28552704,28555281,chr2,34165894,34169370
chr10,12038274,12039980,chr2,35517526,35518446
chr7,29164083,29166258,chr2,35746330,35748023
chr7,29249130,29252942,chr2,36042258,36044816
chr7,29309980,29311256,chr2,36103613,36104680
chr7,30886674,30895596,chr2,36881016,36889581
chr7,30904663,30912664,chr2,36901837,36908081
chr7,31868512,31872632,chr2,37514076,37521470
chr8,48784101,48791648,chr2,40133493,40140632
chr8,48514895,48519169,chr2,40388402,40392276
chr3,24139796,24142723,chr2,42105683,42108538
chr10,2982060,2986908,chr2,42418462,42421738
chr10,3284715,3288612,chr2,42547197,42552302
chr3,26155129,26181746,chr3,1343378,1352332
chr3,38144560,38149320,chr3,4311861,4320157
chr3,18265641,18266054,chr3,17309975,17310580
chr3,17309975,17310580,chr3,18265641,18266054
chr2,42105683,42108538,chr3,24139796,24142723
chr3,1343378,1352332,chr3,26155129,26181746
chr3,28997554,29004751,chr3,28400256,28403360
chr3,28400256,28403360,chr3,28997554,29004751
chr3,30762952,30766291,chr3,30690813,30694867
chr3,30778582,30782188,chr3,30715396,30718596
chr3,30690813,30694867,chr3,30762952,30766291
chr3,30715396,30718596,chr3,30778582,30782188
chr3,33672854,33677894,chr3,32800284,32801507
chr3,33712251,33717813,chr3,32800284,32801507
chr3,32800284,32801507,chr3,33672854,33677894
chr3,32800284,32801507,chr3,33712251,33717813
chr10,24179233,24186294,chr3,37328253,37335578
chr3,4311861,4320157,chr3,38144560,38149320
chr10,7390113,7395247,chr3,41912944,41918087
chr10,7339330,7343151,chr3,41987786,41991109
chr10,7191499,7192132,chr3,42136340,42137235
chr5,42286776,42291837,chr4,7430849,7435871
chr5,43883641,43885190,chr4,8659491,8661056
chr5,46438368,46439891,chr4,9555659,9557874
chr5,48102238,48102963,chr4,13213897,13214680
chr5,48210236,48216301,chr4,13272467,13278332
chr5,1284742,1289573,chr4,22351467,22356544
chr5,1357788,1363449,chr4,22405742,22411177
chr5,2603024,2607238,chr4,23984696,23988809
chr5,894269,894474,chr4,24619365,24619576
chr5,894519,897155,chr4,24619631,24622439
chr5,949430,952106,chr4,24868411,24872722
chr5,3163033,3166867,chr4,25547397,25549949
chr5,4730186,4734607,chr4,25971388,25976769
chr9,14133020,14136353,chr4,27288523,27292574
chr8,33811298,33815268,chr4,27897750,27901197
chr5,7402919,7403393,chr4,28704346,28705072
chr5,9282560,9283133,chr4,28704346,28705072
chr5,220245,224910,chr4,28912577,28917235
chr5,8125207,8129815,chr4,28962391,28967063
chr4,28912577,28917235,chr5,220245,224910
chr8,33965125,33966009,chr5,512451,513096
chr4,24619365,24619576,chr5,894269,894474
chr4,24619631,24622439,chr5,894519,897155
chr4,24868411,24872722,chr5,949430,952106
chr4,22351467,22356544,chr5,1284742,1289573
chr4,22405742,22411177,chr5,1357788,1363449
chr4,23984696,23988809,chr5,2603024,2607238
chr4,25547397,25549949,chr5,3163033,3166867
chr6,30203882,30205344,chr5,4364930,4366347
chr6,30251337,30252883,chr5,4383524,4386709
chr6,30570737,30574920,chr5,4548634,4552126
chr4,25971388,25976769,chr5,4730186,4734607
chr9,19331942,19335130,chr5,5405611,5407271
chr4,28704346,28705072,chr5,7402919,7403393
chr4,28962391,28967063,chr5,8125207,8129815
chr4,28704346,28705072,chr5,9282560,9283133
chr10,21002674,21004515,chr5,28054231,28056741
chr10,21067527,21070699,chr5,28090338,28093480
chr10,21080790,21087773,chr5,28114666,28119759
chr10,21184775,21188684,chr5,28261598,28264681
chr10,21229917,21230915,chr5,28295070,28297194
chr10,21265812,21269499,chr5,28387214,28391165
chr5,29238081,29244862,chr5,28603442,28606971
chr5,28603442,28606971,chr5,29238081,29244862
chr5,40471675,40476580,chr5,39693201,39698542
chr5,42384480,42386963,chr5,39931396,39936531
chr5,39693201,39698542,chr5,40471675,40476580
chr5,41214867,41217179,chr5,40646912,40649625
chr5,40646912,40649625,chr5,41214867,41217179
chr4,7430849,7435871,chr5,42286776,42291837
chr5,39931396,39936531,chr5,42384480,42386963
chr4,8659491,8661056,chr5,43883641,43885190
chr5,44586887,44591448,chr5,44166054,44173236
chr5,44166054,44173236,chr5,44586887,44591448
chr5,45323071,45323672,chr5,45297106,45298251
chr5,45297106,45298251,chr5,45323071,45323672
chr4,9555659,9557874,chr5,46438368,46439891
chr4,13213897,13214680,chr5,48102238,48102963
chr4,13272467,13278332,chr5,48210236,48216301
chr5,49978594,49979511,chr5,49881972,49888954
chr5,49881972,49888954,chr5,49978594,49979511
chr2,6422648,6427580,chr6,1676207,1683097
chr2,6432472,6434177,chr6,1691755,1693777
chr2,6485790,6486953,chr6,1703039,1704760
chr2,7871601,7878363,chr6,1896511,1902228
chr2,8032649,8036125,chr6,1944433,1946337
chr10,22848121,22852108,chr6,2394355,2398157
chr9,20052646,20052969,chr6,2764273,2764602
chr9,13105342,13107663,chr6,3151777,3154207
chr6,16750126,16755367,chr6,3828073,3831706
chr6,21270684,21275821,chr6,5374122,5378132
chr6,21257046,21261115,chr6,5378129,5382700
chr6,19963238,19966909,chr6,6035038,6036949
chr6,25392338,25394000,chr6,6650703,6651512
chr6,23586256,23591325,chr6,8991369,8994712
chr6,12595981,12596495,chr6,11426485,11427744
chr6,34756542,34762253,chr6,11584313,11590107
chr6,11426485,11427744,chr6,12595981,12596495
chr6,13775757,13778414,chr6,13113731,13117335
chr6,13113731,13117335,chr6,13775757,13778414
chr6,33944066,33950724,chr6,14207784,14211930
chr6,3828073,3831706,chr6,16750126,16755367
chr6,32899823,32902673,chr6,17901672,17905469
chr6,32863059,32865253,chr6,17916531,17919061
chr6,6035038,6036949,chr6,19963238,19966909
chr6,5378129,5382700,chr6,21257046,21261115
chr6,5374122,5378132,chr6,21270684,21275821
chr6,8991369,8994712,chr6,23586256,23591325
chr6,6650703,6651512,chr6,25392338,25394000
chr9,21542740,21544471,chr6,25433318,25435084
chr6,28457407,28464888,chr6,28261374,28270011
chr6,28261374,28270011,chr6,28457407,28464888
chr5,4364930,4366347,chr6,30203882,30205344
chr5,4383524,4386709,chr6,30251337,30252883
chr5,4548634,4552126,chr6,30570737,30574920
chr10,24439114,24441742,chr6,30694188,30696154
chr10,24231658,24237134,chr6,30764119,30770075
chr6,17916531,17919061,chr6,32863059,32865253
chr6,17901672,17905469,chr6,32899823,32902673
chr6,14207784,14211930,chr6,33944066,33950724
chr6,11584313,11590107,chr6,34756542,34762253
chr10,24834516,24842722,chr6,38530919,38538750
chr7,978277,979149,chr7,743371,743769
chr7,743371,743769,chr7,978277,979149
chr9,21391756,21395744,chr7,15928083,15933401
chr7,18795828,18799985,chr7,18051147,18053834
chr7,18051147,18053834,chr7,18795828,18799985
chr9,18574870,18578814,chr7,22836479,22838649
chr2,33687707,33694115,chr7,26741466,26747342
chr2,34165894,34169370,chr7,28552704,28555281
chr2,35746330,35748023,chr7,29164083,29166258
chr2,36042258,36044816,chr7,29249130,29252942
chr2,36103613,36104680,chr7,29309980,29311256
chr2,36881016,36889581,chr7,30886674,30895596
chr2,36901837,36908081,chr7,30904663,30912664
chr2,37514076,37521470,chr7,31868512,31872632
chr10,9745700,9751621,chr7,36718651,36725100
chr10,8718955,8724298,chr7,37444261,37449421
chr10,8699280,8705227,chr7,37461810,37467906
chr1,2788655,2792759,chr8,107977,116654
chr1,825511,828084,chr8,1475075,1480896
chr4,27897750,27901197,chr8,33811298,33815268
chr5,512451,513096,chr8,33965125,33966009
chr2,26079627,26082554,chr8,42565556,42569174
chr2,25701496,25702445,chr8,43847275,43848430
chr2,23294337,23298202,chr8,48207676,48211641
chr2,23210765,23215390,chr8,48213625,48218417
chr2,40388402,40392276,chr8,48514895,48519169
chr2,40133493,40140632,chr8,48784101,48791648
chr10,16734561,16743204,chr8,52489119,52496119
chr9,2727597,2729715,chr9,1624382,1627994
chr9,1624382,1627994,chr9,2727597,2729715
chr6,3151777,3154207,chr9,13105342,13107663
chr4,27288523,27292574,chr9,14133020,14136353
chr10,21377639,21386926,chr9,15246949,15257917
chr10,21702310,21705567,chr9,15304584,15307909
chr2,4220491,4222475,chr9,15782930,15784781
chr10,17114807,17118058,chr9,17017607,17021282
chr7,22836479,22838649,chr9,18574870,18578814
chr5,5405611,5407271,chr9,19331942,19335130
chr6,2764273,2764602,chr9,20052646,20052969
chr7,15928083,15933401,chr9,21391756,21395744
chr6,25433318,25435084,chr9,21542740,21544471

## Sheet: figure4_panelB_tetraploidy
chrom1,start1,end1,chrom2,start2,end2				Paralog gene locations that arose from Myrtales tetraploid whole gene duplication event. Data is formated to be read by Circa Software.
chr1,4053390,4058262,chr1,3613563,3616877
chr2,1135687,1137361,chr2,652322,660225
chr2,6368829,6369383,chr2,6054270,6054821
chr2,7539999,7541533,chr10,12870181,12872352
chr2,8641055,8650796,chr2,6951262,6958510
chr2,8713674,8716818,chr2,6558834,6559873
chr2,8723018,8724083,chr2,6567788,6568798
chr2,9328193,9331789,chr2,7352605,7357762
chr2,9328193,9331789,chr2,8580014,8584989
chr2,9459084,9464675,chr2,6904354,6907713
chr2,9563345,9564295,chr2,7022496,7023524
chr2,9713597,9720696,chr2,9254583,9260934
chr2,10381983,10384749,chr10,8875236,8877493
chr2,10538113,10541659,chr2,9459084,9464675
chr2,10806813,10810287,chr2,9254583,9260934
chr2,10806813,10810287,chr2,9376655,9385191
chr2,10843262,10850813,chr2,10478626,10485827
chr2,11555543,11561494,chr2,11119666,11122698
chr2,12070547,12076028,chr2,11581195,11584457
chr2,12162955,12168489,chr2,11707607,11712767
chr2,12215108,12219883,chr2,11094289,11098430
chr2,15693705,15694196,chr2,13707286,13707771
chr2,17378016,17380223,chr2,17336534,17339039
chr2,19757738,19760926,chr2,19434069,19437185
chr2,24714375,24722234,chr2,24510928,24515987
chr2,25038933,25055310,chr2,24714375,24722234
chr2,25505416,25514306,chr2,25128968,25139271
chr2,25725940,25735551,chr2,25505416,25514306
chr2,26203145,26203777,chr2,24360245,24367607
chr2,26203917,26207237,chr2,25789999,25802834
chr2,28786497,28791892,chr2,25789999,25802834
chr2,36229387,36231347,chr2,33124934,33129479
chr2,42412983,42413218,chr10,2911070,2911272
chr3,5134530,5137907,chr3,4152924,4154642
chr3,5599643,5600284,chr3,4608706,4609353
chr3,6911010,6914103,chr3,6747190,6749580
chr3,13899705,13900357,chr3,13622078,13627346
chr3,14653559,14656526,chr3,14487846,14490432
chr3,22454608,22455899,chr3,20738812,20740116
chr3,24738246,24740369,chr3,23793755,23794864
chr3,24979326,24980372,chr3,24657988,24659718
chr3,25002876,25003985,chr3,24738246,24740369
chr3,30062648,30064548,chr3,29083311,29090450
chr3,30129750,30134304,chr3,29633107,29637852
chr3,35691317,35693433,chr3,35275260,35281349
chr3,38115321,38118601,chr3,15490866,15500191
chr3,38531335,38537443,chr3,37976159,37981550
chr4,5044513,5050236,chr4,2981362,2982053
chr4,7263225,7271008,chr4,6943099,6950554
chr4,8168211,8171153,chr2,16747649,16751177
chr4,9870748,9875138,chr4,9205125,9208866
chr4,11730292,11734933,chr2,21340775,21342952
chr4,11730292,11734933,chr4,11448066,11448665
chr4,11847886,11849733,chr4,11478559,11481857
chr4,12050267,12053711,chr4,11250319,11254096
chr4,16184124,16189519,chr4,16112432,16122473
chr4,19063625,19065796,chr4,17681590,17683593
chr4,20099050,20104391,chr4,19651154,19654708
chr5,2352119,2356722,chr5,2315248,2320098
chr5,2569411,2572390,chr5,2060733,2064249
chr5,2586173,2589296,chr5,2099241,2102292
chr5,2598932,2601190,chr5,2579182,2582331
chr5,4694020,4695048,chr5,3915392,3919690
chr5,8512078,8516183,chr5,6942766,6946284
chr5,9756562,9759231,chr5,9198808,9201766
chr5,9780496,9791073,chr4,28456527,28465165
chr5,10396839,10399805,chr5,9756562,9759231
chr5,12748727,12751683,chr5,10396839,10399805
chr5,13737272,13738847,chr5,13566612,13568155
chr5,15513126,15516579,chr5,13970451,13973444
chr5,16745495,16747804,chr5,16553412,16555020
chr5,17332322,17334050,chr5,15830381,15831975
chr5,17668237,17670254,chr5,16246800,16248582
chr5,17731168,17732836,chr5,17668237,17670254
chr5,25227906,25229492,chr5,24994273,24995964
chr5,29270693,29274149,chr5,28462997,28465457
chr5,29481520,29483673,chr5,29011258,29013219
chr5,29642997,29645189,chr5,28462997,28465457
chr5,30807418,30810622,chr5,28462997,28465457
chr5,31132571,31134609,chr5,28462997,28465457
chr5,31435727,31441023,chr5,29267366,29268002
chr5,32638666,32644362,chr5,30956278,30963742
chr5,32701483,32701915,chr5,30654077,30654932
chr5,32763534,32771421,chr5,28772410,28783405
chr5,32798047,32798456,chr5,31344700,31348106
chr5,32877368,32878855,chr5,31557380,31564879
chr5,33094902,33097318,chr5,24532082,24534449
chr5,35861062,35867731,chr5,32877368,32878855
chr5,35962232,35964164,chr5,31557380,31564879
chr5,35962232,35964164,chr5,35048859,35051571
chr5,39046932,39048214,chr5,36485957,36487348
chr5,40820486,40828983,chr5,40676703,40677298
chr5,41123409,41124389,chr5,39570138,39571187
chr5,42719103,42721139,chr5,42697405,42702501
chr5,43060287,43063887,chr5,38626950,38630880
chr5,44166054,44173236,chr5,38763632,38774000
chr5,45217949,45221175,chr5,38031468,38035016
chr5,46086717,46087997,chr5,45874710,45875996
chr5,46244403,46251808,chr4,14068432,14070442
chr6,1032461,1037542,chr6,566465,573634
chr6,9630891,9633330,chr6,8484551,8486467
chr6,9660651,9662478,chr6,8529391,8531469
chr6,9736035,9738353,chr6,8514426,8516816
chr6,11320493,11323618,chr6,9785682,9788018
chr6,11492283,11500500,chr6,11422439,11425755
chr6,13614497,13618493,chr4,8196468,8200014
chr6,13723653,13724945,chr6,13009594,13012702
chr6,13788124,13795528,chr6,13009594,13012702
chr6,13872738,13873307,chr6,13054728,13056819
chr6,15623101,15625584,chr6,15069876,15072710
chr6,15720459,15724309,chr6,15109371,15113421
chr6,17809376,17812722,chr6,15623101,15625584
chr6,20435582,20438788,chr6,20202899,20206242
chr6,24014594,24017904,chr6,23824582,23825010
chr6,24113047,24115976,chr6,23762019,23764808
chr6,24484127,24488701,chr6,24254315,24258699
chr6,24537047,24540621,chr6,22298446,22301604
chr6,24558256,24561503,chr6,22266568,22268641
chr6,28042075,28048449,chr6,2607,5483
chr6,39179835,39193442,chr6,37872434,37873992
chr6,39392877,39394796,chr6,39244566,39250701
chr7,2804291,2807823,chr7,1259942,1263226
chr7,2804291,2807823,chr7,2028585,2030800
chr7,4448535,4463322,chr7,2304664,2317477
chr7,5748006,5750245,chr7,5741552,5743721
chr7,5848674,5849891,chr7,5588808,5590990
chr7,6054248,6058139,chr7,5655887,5659074
chr7,7342186,7345170,chr7,4758219,4761146
chr7,9832371,9837158,chr7,8181687,8196649
chr7,10347489,10347979,chr7,9832371,9837158
chr7,13062859,13066995,chr7,12500604,12504892
chr7,14451072,14452484,chr7,12998342,12999682
chr7,15340917,15343940,chr7,13582561,13585608
chr7,17901800,17907622,chr7,17657658,17664065
chr7,20720890,20721318,chr7,19336668,19337078
chr7,24804163,24807358,chr6,2607,5483
chr7,30429642,30431133,chr7,30358644,30362123
chr7,30773824,30780068,chr7,29023332,29029619
chr8,983000,983356,chr8,432203,433172
chr8,1024467,1027478,chr8,473827,475301
chr8,13483997,13486995,chr8,13054233,13056789
chr8,15554017,15563698,chr8,15131082,15139596
chr8,15990995,15995864,chr8,15246459,15251691
chr8,17699175,17701845,chr8,17693429,17694658
chr8,25502289,25505361,chr8,20719385,20720545
chr8,25889792,25892752,chr8,22209877,22212573
chr8,26585492,26587216,chr8,19276508,19278326
chr8,27926605,27929861,chr4,28411388,28422229
chr8,28939614,28940702,chr8,17960403,17961528
chr8,31954033,31956538,chr11,9018687,9019841
chr8,35934498,35936813,chr8,35506701,35508917
chr8,42775018,42777548,chr8,41806371,41809404
chr8,43622611,43625312,chr8,43588465,43590185
chr8,43929596,43932773,chr8,43540063,43543134
chr8,51105676,51106155,chr8,51034386,51034877
chr9,5013089,5015917,chr9,3488182,3491031
chr9,5868212,5870099,chr9,4595519,4596976
chr9,10568872,10573778,chr6,4256905,4263120
chr9,12665055,12667190,chr9,12594693,12596982
chr9,18751710,18758389,chr2,39305831,39308997
chr9,20564581,20565444,chr9,20539801,20543062
chr9,21458695,21460152,chr7,13998440,14000257
chr9,22659323,22666224,chr7,10222264,10226489
chr10,3180633,3189715,chr10,3164783,3175184
chr10,14674213,14677411,chr10,14311148,14315835
chr10,15444855,15445964,chr10,13397092,13398216
chr10,20378102,20380625,chr10,19591432,19593603
chr10,22038537,22040858,chr10,21509732,21512994
chr10,22357993,22360729,chr10,21509732,21512994
chr10,24934121,24939141,chr10,24587093,24589507
chr11,17412450,17423805,chr11,16840261,16843381
chr11,18076944,18079958,chr11,17412450,17423805
chr11,18085677,18100783,chr11,17522597,17526034
chr11,18085832,18089004,chr11,18085677,18100783
chr11,18132369,18137996,chr11,15105479,15108661
chr11,21675787,21676077,chr11,21199076,21199363
chr11,23938898,23945546,chr11,23586493,23603013
chr11,24959831,24968459,chr11,24348755,24359987
chr11,25687936,25692343,chr11,24910683,24922667
chr11,26006577,26009040,chr11,25524822,25525599
chr11,26919366,26920627,chr11,26578868,26581195
chr11,26942478,26944426,chr11,25727826,25729499
chr11,27090840,27092036,chr11,26578868,26581195
