# Supplementary material for: Pests, diseases, and aridity have shaped the genome of Corymbia citriodora
Source: Commun Biol. 2021 May 10;4:537. doi: 10.1038/s42003-021-02009-0 (PMC8110574; doi:10.1038/s42003-021-02009-0)
Supplement: Supplementary file 8 — Supplementary Data File 6 [file 42003_2021_2009_MOESM8_ESM.xlsx]

## Sheet: Sheet1
Supplementary Data File 6. CCV paralog pairs arising from Myrtales specific whole genome duplication event. Top protein hit (aligned using BLAT) for each paralog within E.grandis is provided
	paralog1	chrom1	startPosition1	paralog2	chrom2	startPosition2	paralog1_Eg_besthit	paralog2_Eg_bestHit
	Cocit.A0288.1	chr1	4053390	Cocit.A0266.1	chr1	3613563	Eucgr.A01326.1.p	Eucgr.A01347.1.p
	Cocit.B0118.1	chr2	1135687	Cocit.B0075.1	chr2	652322	Eucgr.B00256.1.p	Eucgr.L01155.1.p
	Cocit.B0533.1	chr2	6368829	Cocit.B0514.1	chr2	6054270	Eucgr.B00728.1.p	Eucgr.B00728.1.p
	Cocit.B0597.1	chr2	7539999	Cocit.J1025.1	chr10	12870181	Eucgr.J01707.1.p	Eucgr.J01707.1.p
	Cocit.B0655.1	chr2	8641055	Cocit.B0568.1	chr2	6951262	Eucgr.B01033.1.p	Eucgr.B01033.1.p
	Cocit.B0660.1	chr2	8713674	Cocit.B0549.1	chr2	6558834	Eucgr.B00758.1.p	Eucgr.B00758.1.p
	Cocit.B0663.1	chr2	8723018	Cocit.B0550.1	chr2	6567788	Eucgr.B00779.1.p	Eucgr.L01501.1.p
	Cocit.B0696.1	chr2	9328193	Cocit.B0584.1	chr2	7352605	Eucgr.B01032.1.p	Eucgr.B01033.1.p
	Cocit.B0696.1	chr2	9328193	Cocit.B0653.1	chr2	8580014	Eucgr.B01032.1.p	Eucgr.B01033.1.p
	Cocit.B0702.1	chr2	9459084	Cocit.B0567.1	chr2	6904354	Eucgr.B01033.1.p	Eucgr.B01033.1.p
	Cocit.B0709.1	chr2	9563345	Cocit.B0574.1	chr2	7022496
	Cocit.B0714.1	chr2	9713597	Cocit.B0694.1	chr2	9254583	Eucgr.B01033.1.p	Eucgr.B01032.1.p
	Cocit.B0767.1	chr2	10381983	Cocit.J0827.1	chr10	8875236	Eucgr.J00070.1.p	Eucgr.J00070.1.p
	Cocit.B0777.1	chr2	10538113	Cocit.B0702.1	chr2	9459084	Eucgr.B01032.1.p	Eucgr.B01033.1.p
	Cocit.B0789.1	chr2	10806813	Cocit.B0694.1	chr2	9254583	Eucgr.B01032.1.p	Eucgr.B01032.1.p
	Cocit.B0789.1	chr2	10806813	Cocit.B0698.1	chr2	9376655	Eucgr.B01032.1.p	Eucgr.B01032.1.p
	Cocit.B0790.1	chr2	10843262	Cocit.B0776.1	chr2	10478626	Eucgr.B01033.1.p	Eucgr.B01033.1.p
	Cocit.B0832.1	chr2	11555543	Cocit.B0807.1	chr2	11119666	Eucgr.B01163.1.p	Eucgr.L02175.1.p
	Cocit.B0850.1	chr2	12070547	Cocit.B0833.1	chr2	11581195	Eucgr.B01164.1.p	Eucgr.B01164.1.p
	Cocit.B0854.1	chr2	12162955	Cocit.B0837.1	chr2	11707607	Eucgr.B01184.1.p	Eucgr.B01164.1.p
	Cocit.B0856.1	chr2	12215108	Cocit.B0805.1	chr2	11094289	Eucgr.B01164.1.p	Eucgr.G01790.1.p
	Cocit.B1046.1	chr2	15693705	Cocit.B0939.1	chr2	13707286	Eucgr.B01541.1.p	Eucgr.B01541.1.p
	Cocit.B1137.1	chr2	17378016	Cocit.B1134.1	chr2	17336534	Eucgr.B01397.1.p	Eucgr.L01452.1.p
	Cocit.B1231.1	chr2	19757738	Cocit.B1222.1	chr2	19434069	Eucgr.B01327.1.p	Eucgr.H03741.1.p
	Cocit.B1492.1	chr2	24714375	Cocit.B1483.1	chr2	24510928	Eucgr.L00094.1.p	Eucgr.D01468.1.p
	Cocit.B1512.1	chr2	25038933	Cocit.B1492.1	chr2	24714375	Eucgr.L00094.1.p	Eucgr.L00094.1.p
	Cocit.B1535.1	chr2	25505416	Cocit.B1516.1	chr2	25128968	Eucgr.L00094.1.p	Eucgr.L00073.1.p
	Cocit.B1552.1	chr2	25725940	Cocit.B1535.1	chr2	25505416	Eucgr.L00073.1.p	Eucgr.L00094.1.p
	Cocit.B1586.1	chr2	26203145	Cocit.B1477.1	chr2	24360245	Eucgr.B02189.1.p	Eucgr.L03725.1.p
	Cocit.B1587.1	chr2	26203917	Cocit.B1554.1	chr2	25789999	Eucgr.B01032.1.p	Eucgr.L03725.1.p
	Cocit.B1813.1	chr2	28786497	Cocit.B1554.1	chr2	25789999	Eucgr.L03725.1.p	Eucgr.L03725.1.p
	Cocit.B2548.1	chr2	36229387	Cocit.B2253.1	chr2	33124934	Eucgr.B02883.1.p	Eucgr.B02886.1.p
	Cocit.C0443.1	chr3	5134530	Cocit.C0373.1	chr3	4152924	Eucgr.J02634.1.p	Eucgr.J02634.1.p
	Cocit.C0476.1	chr3	5599643	Cocit.C0401.1	chr3	4608706	Eucgr.C00894.1.p	Eucgr.C00894.1.p
	Cocit.C0539.1	chr3	6911010	Cocit.C0532.1	chr3	6747190	Eucgr.H02344.1.p	Eucgr.H02344.1.p
	Cocit.C0916.1	chr3	13899705	Cocit.C0902.1	chr3	13622078	Eucgr.C01608.1.p	Eucgr.C01622.1.p
	Cocit.C0939.1	chr3	14653559	Cocit.C0930.1	chr3	14487846	Eucgr.C01915.1.p	Eucgr.C01915.1.p
	Cocit.C1315.1	chr3	22454608	Cocit.C1248.1	chr3	20738812	Eucgr.C02383.1.p	Eucgr.C02380.1.p
	Cocit.C1440.1	chr3	24738246	Cocit.C1381.1	chr3	23793755	Eucgr.C02303.1.p	Eucgr.C02303.1.p
	Cocit.C1455.1	chr3	24979326	Cocit.C1437.1	chr3	24657988	Eucgr.J00725.1.p	Eucgr.J00725.1.p
	Cocit.C1457.1	chr3	25002876	Cocit.C1440.1	chr3	24738246	Eucgr.C02303.1.p	Eucgr.C02303.1.p
	Cocit.C1677.1	chr3	30062648	Cocit.C1646.1	chr3	29083311	Eucgr.B02960.1.p	Eucgr.B02960.1.p
	Cocit.C1680.1	chr3	30129750	Cocit.C1657.1	chr3	29633107	Eucgr.C02654.1.p	Eucgr.C02618.1.p
	Cocit.C2027.1	chr3	35691317	Cocit.C2016.1	chr3	35275260	Eucgr.C03494.1.p	Eucgr.C03493.1.p
	Cocit.C2237.1	chr3	38115321	Cocit.C0980.1	chr3	15490866	Eucgr.C03970.1.p	Eucgr.C03961.1.p
	Cocit.C2263.1	chr3	38531335	Cocit.C2226.1	chr3	37976159	Eucgr.C03859.1.p	Eucgr.C03856.1.p
	Cocit.D0333.1	chr4	5044513	Cocit.D0202.1	chr4	2981362	Eucgr.C02006.1.p	Eucgr.L00725.1.p
	Cocit.D0462.1	chr4	7263225	Cocit.D0437.1	chr4	6943099	Eucgr.D00668.1.p	Eucgr.D00668.1.p
	Cocit.D0525.1	chr4	8168211	Cocit.B1096.1	chr2	16747649	Eucgr.C03760.1.p	Eucgr.I01591.1.p
	Cocit.D0643.1	chr4	9870748	Cocit.D0596.1	chr4	9205125	Eucgr.D00810.1.p	Eucgr.D01291.1.p
	Cocit.D0781.1	chr4	11730292	Cocit.B1303.1	chr2	21340775	Eucgr.L00105.1.p	Eucgr.L00134.1.p
	Cocit.D0781.1	chr4	11730292	Cocit.D0756.1	chr4	11448066	Eucgr.L00105.1.p	Eucgr.L00113.1.p
	Cocit.D0788.1	chr4	11847886	Cocit.D0757.1	chr4	11478559	Eucgr.L00135.1.p	Eucgr.E01844.1.p
	Cocit.D0797.1	chr4	12050267	Cocit.D0745.1	chr4	11250319	Eucgr.D00943.1.p	Eucgr.D00943.1.p
	Cocit.D1076.1	chr4	16184124	Cocit.D1074.1	chr4	16112432	Eucgr.G01009.1.p	Eucgr.G01019.1.p
	Cocit.D1236.1	chr4	19063625	Cocit.D1171.1	chr4	17681590	Eucgr.D01500.1.p	Eucgr.D01507.1.p
	Cocit.D1291.1	chr4	20099050	Cocit.D1254.1	chr4	19651154	Eucgr.D01523.1.p	Eucgr.D01254.1.p
	Cocit.E0267.1	chr5	2352119	Cocit.E0265.1	chr5	2315248	Eucgr.H04973.1.p	Eucgr.G01172.1.p
	Cocit.E0273.1	chr5	2569411	Cocit.E0250.1	chr5	2060733	Eucgr.E00342.1.p	Eucgr.E00336.1.p
	Cocit.E0275.1	chr5	2586173	Cocit.E0253.1	chr5	2099241	Eucgr.E00342.1.p	Eucgr.E00336.1.p
	Cocit.E0277.1	chr5	2598932	Cocit.E0274.1	chr5	2579182	Eucgr.E00344.1.p	Eucgr.E00341.1.p
	Cocit.E0509.1	chr5	4694020	Cocit.E0411.1	chr5	3915392	Eucgr.E00608.1.p	Eucgr.E00581.1.p
	Cocit.E0813.1	chr5	8512078	Cocit.E0692.1	chr5	6942766	Eucgr.E00148.1.p	Eucgr.E01234.1.p
	Cocit.E0896.1	chr5	9756562	Cocit.E0856.1	chr5	9198808	Eucgr.E01397.1.p	Eucgr.E01397.1.p
	Cocit.E0898.1	chr5	9780496	Cocit.D2060.1	chr4	28456527	Eucgr.E02239.1.p	Eucgr.E02536.1.p
	Cocit.E0969.1	chr5	10396839	Cocit.E0896.1	chr5	9756562	Eucgr.E01397.1.p	Eucgr.E01397.1.p
	Cocit.E1098.1	chr5	12748727	Cocit.E0969.1	chr5	10396839	Eucgr.E01372.1.p	Eucgr.E01397.1.p
	Cocit.E1157.1	chr5	13737272	Cocit.E1149.1	chr5	13566612	Eucgr.E01620.1.p	Eucgr.E01620.1.p
	Cocit.E1248.1	chr5	16745495	Cocit.E1236.1	chr5	16553412	Eucgr.E01654.1.p	Eucgr.E01654.1.p
	Cocit.E1280.1	chr5	17332322	Cocit.E1207.1	chr5	15830381	Eucgr.E01651.1.p	Eucgr.E01651.1.p
	Cocit.E1288.1	chr5	17668237	Cocit.E1227.1	chr5	16246800	Eucgr.E01651.1.p	Eucgr.E01648.1.p
	Cocit.E1290.1	chr5	17731168	Cocit.E1288.1	chr5	17668237	Eucgr.E01534.1.p	Eucgr.E01651.1.p
	Cocit.E1648.1	chr5	25227906	Cocit.E1637.1	chr5	24994273	Eucgr.E02458.1.p	Eucgr.E01788.1.p
	Cocit.E1815.1	chr5	29270693	Cocit.E1795.1	chr5	28462997	Eucgr.E02229.1.p	Eucgr.E02229.1.p
	Cocit.E1825.1	chr5	29481520	Cocit.E1804.1	chr5	29011258	Eucgr.E02620.1.p	Eucgr.E02620.1.p
	Cocit.E1836.1	chr5	29642997	Cocit.E1795.1	chr5	28462997	Eucgr.E02229.1.p	Eucgr.E02229.1.p
	Cocit.E1873.1	chr5	30807418	Cocit.E1795.1	chr5	28462997	Eucgr.E02599.1.p	Eucgr.E02229.1.p
	Cocit.E1881.1	chr5	31132571	Cocit.E1795.1	chr5	28462997	Eucgr.E02612.1.p	Eucgr.E02229.1.p
	Cocit.E1886.1	chr5	31435727	Cocit.E1814.1	chr5	29267366	Eucgr.E02224.1.p	Eucgr.E02314.1.p
	Cocit.E1932.1	chr5	32638666	Cocit.E1878.1	chr5	30956278	Eucgr.E02290.1.p	Eucgr.E02536.1.p
	Cocit.E1935.1	chr5	32701483	Cocit.E1868.1	chr5	30654077	Eucgr.E02817.1.p	Eucgr.E02817.1.p
	Cocit.E1942.1	chr5	32763534	Cocit.E1800.1	chr5	28772410	Eucgr.E02536.1.p	Eucgr.E02536.1.p
	Cocit.E1944.1	chr5	32798047	Cocit.E1883.1	chr5	31344700	Eucgr.E02317.1.p	Eucgr.E02605.1.p
	Cocit.E1949.1	chr5	32877368	Cocit.E1891.1	chr5	31557380	Eucgr.E02847.1.p	Eucgr.E02847.1.p
	Cocit.E1975.1	chr5	33094902	Cocit.E1613.1	chr5	24532082	Eucgr.L03511.1.p	Eucgr.L03511.1.p
	Cocit.E2049.1	chr5	35861062	Cocit.E1949.1	chr5	32877368	Eucgr.E02847.1.p	Eucgr.E02847.1.p
	Cocit.E2056.1	chr5	35962232	Cocit.E1891.1	chr5	31557380	Eucgr.E02847.1.p	Eucgr.E02847.1.p
	Cocit.E2056.1	chr5	35962232	Cocit.E2018.1	chr5	35048859	Eucgr.E02847.1.p	Eucgr.E02847.1.p
	Cocit.E2185.1	chr5	39046932	Cocit.E2079.1	chr5	36485957	Eucgr.D01288.1.p	Eucgr.E03231.1.p
	Cocit.E2256.1	chr5	40820486	Cocit.E2250.1	chr5	40676703	Eucgr.E03552.1.p	Eucgr.D02667.1.p
	Cocit.E2267.1	chr5	41123409	Cocit.E2216.1	chr5	39570138	Eucgr.E04352.1.p	Eucgr.E02768.1.p
	Cocit.E2367.1	chr5	42719103	Cocit.E2366.1	chr5	42697405	Eucgr.C01226.1.p	Eucgr.C01223.1.p
	Cocit.E2394.1	chr5	43060287	Cocit.E2170.1	chr5	38626950	Eucgr.A02057.1.p	Eucgr.A02061.1.p
	Cocit.E2462.1	chr5	44166054	Cocit.E2172.1	chr5	38763632	Eucgr.E03770.1.p	Eucgr.H04150.1.p
	Cocit.E2515.1	chr5	45217949	Cocit.E2150.1	chr5	38031468	Eucgr.E04180.1.p	Eucgr.E04180.1.p
	Cocit.E2596.1	chr5	46086717	Cocit.E2585.1	chr5	45874710	Eucgr.E04034.1.p	Eucgr.E04030.1.p
	Cocit.E2615.1	chr5	46244403	Cocit.D0960.1	chr4	14068432	Eucgr.E03997.1.p	Eucgr.E03997.1.p
	Cocit.F0089.1	chr6	1032461	Cocit.F0049.1	chr6	566465	Eucgr.F01835.1.p	Eucgr.F01829.1.p
	Cocit.F0903.1	chr6	9630891	Cocit.F0805.1	chr6	8484551	Eucgr.F00343.1.p	Eucgr.L00991.1.p
	Cocit.F0905.1	chr6	9660651	Cocit.F0809.1	chr6	8529391	Eucgr.F00340.1.p	Eucgr.F00337.1.p
	Cocit.F0910.1	chr6	9736035	Cocit.F0807.1	chr6	8514426	Eucgr.F00343.1.p	Eucgr.F00343.1.p
	Cocit.F1058.1	chr6	11320493	Cocit.F0914.1	chr6	9785682	Eucgr.F00706.1.p	Eucgr.H00959.1.p
	Cocit.F1074.1	chr6	11492283	Cocit.F1064.1	chr6	11422439	Eucgr.F00956.1.p	Eucgr.L02915.1.p
	Cocit.F1257.1	chr6	13614497	Cocit.D0526.1	chr4	8196468	Eucgr.C03760.1.p	Eucgr.C03760.1.p
	Cocit.F1265.1	chr6	13723653	Cocit.F1204.1	chr6	13009594	Eucgr.F01055.1.p	Eucgr.E01919.1.p
	Cocit.F1268.1	chr6	13788124	Cocit.F1204.1	chr6	13009594	Eucgr.E01919.1.p	Eucgr.E01919.1.p
	Cocit.F1273.1	chr6	13872738	Cocit.F1208.1	chr6	13054728	Eucgr.F00871.1.p	Eucgr.F00872.1.p
	Cocit.F1420.1	chr6	15623101	Cocit.F1389.1	chr6	15069876	Eucgr.F01380.1.p	Eucgr.F01394.1.p
	Cocit.F1432.1	chr6	15720459	Cocit.F1390.1	chr6	15109371	Eucgr.F01325.1.p	Eucgr.F01323.1.p
	Cocit.F1535.1	chr6	17809376	Cocit.F1420.1	chr6	15623101	Eucgr.F01390.1.p	Eucgr.F01380.1.p
	Cocit.F1727.1	chr6	20435582	Cocit.F1710.1	chr6	20202899	Eucgr.F02245.1.p	Eucgr.F02245.1.p
	Cocit.F1940.1	chr6	24014594	Cocit.F1921.1	chr6	23824582	Eucgr.L02580.1.p	Eucgr.L02580.1.p
	Cocit.F1947.1	chr6	24113047	Cocit.F1916.1	chr6	23762019	Eucgr.L01363.1.p	Eucgr.L01171.1.p
	Cocit.F1966.1	chr6	24484127	Cocit.F1952.1	chr6	24254315	Eucgr.F04291.1.p	Eucgr.C01596.1.p
	Cocit.F1967.1	chr6	24537047	Cocit.F1829.1	chr6	22298446	Eucgr.F04294.1.p	Eucgr.L00407.1.p
	Cocit.F1968.1	chr6	24558256	Cocit.F1828.1	chr6	22266568	Eucgr.L00412.1.p	Eucgr.L00412.1.p
	Cocit.F2241.1	chr6	28042075	Cocit.F0001.1	chr6	2607	Eucgr.G00897.1.p	Eucgr.G00897.1.p
	Cocit.F3334.1	chr6	39179835	Cocit.F3227.1	chr6	37872434	Eucgr.F02580.1.p	Eucgr.F02580.1.p
	Cocit.F3351.1	chr6	39392877	Cocit.F3338.1	chr6	39244566	Eucgr.F02518.1.p	Eucgr.F02511.1.p
	Cocit.G0163.1	chr7	2804291	Cocit.G0085.1	chr7	1259942	Eucgr.G00368.1.p	Eucgr.G00371.1.p
	Cocit.G0163.1	chr7	2804291	Cocit.G0115.1	chr7	2028585	Eucgr.G00368.1.p	Eucgr.G00357.1.p
	Cocit.G0250.1	chr7	4448535	Cocit.G0132.1	chr7	2304664	Eucgr.G00420.1.p	Eucgr.G00514.1.p
	Cocit.G0333.1	chr7	5748006	Cocit.G0332.1	chr7	5741552	Eucgr.L02202.1.p	Eucgr.L02202.1.p
	Cocit.G0341.1	chr7	5848674	Cocit.G0318.1	chr7	5588808	Eucgr.G01049.1.p	Eucgr.G01053.1.p
	Cocit.G0352.1	chr7	6054248	Cocit.G0320.1	chr7	5655887	Eucgr.G01060.1.p	Eucgr.G01060.1.p
	Cocit.G0461.1	chr7	7342186	Cocit.G0261.1	chr7	4758219	Eucgr.G00856.1.p	Eucgr.G00784.1.p
	Cocit.G0589.1	chr7	9832371	Cocit.G0512.1	chr7	8181687	Eucgr.G00784.1.p	Eucgr.G00803.1.p
	Cocit.G0604.1	chr7	10347489	Cocit.G0589.1	chr7	9832371	Eucgr.G00803.1.p	Eucgr.G00784.1.p
	Cocit.G0721.1	chr7	13062859	Cocit.G0701.1	chr7	12500604	Eucgr.H02362.1.p	Eucgr.L02872.1.p
	Cocit.G0780.1	chr7	14451072	Cocit.G0718.1	chr7	12998342	Eucgr.G01561.1.p	Eucgr.G01565.1.p
	Cocit.G0824.1	chr7	15340917	Cocit.G0732.1	chr7	13582561	Eucgr.L01686.1.p	Eucgr.H04977.1.p
	Cocit.G0993.1	chr7	17901800	Cocit.G0972.1	chr7	17657658	Eucgr.D02484.1.p	Eucgr.D02484.1.p
	Cocit.G1125.1	chr7	20720890	Cocit.G1068.1	chr7	19336668	Eucgr.G01816.1.p	Eucgr.G01816.1.p
	Cocit.G1360.1	chr7	24804163	Cocit.F0001.1	chr6	2607	Eucgr.G00897.1.p	Eucgr.G00897.1.p
	Cocit.G1710.1	chr7	30429642	Cocit.G1702.1	chr7	30358644	Eucgr.G02278.1.p	Eucgr.G02279.1.p
	Cocit.G1744.1	chr7	30773824	Cocit.G1598.1	chr7	29023332	Eucgr.G02447.1.p	Eucgr.G02447.1.p
	Cocit.H0004.1	chr8	107977	Cocit.H0031.1	chr8	374004	Eucgr.H01358.1.p	Eucgr.H01644.1.p
	Cocit.H0091.1	chr8	983000	Cocit.H0037.1	chr8	432203	Eucgr.L01726.1.p	Eucgr.L01726.1.p
	Cocit.H0092.1	chr8	1024467	Cocit.H0042.1	chr8	473827	Eucgr.H00321.1.p	Eucgr.H00321.1.p
	Cocit.H1079.1	chr8	13483997	Cocit.H1046.1	chr8	13054233	Eucgr.H01358.1.p	Eucgr.H01644.1.p
	Cocit.H1215.1	chr8	15554017	Cocit.H1191.1	chr8	15131082	Eucgr.H01900.1.p	Eucgr.H01900.1.p
	Cocit.H1237.1	chr8	15990995	Cocit.H1197.1	chr8	15246459	Eucgr.H02479.1.p	Eucgr.H02477.1.p
	Cocit.H1327.1	chr8	17699175	Cocit.H1326.1	chr8	17693429	Eucgr.H02803.1.p	Eucgr.H02791.1.p
	Cocit.H1825.1	chr8	25502289	Cocit.H1489.1	chr8	20719385	Eucgr.H03137.1.p	Eucgr.E00833.1.p
	Cocit.H1849.1	chr8	25889792	Cocit.H1622.1	chr8	22209877	Eucgr.H01725.1.p	Eucgr.H01710.1.p
	Cocit.H1873.1	chr8	26585492	Cocit.H1421.1	chr8	19276508	Eucgr.H03060.1.p	Eucgr.H03059.1.p
	Cocit.H1933.1	chr8	27926605	Cocit.D2059.1	chr4	28411388	Eucgr.E02550.1.p	Eucgr.E02536.1.p
	Cocit.H1970.1	chr8	28939614	Cocit.H1345.1	chr8	17960403	Eucgr.H02934.1.p	Eucgr.H02939.1.p
	Cocit.H2187.1	chr8	31954033	Cocit.K0828.1	chr11	9018687	Eucgr.C03332.1.p	Eucgr.G01882.1.p
	Cocit.H2496.1	chr8	35934498	Cocit.H2463.1	chr8	35506701	Eucgr.H02289.1.p	Eucgr.H02289.1.p
	Cocit.H2921.1	chr8	42775018	Cocit.H2875.1	chr8	41806371	Eucgr.H04242.1.p	Eucgr.H04288.1.p
	Cocit.H2999.1	chr8	43622611	Cocit.H2996.1	chr8	43588465	Eucgr.H04367.1.p	Eucgr.H04365.1.p
	Cocit.H3037.1	chr8	43929596	Cocit.H2992.1	chr8	43540063	Eucgr.H04342.1.p	Eucgr.H04349.1.p
	Cocit.H3492.1	chr8	51105676	Cocit.H3490.1	chr8	51034386	Eucgr.H02927.1.p	Eucgr.H02927.1.p
	Cocit.I0309.1	chr9	5013089	Cocit.I0243.1	chr9	3488182	Eucgr.L00610.1.p	Eucgr.I00356.1.p
	Cocit.I0339.1	chr9	5868212	Cocit.I0293.1	chr9	4595519	Eucgr.I00494.1.p	Eucgr.I00410.1.p
	Cocit.I0536.1	chr9	10568872	Cocit.F0439.1	chr6	4256905	Eucgr.F03913.1.p	Eucgr.F03913.1.p
	Cocit.I0643.1	chr9	12665055	Cocit.I0636.1	chr9	12594693	Eucgr.L01867.1.p	Eucgr.L01867.1.p
	Cocit.I1227.1	chr9	18751710	Cocit.B2873.1	chr2	39305831	Eucgr.C01933.1.p	Eucgr.B03298.1.p
	Cocit.I1408.1	chr9	20564581	Cocit.I1404.1	chr9	20539801	Eucgr.H01876.1.p	Eucgr.H01876.1.p
	Cocit.I1549.1	chr9	21458695	Cocit.G0754.1	chr7	13998440	Eucgr.I00494.1.p	Eucgr.I00449.1.p
	Cocit.I1623.1	chr9	22659323	Cocit.G0601.1	chr7	10222264	Eucgr.E00693.1.p	Eucgr.E00701.1.p
	Cocit.J0269.1	chr10	3180633	Cocit.J0268.1	chr10	3164783	Eucgr.J00748.1.p	Eucgr.J00751.1.p
	Cocit.J1132.1	chr10	14674213	Cocit.J1116.1	chr10	14311148	Eucgr.L01243.1.p	Eucgr.J01925.1.p
	Cocit.J1165.1	chr10	15444855	Cocit.J1054.1	chr10	13397092	Eucgr.J01654.1.p	Eucgr.J01654.1.p
	Cocit.J1685.1	chr10	20378102	Cocit.J1612.1	chr10	19591432	Eucgr.J02419.1.p	Eucgr.J02347.1.p
	Cocit.J1837.1	chr10	22038537	Cocit.J1800.1	chr10	21509732	Eucgr.D01615.1.p	Eucgr.D01615.1.p
	Cocit.J1852.1	chr10	22357993	Cocit.J1800.1	chr10	21509732	Eucgr.D01615.1.p	Eucgr.D01615.1.p
	Cocit.J2097.1	chr10	24934121	Cocit.J2050.1	chr10	24587093	Eucgr.J03065.1.p	Eucgr.J03065.1.p
	Cocit.K1351.1	chr11	17412450	Cocit.K1308.1	chr11	16840261	Eucgr.K01452.1.p	Eucgr.K01465.1.p
	Cocit.K1404.1	chr11	18076944	Cocit.K1351.1	chr11	17412450	Eucgr.K01462.1.p	Eucgr.K01452.1.p
	Cocit.K1405.1	chr11	18085677	Cocit.K1354.1	chr11	17522597	Eucgr.K01459.1.p	Eucgr.K02556.1.p
	Cocit.K1406.1	chr11	18085832	Cocit.K1405.1	chr11	18085677	Eucgr.K01452.1.p	Eucgr.K01459.1.p
	Cocit.K1408.1	chr11	18132369	Cocit.K1157.1	chr11	15105479	Eucgr.K01452.1.p	Eucgr.K02556.1.p
	Cocit.K1713.1	chr11	21675787	Cocit.K1675.1	chr11	21199076	Eucgr.K01226.1.p	Eucgr.K01226.1.p
	Cocit.K1939.1	chr11	23938898	Cocit.K1916.1	chr11	23586493	Eucgr.K00881.1.p	Eucgr.K00877.1.p
	Cocit.K2015.1	chr11	24959831	Cocit.K1959.1	chr11	24348755	Eucgr.A00170.1.p	Eucgr.K00703.1.p
	Cocit.K2071.1	chr11	25687936	Cocit.K2012.1	chr11	24910683	Eucgr.K00672.1.p	Eucgr.K00673.1.p
	Cocit.K2088.1	chr11	26006577	Cocit.K2061.1	chr11	25524822	Eucgr.K00525.1.p	Eucgr.K00484.1.p
	Cocit.K2162.1	chr11	26919366	Cocit.K2124.1	chr11	26578868	Eucgr.K00027.1.p	Eucgr.K00027.1.p
	Cocit.K2163.1	chr11	26942478	Cocit.K2075.1	chr11	25727826	Eucgr.K00027.1.p	Eucgr.K00368.1.p
	Cocit.K2171.1	chr11	27090840	Cocit.K2124.1	chr11	26578868	Eucgr.K00027.1.p	Eucgr.K00027.1.p
