# Supplementary material for: Pests, diseases, and aridity have shaped the genome of Corymbia citriodora
Source: Commun Biol. 2021 May 10;4:537. doi: 10.1038/s42003-021-02009-0 (PMC8110574; doi:10.1038/s42003-021-02009-0)
Supplement: Supplementary file 9 — Supplementary Data File 7 [file 42003_2021_2009_MOESM9_ESM.xlsx]

## Sheet: sheet1
Supplemental Data Table 7- Genes maintained in syntenic blocks among C.variegata/E.grandis chromosome 3 and P.trichocarpa chromosome 6 and 18
CCV Gene	E.grandis gene	P.trichocarpa Chr 6 Gene	P.trichocarpa Chr 18 Gene
Cocit.C0034	Eucgr.C00060	Potri.006G079600	Potri.018G149100
Cocit.C0035	Eucgr.C00061	Potri.006G079500	Potri.018G149000
Cocit.C0041	Eucgr.C00067	Potri.006G077600	Potri.018G145500
Cocit.C0054	Eucgr.C00079	Potri.006G072500	Potri.018G139500
Cocit.C0056	Eucgr.C00083	Potri.006G072600	Potri.018G139600
Cocit.C0062	Eucgr.C00097	Potri.006G073400	Potri.018G140500
Cocit.C0063	Eucgr.C00100	Potri.006G073600	Potri.018G140800
Cocit.C0064	Eucgr.C00101	Potri.006G073800	Potri.018G140900
Cocit.C0071	Eucgr.C00111	Potri.006G075100	Potri.018G142000
Cocit.C0072	Eucgr.C00112	Potri.006G075200	Potri.018G142100
Cocit.C0074	Eucgr.C00114	Potri.006G075500	Potri.018G142400
Cocit.C0078	Eucgr.C00120	Potri.006G075900	Potri.018G143000
Cocit.C0079	Eucgr.C00121	Potri.006G076000	Potri.018G143100
Cocit.C0080	Eucgr.C00122	Potri.006G076300	Potri.018G143500
Cocit.C0081	Eucgr.C00123	Potri.006G076500	Potri.018G143700
Cocit.C0084	Eucgr.C00129	Potri.006G076600	Potri.018G143900
Cocit.C0092	Eucgr.C00238	Potri.006G179900	Potri.018G102200
Cocit.C0093	Eucgr.C00239	Potri.006G180100	Potri.018G102500
Cocit.C0094	Eucgr.C00240	Potri.006G180500	Potri.018G102800
Cocit.C0095	Eucgr.C00241	Potri.006G180800	Potri.018G103000
Cocit.C0096	Eucgr.C00242	Potri.006G181200	Potri.018G103400
Cocit.C0103	Eucgr.C00248	Potri.006G182100	Potri.018G104100
Cocit.C0108	Eucgr.C00250	Potri.006G182500	Potri.018G105100
Cocit.C0110	Eucgr.C00252	Potri.006G183000	Potri.018G105300
Cocit.C0111	Eucgr.C00253	Potri.006G183200	Potri.018G105700
Cocit.C0115	Eucgr.C00344	Potri.006G184200	Potri.018G106600
Cocit.C0118	Eucgr.C00347	Potri.006G184700	Potri.018G106900
Cocit.C0120	Eucgr.C00349	Potri.006G184900	Potri.018G107200
Cocit.C0121	Eucgr.C00350	Potri.006G185000	Potri.018G107300
Cocit.C0122	Eucgr.C00351	Potri.006G185100	Potri.018G107400
Cocit.C0123	Eucgr.C00353	Potri.006G185200	Potri.018G107500
Cocit.C0124	Eucgr.C00354	Potri.006G185300	Potri.018G107600
Cocit.C0126	Eucgr.C00357	Potri.006G186200	Potri.018G108500
Cocit.C0127	Eucgr.C00358	Potri.006G186301	Potri.018G109201
Cocit.C0128	Eucgr.C00360	Potri.006G186600	Potri.018G109500
Cocit.C0131	Eucgr.C00363	Potri.006G187400	Potri.018G110100
Cocit.C0133	Eucgr.C00366	Potri.006G187500	Potri.018G110300
Cocit.C0134	Eucgr.C00368	Potri.006G187600	Potri.018G110600
Cocit.C0135	Eucgr.C00369	Potri.006G187700	Potri.018G110700
Cocit.C0141	Eucgr.C00379	Potri.006G187800	Potri.018G111100
Cocit.C0142	Eucgr.C00380	Potri.006G188000	Potri.018G111300
Cocit.C0143	Eucgr.C00381	Potri.006G188100	Potri.018G111400
Cocit.C0159	Eucgr.C00223	Potri.006G178500	Potri.018G100400
Cocit.C0161	Eucgr.C00221	Potri.006G178100	Potri.018G100100
Cocit.C0163	Eucgr.C00216	Potri.006G177900	Potri.018G099800
Cocit.C0164	Eucgr.C00215	Potri.006G177600	Potri.018G099500
Cocit.C0168	Eucgr.C00214	Potri.006G177500	Potri.018G099400
Cocit.C0170	Eucgr.C00212	Potri.006G177000	Potri.018G099100
Cocit.C0173	Eucgr.C00209	Potri.006G176400	Potri.018G098300
Cocit.C0180	Eucgr.C00203	Potri.006G175700	Potri.018G098000
Cocit.C0185	Eucgr.C00201	Potri.006G175500	Potri.018G097700
Cocit.C0186	Eucgr.C00199	Potri.006G175200	Potri.018G097300
Cocit.C0188	Eucgr.C00196	Potri.006G174700	Potri.018G096700
Cocit.C0197	Eucgr.C00430	Potri.006G189700	Potri.018G113800
Cocit.C0210	Eucgr.C00442	Potri.006G059600	Potri.018G115100
Cocit.C0224	Eucgr.C00481	Potri.018G118300	Potri.018G121100
Cocit.C0272	Eucgr.C00624	Potri.006G234200	Potri.018G058800
Cocit.C0275	Eucgr.C00621	Potri.006G234500	Potri.018G058300
Cocit.C0277	Eucgr.C00619	Potri.006G234700	Potri.018G057900
Cocit.C0278	Eucgr.C00618	Potri.006G234900	Potri.018G057800
Cocit.C0283	Eucgr.C00613	Potri.006G235300	Potri.018G057500
Cocit.C0284	Eucgr.C00611	Potri.006G236400	Potri.018G046700
Cocit.C0285	Eucgr.C00609	Potri.006G236500	Potri.018G046600
Cocit.C0286	Eucgr.C00608	Potri.006G236600	Potri.018G046400
Cocit.C0287	Eucgr.C00607	Potri.006G237200	Potri.018G045800
Cocit.C0289	Eucgr.C00605	Potri.006G237500	Potri.018G045100
Cocit.C0482	Eucgr.C02837	Potri.006G248200	Potri.018G033200
Cocit.C0484	Eucgr.C02833	Potri.006G248500	Potri.018G032900
Cocit.C0782	Eucgr.C01517	Potri.006G068001	Potri.018G129900
Cocit.C0783	Eucgr.C01518	Potri.006G068100	Potri.018G130000
Cocit.C0787	Eucgr.C01524	Potri.006G068500	Potri.018G130800
Cocit.C0789	Eucgr.C01530	Potri.006G069000	Potri.018G131000
Cocit.C0791	Eucgr.C01181	Potri.006G069100	Potri.018G131100
Cocit.C0794	Eucgr.C01178	Potri.006G069400	Potri.018G131400
Cocit.C0796	Eucgr.C01177	Potri.006G069500	Potri.018G131500
Cocit.C0811	Eucgr.C01584	Potri.006G241800	Potri.018G037900
Cocit.C0814	Eucgr.C01581	Potri.006G242100	Potri.018G037400
Cocit.C0817	Eucgr.C01577	Potri.006G244000	Potri.018G036500
Cocit.C0819	Eucgr.C01575	Potri.006G244800	Potri.018G035700
Cocit.C0823	Eucgr.C01570	Potri.006G245200	Potri.018G035400
Cocit.C0840	Eucgr.C01816	Potri.006G246700	Potri.018G034600
Cocit.C0841	Eucgr.C01815	Potri.006G246800	Potri.018G034500
Cocit.C0842	Eucgr.C01814	Potri.006G247000	Potri.018G034400
Cocit.C0843	Eucgr.C01811	Potri.006G247100	Potri.018G034200
Cocit.C0846	Eucgr.C01809	Potri.006G247500	Potri.018G033700
Cocit.C0847	Eucgr.C01808	Potri.006G248200	Potri.018G033200
Cocit.C0849	Eucgr.C01806	Potri.006G248900	Potri.018G032400
Cocit.C0966	Eucgr.C02888	Potri.006G243400	Potri.018G036800
Cocit.C0967	Eucgr.C02887	Potri.006G243600	Potri.018G036700
Cocit.C0968	Eucgr.C02886	Potri.006G243900	Potri.018G036600
Cocit.C0969	Eucgr.C02885	Potri.006G244100	Potri.018G036400
Cocit.C0970	Eucgr.C02884	Potri.006G244200	Potri.018G036300
Cocit.C0973	Eucgr.C02880	Potri.006G244600	Potri.018G035800
Cocit.C0975	Eucgr.C02879	Potri.006G245000	Potri.018G035500
Cocit.C0977	Eucgr.C02876	Potri.006G245200	Potri.018G035400
Cocit.C1112	Eucgr.C01729	Potri.006G255400	Potri.018G026600
Cocit.C1113	Eucgr.C01728	Potri.006G255800	Potri.018G026300
Cocit.C1114	Eucgr.C01726	Potri.006G256000	Potri.018G026000
Cocit.C1122	Eucgr.C01711	Potri.006G257200	Potri.018G024500
Cocit.C1128	Eucgr.C01705	Potri.006G258600	Potri.018G023300
Cocit.C1130	Eucgr.C01703	Potri.006G258800	Potri.018G023100
Cocit.C1320	Eucgr.C02386	Potri.006G165900	Potri.018G090300
Cocit.C1562	Eucgr.C02506	Potri.006G181700	Potri.018G103800
Cocit.C1565	Eucgr.C02510	Potri.006G181300	Potri.018G103500
Cocit.C1566	Eucgr.C02511	Potri.006G181100	Potri.018G103300
Cocit.C1567	Eucgr.C02513	Potri.006G180900	Potri.018G103200
Cocit.C1614	Eucgr.C02595	Potri.006G186900	Potri.018G109800
Cocit.C1615	Eucgr.C02594	Potri.006G186800	Potri.018G109700
Cocit.C1616	Eucgr.C02592	Potri.006G186600	Potri.018G109500
Cocit.C1617	Eucgr.C02591	Potri.006G186500	Potri.018G109400
Cocit.C1618	Eucgr.C02590	Potri.006G186200	Potri.018G108500
Cocit.C1620	Eucgr.C02575	Potri.006G185700	Potri.018G108200
Cocit.C1621	Eucgr.C02574	Potri.006G185501	Potri.018G108000
Cocit.C1626	Eucgr.C02572	Potri.006G185400	Potri.018G107700
Cocit.C1629	Eucgr.C02600	Potri.006G265500	Potri.018G017400
Cocit.C1632	Eucgr.C02604	Potri.006G184200	Potri.018G106600
Cocit.C1639	Eucgr.C02613	Potri.006G264250	Potri.018G018800
Cocit.C1743	Eucgr.C02892	Potri.006G242100	Potri.018G037400
Cocit.C1744	Eucgr.C02893	Potri.006G241700	Potri.018G038000
Cocit.C1746	Eucgr.C02896	Potri.006G241400	Potri.018G038400
Cocit.C1747	Eucgr.C02897	Potri.006G241300	Potri.018G038500
Cocit.C1748	Eucgr.C02898	Potri.006G241200	Potri.018G038600
Cocit.C1751	Eucgr.C02901	Potri.006G240500	Potri.018G039500
Cocit.C1754	Eucgr.C02905	Potri.006G240300	Potri.018G039800
Cocit.C1763	Eucgr.C02919	Potri.006G239150	Potri.018G042650
Cocit.C1768	Eucgr.C02719	Potri.006G261200	Potri.018G021900
Cocit.C1770	Eucgr.C02720	Potri.006G260200	Potri.018G022200
Cocit.C1771	Eucgr.C02722	Potri.006G260100	Potri.018G022300
Cocit.C1774	Eucgr.C02726	Potri.006G259500	Potri.018G022500
Cocit.C1778	Eucgr.C02785	Potri.006G252900	Potri.018G028700
Cocit.C1784	Eucgr.C02780	Potri.006G253500	Potri.018G028100
Cocit.C1788	Eucgr.C02778	Potri.006G254100	Potri.018G027700
Cocit.C1792	Eucgr.C02774	Potri.006G254400	Potri.018G027500
Cocit.C1793	Eucgr.C02772	Potri.006G254600	Potri.018G027300
Cocit.C1795	Eucgr.C02771	Potri.006G254700	Potri.018G027100
Cocit.C1797	Eucgr.C02768	Potri.006G255000	Potri.018G026900
Cocit.C1798	Eucgr.C02767	Potri.006G255100	Potri.018G026800
Cocit.C1800	Eucgr.C02765	Potri.006G255600	Potri.018G026500
Cocit.C1814	Eucgr.C02833	Potri.006G248500	Potri.018G032900
Cocit.C1820	Eucgr.C02820	Potri.006G248800	Potri.018G032500
Cocit.C1834	Eucgr.C02816	Potri.006G249800	Potri.018G031700
Cocit.C1835	Eucgr.C02815	Potri.006G249900	Potri.018G031600
Cocit.C1837	Eucgr.C02813	Potri.006G250000	Potri.018G031400
Cocit.C1838	Eucgr.C02812	Potri.006G250100	Potri.018G031100
Cocit.C1839	Eucgr.C02811	Potri.006G251200	Potri.018G030000
Cocit.C1845	Eucgr.C02807	Potri.006G251300	Potri.018G029900
Cocit.C1847	Eucgr.C02804	Potri.006G251700	Potri.018G029700
Cocit.C1848	Eucgr.C02802	Potri.006G251800	Potri.018G029500
Cocit.C1849	Eucgr.C02801	Potri.006G251900	Potri.018G029400
Cocit.C1851	Eucgr.C02799	Potri.006G252100	Potri.018G029200
Cocit.C1852	Eucgr.C02792	Potri.006G252200	Potri.018G029100
Cocit.C1857	Eucgr.C02785	Potri.006G252900	Potri.018G028700
Cocit.C1917	Eucgr.C02936	Potri.006G238200	Potri.018G044200
Cocit.C1919	Eucgr.C02930	Potri.006G238500	Potri.018G044100
Cocit.C1921	Eucgr.C02926	Potri.006G238800	Potri.018G043800
Cocit.C1922	Eucgr.C02925	Potri.006G239000	Potri.018G043700
Cocit.C1924	Eucgr.C02919	Potri.006G239150	Potri.018G042650
Cocit.C2300	Eucgr.C04221	Potri.006G069400	Potri.018G131400
Cocit.C2453	Eucgr.C04089	Potri.006G190500	Potri.018G114700
Cocit.C2454	Eucgr.C04088	Potri.006G190300	Potri.018G114500
Cocit.C2459	Eucgr.C04065	Potri.006G189450	Potri.018G113600
Cocit.C2460	Eucgr.C04064	Potri.006G189100	Potri.018G113300
Cocit.C2463	Eucgr.C04061	Potri.006G188600	Potri.018G112400
Cocit.C2468	Eucgr.C04049	Potri.006G187900	Potri.018G111200
Cocit.C2597	Eucgr.C04041	Potri.006G265600	Potri.018G017300
Cocit.C2598	Eucgr.C04040	Potri.006G265700	Potri.018G017200
Cocit.C2600	Eucgr.C04038	Potri.006G266100	Potri.018G017000
Cocit.C2601	Eucgr.C04037	Potri.006G266200	Potri.018G016900
Cocit.C2602	Eucgr.C04036	Potri.006G266300	Potri.018G016800
Cocit.C2603	Eucgr.C04035	Potri.006G266500	Potri.018G016600
Cocit.C2604	Eucgr.C04033	Potri.006G266800	Potri.018G016400
Cocit.C2606	Eucgr.C04031	Potri.006G267100	Potri.018G015700
Cocit.C2613	Eucgr.C04022	Potri.006G267900	Potri.018G013600
