# Supplementary material for: Pests, diseases, and aridity have shaped the genome of Corymbia citriodora
Source: Commun Biol. 2021 May 10;4:537. doi: 10.1038/s42003-021-02009-0 (PMC8110574; doi:10.1038/s42003-021-02009-0)
Supplement: Supplementary file 10 — Supplementary Data File 8 [file 42003_2021_2009_MOESM10_ESM.xlsx]

## Sheet: figure5_panelA_pairwiseKs
CCV_EG_1to1_orthologs	0.2462	Pairwise Ks values among: 1:1 orthologs between CCV and EG; eucalypt expanded orthogroups; CCV specific orthogroup expansions and E.grandis specific expansions.
CCV_EG_1to1_orthologs	0.1004
CCV_EG_1to1_orthologs	0.2543
CCV_EG_1to1_orthologs	0.9252
CCV_EG_1to1_orthologs	0.2455
CCV_EG_1to1_orthologs	0.2101
CCV_EG_1to1_orthologs	0.1444
CCV_EG_1to1_orthologs	0.1526
CCV_EG_1to1_orthologs	0.1572
CCV_EG_1to1_orthologs	0.2167
CCV_EG_1to1_orthologs	0.3136
CCV_EG_1to1_orthologs	0.2724
CCV_EG_1to1_orthologs	0.4943
CCV_EG_1to1_orthologs	0.1389
CCV_EG_1to1_orthologs	0.3297
CCV_EG_1to1_orthologs	0.1449
CCV_EG_1to1_orthologs	0.284
CCV_EG_1to1_orthologs	0.1504
CCV_EG_1to1_orthologs	0.2199
CCV_EG_1to1_orthologs	0.1558
CCV_EG_1to1_orthologs	0.2043
CCV_EG_1to1_orthologs	0.5303
CCV_EG_1to1_orthologs	0.106
CCV_EG_1to1_orthologs	0.4335
CCV_EG_1to1_orthologs	0.1182
CCV_EG_1to1_orthologs	0.1973
CCV_EG_1to1_orthologs	0.2164
CCV_EG_1to1_orthologs	0.1693
CCV_EG_1to1_orthologs	0.3376
CCV_EG_1to1_orthologs	0.0988
CCV_EG_1to1_orthologs	0.2259
CCV_EG_1to1_orthologs	0.1358
CCV_EG_1to1_orthologs	0.0922
CCV_EG_1to1_orthologs	0.2745
CCV_EG_1to1_orthologs	0.231
CCV_EG_1to1_orthologs	0.2576
CCV_EG_1to1_orthologs	0.1988
CCV_EG_1to1_orthologs	0.1152
CCV_EG_1to1_orthologs	0.2445
CCV_EG_1to1_orthologs	0.106
CCV_EG_1to1_orthologs	0.1606
CCV_EG_1to1_orthologs	0.1658
CCV_EG_1to1_orthologs	0.1208
CCV_EG_1to1_orthologs	0.2005
CCV_EG_1to1_orthologs	0.186
CCV_EG_1to1_orthologs	0.1629
CCV_EG_1to1_orthologs	0.1821
CCV_EG_1to1_orthologs	0.1261
CCV_EG_1to1_orthologs	0.1253
CCV_EG_1to1_orthologs	0.142
CCV_EG_1to1_orthologs	0.2029
CCV_EG_1to1_orthologs	0.4562
CCV_EG_1to1_orthologs	0.1086
CCV_EG_1to1_orthologs	0.1295
CCV_EG_1to1_orthologs	0.1401
CCV_EG_1to1_orthologs	0.1481
CCV_EG_1to1_orthologs	0.2102
CCV_EG_1to1_orthologs	0.1685
CCV_EG_1to1_orthologs	0.1502
CCV_EG_1to1_orthologs	0.2142
CCV_EG_1to1_orthologs	0.2079
CCV_EG_1to1_orthologs	0.1398
CCV_EG_1to1_orthologs	0.1956
CCV_EG_1to1_orthologs	0.1854
CCV_EG_1to1_orthologs	0.3142
CCV_EG_1to1_orthologs	0.2885
CCV_EG_1to1_orthologs	0.3902
CCV_EG_1to1_orthologs	0.1377
CCV_EG_1to1_orthologs	0.1159
CCV_EG_1to1_orthologs	0.1613
CCV_EG_1to1_orthologs	0.1425
CCV_EG_1to1_orthologs	0.1762
CCV_EG_1to1_orthologs	0.1332
CCV_EG_1to1_orthologs	0.1618
CCV_EG_1to1_orthologs	0.2654
CCV_EG_1to1_orthologs	0.1144
CCV_EG_1to1_orthologs	0.0962
CCV_EG_1to1_orthologs	0.2534
CCV_EG_1to1_orthologs	0.1597
CCV_EG_1to1_orthologs	0.2039
CCV_EG_1to1_orthologs	0.0894
CCV_EG_1to1_orthologs	0.3958
CCV_EG_1to1_orthologs	0.1996
CCV_EG_1to1_orthologs	0.4412
CCV_EG_1to1_orthologs	0.1688
CCV_EG_1to1_orthologs	0.3116
CCV_EG_1to1_orthologs	0.1815
CCV_EG_1to1_orthologs	0.2017
CCV_EG_1to1_orthologs	0.1736
CCV_EG_1to1_orthologs	0.1225
CCV_EG_1to1_orthologs	0.1159
CCV_EG_1to1_orthologs	0.7403
CCV_EG_1to1_orthologs	0.1489
CCV_EG_1to1_orthologs	0.2038
CCV_EG_1to1_orthologs	0.1491
CCV_EG_1to1_orthologs	0.4448
CCV_EG_1to1_orthologs	0.1702
CCV_EG_1to1_orthologs	0.1473
CCV_EG_1to1_orthologs	0.2163
CCV_EG_1to1_orthologs	0.1317
CCV_EG_1to1_orthologs	0.1084
CCV_EG_1to1_orthologs	0.0966
CCV_EG_1to1_orthologs	0.5892
CCV_EG_1to1_orthologs	0.1542
CCV_EG_1to1_orthologs	0.1785
CCV_EG_1to1_orthologs	0.1955
CCV_EG_1to1_orthologs	0.1677
CCV_EG_1to1_orthologs	0.2516
CCV_EG_1to1_orthologs	0.1174
CCV_EG_1to1_orthologs	0.1122
CCV_EG_1to1_orthologs	0.16
CCV_EG_1to1_orthologs	0.1672
CCV_EG_1to1_orthologs	0.2743
CCV_EG_1to1_orthologs	0.439
CCV_EG_1to1_orthologs	0.1621
CCV_EG_1to1_orthologs	0.1361
CCV_EG_1to1_orthologs	0.1222
CCV_EG_1to1_orthologs	0.2192
CCV_EG_1to1_orthologs	0.1476
CCV_EG_1to1_orthologs	0.1598
CCV_EG_1to1_orthologs	0.1695
CCV_EG_1to1_orthologs	0.2267
CCV_EG_1to1_orthologs	0.1883
CCV_EG_1to1_orthologs	0.3806
CCV_EG_1to1_orthologs	0.1342
CCV_EG_1to1_orthologs	0.3416
CCV_EG_1to1_orthologs	0.0868
CCV_EG_1to1_orthologs	0.219
CCV_EG_1to1_orthologs	0.1871
CCV_EG_1to1_orthologs	0.3858
CCV_EG_1to1_orthologs	0.2282
CCV_EG_1to1_orthologs	0.1276
CCV_EG_1to1_orthologs	0.1824
CCV_EG_1to1_orthologs	0.256
CCV_EG_1to1_orthologs	0.2365
CCV_EG_1to1_orthologs	0.1893
CCV_EG_1to1_orthologs	0.1833
CCV_EG_1to1_orthologs	0.1951
CCV_EG_1to1_orthologs	0.2255
CCV_EG_1to1_orthologs	0.3732
CCV_EG_1to1_orthologs	0.142
CCV_EG_1to1_orthologs	0.1212
CCV_EG_1to1_orthologs	0.2799
CCV_EG_1to1_orthologs	0.1143
CCV_EG_1to1_orthologs	0.1539
CCV_EG_1to1_orthologs	0.1695
CCV_EG_1to1_orthologs	0.265
CCV_EG_1to1_orthologs	0.239
CCV_EG_1to1_orthologs	0.1402
CCV_EG_1to1_orthologs	0.319
CCV_EG_1to1_orthologs	0.1113
CCV_EG_1to1_orthologs	0.1582
CCV_EG_1to1_orthologs	0.1579
CCV_EG_1to1_orthologs	0.245
CCV_EG_1to1_orthologs	0.1631
CCV_EG_1to1_orthologs	0.1626
CCV_EG_1to1_orthologs	0.1355
CCV_EG_1to1_orthologs	0.1314
CCV_EG_1to1_orthologs	0.1227
CCV_EG_1to1_orthologs	0.1643
CCV_EG_1to1_orthologs	0.4509
CCV_EG_1to1_orthologs	0.1607
CCV_EG_1to1_orthologs	0.2493
CCV_EG_1to1_orthologs	0.1477
CCV_EG_1to1_orthologs	0.1247
CCV_EG_1to1_orthologs	0.1292
CCV_EG_1to1_orthologs	0.1261
CCV_EG_1to1_orthologs	0.1405
CCV_EG_1to1_orthologs	0.3789
CCV_EG_1to1_orthologs	0.215
CCV_EG_1to1_orthologs	0.114
CCV_EG_1to1_orthologs	0.3458
CCV_EG_1to1_orthologs	0.1775
CCV_EG_1to1_orthologs	0.2529
CCV_EG_1to1_orthologs	0.0952
CCV_EG_1to1_orthologs	0.1546
CCV_EG_1to1_orthologs	0.1739
CCV_EG_1to1_orthologs	0.2596
CCV_EG_1to1_orthologs	0.1603
CCV_EG_1to1_orthologs	0.1388
CCV_EG_1to1_orthologs	0.2485
CCV_EG_1to1_orthologs	0.58
CCV_EG_1to1_orthologs	0.6618
CCV_EG_1to1_orthologs	0.1203
CCV_EG_1to1_orthologs	0.1322
CCV_EG_1to1_orthologs	0.4634
CCV_EG_1to1_orthologs	0.5488
CCV_EG_1to1_orthologs	0.4947
CCV_EG_1to1_orthologs	0.2364
CCV_EG_1to1_orthologs	0.1102
CCV_EG_1to1_orthologs	0.1222
CCV_EG_1to1_orthologs	0.319
CCV_EG_1to1_orthologs	0.1682
CCV_EG_1to1_orthologs	0.1914
CCV_EG_1to1_orthologs	0.1113
CCV_EG_1to1_orthologs	0.1358
CCV_EG_1to1_orthologs	0.1634
CCV_EG_1to1_orthologs	0.1635
CCV_EG_1to1_orthologs	0.1387
CCV_EG_1to1_orthologs	0.1638
CCV_EG_1to1_orthologs	0.1968
CCV_EG_1to1_orthologs	0.1483
CCV_EG_1to1_orthologs	0.1937
CCV_EG_1to1_orthologs	0.2121
CCV_EG_1to1_orthologs	0.1539
CCV_EG_1to1_orthologs	0.223
CCV_EG_1to1_orthologs	0.0967
CCV_EG_1to1_orthologs	0.1333
CCV_EG_1to1_orthologs	0.0848
CCV_EG_1to1_orthologs	0.1084
CCV_EG_1to1_orthologs	0.0979
CCV_EG_1to1_orthologs	0.1486
CCV_EG_1to1_orthologs	0.1897
CCV_EG_1to1_orthologs	0.1327
CCV_EG_1to1_orthologs	0.1311
CCV_EG_1to1_orthologs	0.1288
CCV_EG_1to1_orthologs	0.1264
CCV_EG_1to1_orthologs	0.0953
CCV_EG_1to1_orthologs	0.0832
CCV_EG_1to1_orthologs	0.4065
CCV_EG_1to1_orthologs	0.1079
CCV_EG_1to1_orthologs	0.2802
CCV_EG_1to1_orthologs	0.1371
CCV_EG_1to1_orthologs	0.1117
CCV_EG_1to1_orthologs	0.1751
CCV_EG_1to1_orthologs	0.129
CCV_EG_1to1_orthologs	0.1533
CCV_EG_1to1_orthologs	0.1079
CCV_EG_1to1_orthologs	0.1798
CCV_EG_1to1_orthologs	0.1658
CCV_EG_1to1_orthologs	0.1727
CCV_EG_1to1_orthologs	0.1627
CCV_EG_1to1_orthologs	0.1015
CCV_EG_1to1_orthologs	0.2297
CCV_EG_1to1_orthologs	0.1922
CCV_EG_1to1_orthologs	0.1212
CCV_EG_1to1_orthologs	0.2101
CCV_EG_1to1_orthologs	0.1218
CCV_EG_1to1_orthologs	0.3455
CCV_EG_1to1_orthologs	0.1443
CCV_EG_1to1_orthologs	0.7182
CCV_EG_1to1_orthologs	0.2173
CCV_EG_1to1_orthologs	0.237
CCV_EG_1to1_orthologs	0.2808
CCV_EG_1to1_orthologs	0.1579
CCV_EG_1to1_orthologs	0.2534
CCV_EG_1to1_orthologs	0.1463
CCV_EG_1to1_orthologs	0.1139
CCV_EG_1to1_orthologs	0.1618
CCV_EG_1to1_orthologs	0.075
CCV_EG_1to1_orthologs	0.302
CCV_EG_1to1_orthologs	0.3929
CCV_EG_1to1_orthologs	0.1359
CCV_EG_1to1_orthologs	0.3443
CCV_EG_1to1_orthologs	0.1307
CCV_EG_1to1_orthologs	0.1369
CCV_EG_1to1_orthologs	0.2369
CCV_EG_1to1_orthologs	0.092
CCV_EG_1to1_orthologs	0.1072
CCV_EG_1to1_orthologs	0.1242
CCV_EG_1to1_orthologs	0.1212
CCV_EG_1to1_orthologs	0.307
CCV_EG_1to1_orthologs	0.2052
CCV_EG_1to1_orthologs	0.2576
CCV_EG_1to1_orthologs	0.2265
CCV_EG_1to1_orthologs	0.1584
CCV_EG_1to1_orthologs	0.2843
CCV_EG_1to1_orthologs	0.1751
CCV_EG_1to1_orthologs	0.1376
CCV_EG_1to1_orthologs	0.0898
CCV_EG_1to1_orthologs	0.1647
CCV_EG_1to1_orthologs	0.1715
CCV_EG_1to1_orthologs	0.3693
CCV_EG_1to1_orthologs	0.2661
CCV_EG_1to1_orthologs	0.1575
CCV_EG_1to1_orthologs	0.3073
CCV_EG_1to1_orthologs	0.101
CCV_EG_1to1_orthologs	0.1621
CCV_EG_1to1_orthologs	0.1619
CCV_EG_1to1_orthologs	0.216
CCV_EG_1to1_orthologs	0.1646
CCV_EG_1to1_orthologs	0.1387
CCV_EG_1to1_orthologs	0.1521
CCV_EG_1to1_orthologs	0.1356
CCV_EG_1to1_orthologs	0.2447
CCV_EG_1to1_orthologs	0.232
CCV_EG_1to1_orthologs	0.2196
CCV_EG_1to1_orthologs	0.1403
CCV_EG_1to1_orthologs	0.1533
CCV_EG_1to1_orthologs	0.1293
CCV_EG_1to1_orthologs	0.1419
CCV_EG_1to1_orthologs	0.2426
CCV_EG_1to1_orthologs	0.1539
CCV_EG_1to1_orthologs	0.1987
CCV_EG_1to1_orthologs	0.1626
CCV_EG_1to1_orthologs	0.2013
CCV_EG_1to1_orthologs	0.1901
CCV_EG_1to1_orthologs	0.1336
CCV_EG_1to1_orthologs	0.1089
CCV_EG_1to1_orthologs	0.2689
CCV_EG_1to1_orthologs	0.1516
CCV_EG_1to1_orthologs	0.3644
CCV_EG_1to1_orthologs	0.2404
CCV_EG_1to1_orthologs	0.1586
CCV_EG_1to1_orthologs	0.1056
CCV_EG_1to1_orthologs	0.1783
CCV_EG_1to1_orthologs	0.2046
CCV_EG_1to1_orthologs	0.14
CCV_EG_1to1_orthologs	0.1148
CCV_EG_1to1_orthologs	0.3576
CCV_EG_1to1_orthologs	0.1472
CCV_EG_1to1_orthologs	0.1686
CCV_EG_1to1_orthologs	0.2039
CCV_EG_1to1_orthologs	0.1497
CCV_EG_1to1_orthologs	0.2838
CCV_EG_1to1_orthologs	0.1175
CCV_EG_1to1_orthologs	0.2221
CCV_EG_1to1_orthologs	0.3225
CCV_EG_1to1_orthologs	0.1913
CCV_EG_1to1_orthologs	0.1729
CCV_EG_1to1_orthologs	0.1147
CCV_EG_1to1_orthologs	0.1371
CCV_EG_1to1_orthologs	0.2124
CCV_EG_1to1_orthologs	0.1371
CCV_EG_1to1_orthologs	0.182
CCV_EG_1to1_orthologs	0.1169
CCV_EG_1to1_orthologs	0.9514
CCV_EG_1to1_orthologs	0.1687
CCV_EG_1to1_orthologs	0.1211
CCV_EG_1to1_orthologs	0.1424
CCV_EG_1to1_orthologs	0.0939
CCV_EG_1to1_orthologs	0.1812
CCV_EG_1to1_orthologs	0.1446
CCV_EG_1to1_orthologs	0.1291
CCV_EG_1to1_orthologs	0.1739
CCV_EG_1to1_orthologs	0.196
CCV_EG_1to1_orthologs	0.1156
CCV_EG_1to1_orthologs	0.1632
CCV_EG_1to1_orthologs	0.1526
CCV_EG_1to1_orthologs	0.1439
CCV_EG_1to1_orthologs	0.1973
CCV_EG_1to1_orthologs	0.2033
CCV_EG_1to1_orthologs	0.0901
CCV_EG_1to1_orthologs	0.123
CCV_EG_1to1_orthologs	0.0789
CCV_EG_1to1_orthologs	0.1681
CCV_EG_1to1_orthologs	0.8608
CCV_EG_1to1_orthologs	0.2223
CCV_EG_1to1_orthologs	0.179
CCV_EG_1to1_orthologs	0.0412
CCV_EG_1to1_orthologs	0.1693
CCV_EG_1to1_orthologs	0.1209
CCV_EG_1to1_orthologs	0.1689
CCV_EG_1to1_orthologs	0.0935
CCV_EG_1to1_orthologs	0.1582
CCV_EG_1to1_orthologs	0.1942
CCV_EG_1to1_orthologs	0.107
CCV_EG_1to1_orthologs	0.0981
CCV_EG_1to1_orthologs	0.1396
CCV_EG_1to1_orthologs	0.1379
CCV_EG_1to1_orthologs	0.3918
CCV_EG_1to1_orthologs	0.3401
CCV_EG_1to1_orthologs	0.2384
CCV_EG_1to1_orthologs	0.1658
CCV_EG_1to1_orthologs	0.1705
CCV_EG_1to1_orthologs	0.1739
CCV_EG_1to1_orthologs	0.2813
CCV_EG_1to1_orthologs	0.1405
CCV_EG_1to1_orthologs	0.2359
CCV_EG_1to1_orthologs	0.0966
CCV_EG_1to1_orthologs	0.2802
CCV_EG_1to1_orthologs	0.3747
CCV_EG_1to1_orthologs	0.1299
CCV_EG_1to1_orthologs	0.1269
CCV_EG_1to1_orthologs	0.2113
CCV_EG_1to1_orthologs	0.249
CCV_EG_1to1_orthologs	0.1498
CCV_EG_1to1_orthologs	0.1675
CCV_EG_1to1_orthologs	0.149
CCV_EG_1to1_orthologs	0.1555
CCV_EG_1to1_orthologs	0.162
CCV_EG_1to1_orthologs	0.6862
CCV_EG_1to1_orthologs	0.2312
CCV_EG_1to1_orthologs	0.13
CCV_EG_1to1_orthologs	0.2108
CCV_EG_1to1_orthologs	0.1672
CCV_EG_1to1_orthologs	0.1646
CCV_EG_1to1_orthologs	0.1494
CCV_EG_1to1_orthologs	0.2466
CCV_EG_1to1_orthologs	0.1092
CCV_EG_1to1_orthologs	0.0913
CCV_EG_1to1_orthologs	0.1806
CCV_EG_1to1_orthologs	0.2165
CCV_EG_1to1_orthologs	0.1684
CCV_EG_1to1_orthologs	0.3628
CCV_EG_1to1_orthologs	0.2682
CCV_EG_1to1_orthologs	0.1357
CCV_EG_1to1_orthologs	0.1538
CCV_EG_1to1_orthologs	0.1275
CCV_EG_1to1_orthologs	0.1876
CCV_EG_1to1_orthologs	0.1005
CCV_EG_1to1_orthologs	0.525
CCV_EG_1to1_orthologs	0.1298
CCV_EG_1to1_orthologs	0.1336
CCV_EG_1to1_orthologs	0.1166
CCV_EG_1to1_orthologs	0.1391
CCV_EG_1to1_orthologs	0.1635
CCV_EG_1to1_orthologs	0.1259
CCV_EG_1to1_orthologs	0.1486
CCV_EG_1to1_orthologs	0.5885
CCV_EG_1to1_orthologs	0.2122
CCV_EG_1to1_orthologs	0.141
CCV_EG_1to1_orthologs	0.1623
CCV_EG_1to1_orthologs	0.1743
CCV_EG_1to1_orthologs	0.2018
CCV_EG_1to1_orthologs	0.238
CCV_EG_1to1_orthologs	0.146
CCV_EG_1to1_orthologs	0.1273
CCV_EG_1to1_orthologs	0.0988
CCV_EG_1to1_orthologs	0.1398
CCV_EG_1to1_orthologs	0.131
CCV_EG_1to1_orthologs	0.3007
CCV_EG_1to1_orthologs	0.2156
CCV_EG_1to1_orthologs	0.2583
CCV_EG_1to1_orthologs	0.1297
CCV_EG_1to1_orthologs	0.6374
CCV_EG_1to1_orthologs	0.2158
CCV_EG_1to1_orthologs	0.2236
CCV_EG_1to1_orthologs	0.2388
CCV_EG_1to1_orthologs	0.1077
CCV_EG_1to1_orthologs	0.3186
CCV_EG_1to1_orthologs	0.1807
CCV_EG_1to1_orthologs	0.4966
CCV_EG_1to1_orthologs	0.1195
CCV_EG_1to1_orthologs	0.1735
CCV_EG_1to1_orthologs	0.1441
CCV_EG_1to1_orthologs	0.1864
CCV_EG_1to1_orthologs	0.1527
CCV_EG_1to1_orthologs	0.2675
CCV_EG_1to1_orthologs	0.238
CCV_EG_1to1_orthologs	0.1263
CCV_EG_1to1_orthologs	0.2053
CCV_EG_1to1_orthologs	0.2627
CCV_EG_1to1_orthologs	0.1624
CCV_EG_1to1_orthologs	0.0787
CCV_EG_1to1_orthologs	0.2255
CCV_EG_1to1_orthologs	0.2014
CCV_EG_1to1_orthologs	0.2649
CCV_EG_1to1_orthologs	0.311
CCV_EG_1to1_orthologs	0.2137
CCV_EG_1to1_orthologs	0.2333
CCV_EG_1to1_orthologs	0.1373
CCV_EG_1to1_orthologs	0.1463
CCV_EG_1to1_orthologs	0.1386
CCV_EG_1to1_orthologs	0.2146
CCV_EG_1to1_orthologs	0.0822
CCV_EG_1to1_orthologs	0.1234
CCV_EG_1to1_orthologs	0.1323
CCV_EG_1to1_orthologs	0.1897
CCV_EG_1to1_orthologs	0.1756
CCV_EG_1to1_orthologs	0.1253
CCV_EG_1to1_orthologs	0.1479
CCV_EG_1to1_orthologs	0.1572
CCV_EG_1to1_orthologs	0.1375
CCV_EG_1to1_orthologs	0.2276
CCV_EG_1to1_orthologs	0.0789
CCV_EG_1to1_orthologs	0.1254
CCV_EG_1to1_orthologs	0.1117
CCV_EG_1to1_orthologs	0.2046
CCV_EG_1to1_orthologs	0.1774
CCV_EG_1to1_orthologs	0.3124
CCV_EG_1to1_orthologs	0.1003
CCV_EG_1to1_orthologs	0.2159
CCV_EG_1to1_orthologs	0.1726
CCV_EG_1to1_orthologs	0.1408
CCV_EG_1to1_orthologs	0.1513
CCV_EG_1to1_orthologs	0.1359
CCV_EG_1to1_orthologs	0.1473
CCV_EG_1to1_orthologs	0.2429
CCV_EG_1to1_orthologs	0.3055
CCV_EG_1to1_orthologs	0.1293
CCV_EG_1to1_orthologs	0.2711
CCV_EG_1to1_orthologs	0.1188
CCV_EG_1to1_orthologs	0.1949
CCV_EG_1to1_orthologs	0.1471
CCV_EG_1to1_orthologs	0.4031
CCV_EG_1to1_orthologs	0.132
CCV_EG_1to1_orthologs	0.1154
CCV_EG_1to1_orthologs	0.1583
CCV_EG_1to1_orthologs	0.2768
CCV_EG_1to1_orthologs	1.3224
CCV_EG_1to1_orthologs	0.4337
CCV_EG_1to1_orthologs	0.2657
CCV_EG_1to1_orthologs	0.2509
CCV_EG_1to1_orthologs	0.505
CCV_EG_1to1_orthologs	0.1625
CCV_EG_1to1_orthologs	0.1445
CCV_EG_1to1_orthologs	0.1134
CCV_EG_1to1_orthologs	0.1548
CCV_EG_1to1_orthologs	0.1848
CCV_EG_1to1_orthologs	0.0986
CCV_EG_1to1_orthologs	0.166
CCV_EG_1to1_orthologs	0.1163
CCV_EG_1to1_orthologs	0.1194
CCV_EG_1to1_orthologs	0.1332
CCV_EG_1to1_orthologs	0.1428
CCV_EG_1to1_orthologs	0.1512
CCV_EG_1to1_orthologs	0.3554
CCV_EG_1to1_orthologs	0.2332
CCV_EG_1to1_orthologs	0.1767
CCV_EG_1to1_orthologs	0.2913
CCV_EG_1to1_orthologs	0.1574
CCV_EG_1to1_orthologs	0.2845
CCV_EG_1to1_orthologs	0.347
CCV_EG_1to1_orthologs	0.244
CCV_EG_1to1_orthologs	0.2264
CCV_EG_1to1_orthologs	0.1897
CCV_EG_1to1_orthologs	0.1508
CCV_EG_1to1_orthologs	0.2164
CCV_EG_1to1_orthologs	0.4009
CCV_EG_1to1_orthologs	0.0452
CCV_EG_1to1_orthologs	0.1409
CCV_EG_1to1_orthologs	0.1746
CCV_EG_1to1_orthologs	0.2744
CCV_EG_1to1_orthologs	0.151
CCV_EG_1to1_orthologs	0.1846
CCV_EG_1to1_orthologs	0.1147
CCV_EG_1to1_orthologs	0.2225
CCV_EG_1to1_orthologs	0.3159
CCV_EG_1to1_orthologs	0.2763
CCV_EG_1to1_orthologs	0.1502
CCV_EG_1to1_orthologs	0.4444
CCV_EG_1to1_orthologs	0.7658
CCV_EG_1to1_orthologs	0.1201
CCV_EG_1to1_orthologs	0.187
CCV_EG_1to1_orthologs	0.124
CCV_EG_1to1_orthologs	0.2132
CCV_EG_1to1_orthologs	0.1148
CCV_EG_1to1_orthologs	0.2622
CCV_EG_1to1_orthologs	0.1238
CCV_EG_1to1_orthologs	0.4841
CCV_EG_1to1_orthologs	0.2567
CCV_EG_1to1_orthologs	0.2033
CCV_EG_1to1_orthologs	0.1974
CCV_EG_1to1_orthologs	0.2688
CCV_EG_1to1_orthologs	0.1443
CCV_EG_1to1_orthologs	0.2402
CCV_EG_1to1_orthologs	0.2203
CCV_EG_1to1_orthologs	0.1788
CCV_EG_1to1_orthologs	0.1916
CCV_EG_1to1_orthologs	0.2392
CCV_EG_1to1_orthologs	0.1415
CCV_EG_1to1_orthologs	0.2037
CCV_EG_1to1_orthologs	0.1735
CCV_EG_1to1_orthologs	0.1747
CCV_EG_1to1_orthologs	0.1685
CCV_EG_1to1_orthologs	0.2671
CCV_EG_1to1_orthologs	0.173
CCV_EG_1to1_orthologs	0.2597
CCV_EG_1to1_orthologs	0.188
CCV_EG_1to1_orthologs	0.2594
CCV_EG_1to1_orthologs	0.2378
CCV_EG_1to1_orthologs	0.1911
CCV_EG_1to1_orthologs	0.7403
CCV_EG_1to1_orthologs	0.2657
CCV_EG_1to1_orthologs	0.129
CCV_EG_1to1_orthologs	0.2287
CCV_EG_1to1_orthologs	0.1165
CCV_EG_1to1_orthologs	0.4653
CCV_EG_1to1_orthologs	0.2866
CCV_EG_1to1_orthologs	0.1542
CCV_EG_1to1_orthologs	0.2018
CCV_EG_1to1_orthologs	0.4708
CCV_EG_1to1_orthologs	0.2335
CCV_EG_1to1_orthologs	0.1163
CCV_EG_1to1_orthologs	0.1414
CCV_EG_1to1_orthologs	0.1299
CCV_EG_1to1_orthologs	0.1196
CCV_EG_1to1_orthologs	0.2512
CCV_EG_1to1_orthologs	0.3716
CCV_EG_1to1_orthologs	0.206
CCV_EG_1to1_orthologs	0.2378
CCV_EG_1to1_orthologs	0.286
CCV_EG_1to1_orthologs	0.2141
CCV_EG_1to1_orthologs	0.1748
CCV_EG_1to1_orthologs	0.2626
CCV_EG_1to1_orthologs	0.1858
CCV_EG_1to1_orthologs	0.2418
CCV_EG_1to1_orthologs	0.1462
CCV_EG_1to1_orthologs	0.1075
CCV_EG_1to1_orthologs	0.1559
CCV_EG_1to1_orthologs	0.1545
CCV_EG_1to1_orthologs	0.1142
CCV_EG_1to1_orthologs	0.137
CCV_EG_1to1_orthologs	0.1409
CCV_EG_1to1_orthologs	0.1017
CCV_EG_1to1_orthologs	0.117
CCV_EG_1to1_orthologs	0.2636
CCV_EG_1to1_orthologs	0.149
CCV_EG_1to1_orthologs	0.2033
CCV_EG_1to1_orthologs	0.1281
CCV_EG_1to1_orthologs	0.1599
CCV_EG_1to1_orthologs	0.1721
CCV_EG_1to1_orthologs	0.2315
CCV_EG_1to1_orthologs	0.1014
CCV_EG_1to1_orthologs	0.2142
CCV_EG_1to1_orthologs	0.2738
CCV_EG_1to1_orthologs	0.1271
CCV_EG_1to1_orthologs	0.1359
CCV_EG_1to1_orthologs	0.2917
CCV_EG_1to1_orthologs	0.1299
CCV_EG_1to1_orthologs	0.1339
CCV_EG_1to1_orthologs	0.27
CCV_EG_1to1_orthologs	0.1755
CCV_EG_1to1_orthologs	1.651
CCV_EG_1to1_orthologs	0.2735
CCV_EG_1to1_orthologs	0.4172
CCV_EG_1to1_orthologs	0.1585
CCV_EG_1to1_orthologs	0.264
CCV_EG_1to1_orthologs	0.1421
CCV_EG_1to1_orthologs	0.1301
CCV_EG_1to1_orthologs	0.1587
CCV_EG_1to1_orthologs	0.1781
CCV_EG_1to1_orthologs	0.2407
CCV_EG_1to1_orthologs	0.1253
CCV_EG_1to1_orthologs	0.1346
CCV_EG_1to1_orthologs	0.2314
CCV_EG_1to1_orthologs	0.4078
CCV_EG_1to1_orthologs	0.1775
CCV_EG_1to1_orthologs	0.2484
CCV_EG_1to1_orthologs	0.0784
CCV_EG_1to1_orthologs	0.1775
CCV_EG_1to1_orthologs	0.1391
CCV_EG_1to1_orthologs	0.11
CCV_EG_1to1_orthologs	0.2283
CCV_EG_1to1_orthologs	0.1719
CCV_EG_1to1_orthologs	0.1333
CCV_EG_1to1_orthologs	0.1133
CCV_EG_1to1_orthologs	0.1817
CCV_EG_1to1_orthologs	0.1763
CCV_EG_1to1_orthologs	0.1814
CCV_EG_1to1_orthologs	0.1159
CCV_EG_1to1_orthologs	0.2413
CCV_EG_1to1_orthologs	0.1326
CCV_EG_1to1_orthologs	0.159
CCV_EG_1to1_orthologs	0.1104
CCV_EG_1to1_orthologs	0.346
CCV_EG_1to1_orthologs	0.1925
CCV_EG_1to1_orthologs	0.1626
CCV_EG_1to1_orthologs	0.108
CCV_EG_1to1_orthologs	0.1722
CCV_EG_1to1_orthologs	0.2048
CCV_EG_1to1_orthologs	0.1581
CCV_EG_1to1_orthologs	0.1445
CCV_EG_1to1_orthologs	0.2036
CCV_EG_1to1_orthologs	0.1262
CCV_EG_1to1_orthologs	0.1016
CCV_EG_1to1_orthologs	0.13
CCV_EG_1to1_orthologs	0.4492
CCV_EG_1to1_orthologs	0.1329
CCV_EG_1to1_orthologs	0.2728
CCV_EG_1to1_orthologs	0.1899
CCV_EG_1to1_orthologs	0.1403
CCV_EG_1to1_orthologs	0.2587
CCV_EG_1to1_orthologs	0.1178
CCV_EG_1to1_orthologs	0.1821
CCV_EG_1to1_orthologs	0.3662
CCV_EG_1to1_orthologs	0.3068
CCV_EG_1to1_orthologs	0.1738
CCV_EG_1to1_orthologs	0.1587
CCV_EG_1to1_orthologs	0.2053
CCV_EG_1to1_orthologs	0.4407
CCV_EG_1to1_orthologs	0.109
CCV_EG_1to1_orthologs	0.2339
CCV_EG_1to1_orthologs	0.2198
CCV_EG_1to1_orthologs	0.1148
CCV_EG_1to1_orthologs	0.1322
CCV_EG_1to1_orthologs	0.5309
CCV_EG_1to1_orthologs	0.1102
CCV_EG_1to1_orthologs	0.1571
CCV_EG_1to1_orthologs	0.1352
CCV_EG_1to1_orthologs	0.1747
CCV_EG_1to1_orthologs	0.3124
CCV_EG_1to1_orthologs	0.2644
CCV_EG_1to1_orthologs	0.1364
CCV_EG_1to1_orthologs	0.1787
CCV_EG_1to1_orthologs	0.1722
CCV_EG_1to1_orthologs	0.1569
CCV_EG_1to1_orthologs	0.3774
CCV_EG_1to1_orthologs	0.137
CCV_EG_1to1_orthologs	0.5119
CCV_EG_1to1_orthologs	0.164
CCV_EG_1to1_orthologs	0.1968
CCV_EG_1to1_orthologs	0.4044
CCV_EG_1to1_orthologs	0.1307
CCV_EG_1to1_orthologs	0.1703
CCV_EG_1to1_orthologs	0.1426
CCV_EG_1to1_orthologs	0.4061
CCV_EG_1to1_orthologs	0.1813
CCV_EG_1to1_orthologs	0.1235
CCV_EG_1to1_orthologs	0.1066
CCV_EG_1to1_orthologs	0.1812
CCV_EG_1to1_orthologs	0.2681
CCV_EG_1to1_orthologs	0.1467
CCV_EG_1to1_orthologs	0.1343
CCV_EG_1to1_orthologs	0.1371
CCV_EG_1to1_orthologs	0.2139
CCV_EG_1to1_orthologs	0.1782
CCV_EG_1to1_orthologs	0.1551
CCV_EG_1to1_orthologs	0.1854
CCV_EG_1to1_orthologs	0.1311
CCV_EG_1to1_orthologs	0.1664
CCV_EG_1to1_orthologs	0.2403
CCV_EG_1to1_orthologs	0.1141
CCV_EG_1to1_orthologs	0.1777
CCV_EG_1to1_orthologs	0.1458
CCV_EG_1to1_orthologs	0.2497
CCV_EG_1to1_orthologs	0.1525
CCV_EG_1to1_orthologs	0.1784
CCV_EG_1to1_orthologs	0.1262
CCV_EG_1to1_orthologs	0.2026
CCV_EG_1to1_orthologs	0.2084
CCV_EG_1to1_orthologs	0.214
CCV_EG_1to1_orthologs	0.2115
CCV_EG_1to1_orthologs	0.4812
CCV_EG_1to1_orthologs	0.1087
CCV_EG_1to1_orthologs	0.3684
CCV_EG_1to1_orthologs	0.2133
CCV_EG_1to1_orthologs	0.1036
CCV_EG_1to1_orthologs	0.1655
CCV_EG_1to1_orthologs	0.1385
CCV_EG_1to1_orthologs	0.162
CCV_EG_1to1_orthologs	0.1695
CCV_EG_1to1_orthologs	0.2075
CCV_EG_1to1_orthologs	0.1376
CCV_EG_1to1_orthologs	0.1204
CCV_EG_1to1_orthologs	0.1238
CCV_EG_1to1_orthologs	0.2279
CCV_EG_1to1_orthologs	0.1705
CCV_EG_1to1_orthologs	0.514
CCV_EG_1to1_orthologs	0.2728
CCV_EG_1to1_orthologs	0.1603
CCV_EG_1to1_orthologs	0.2615
CCV_EG_1to1_orthologs	0.1658
CCV_EG_1to1_orthologs	0.1763
CCV_EG_1to1_orthologs	0.2021
CCV_EG_1to1_orthologs	0.1603
CCV_EG_1to1_orthologs	0.2166
CCV_EG_1to1_orthologs	0.1833
CCV_EG_1to1_orthologs	0.1154
CCV_EG_1to1_orthologs	0.1063
CCV_EG_1to1_orthologs	0.2406
CCV_EG_1to1_orthologs	0.169
CCV_EG_1to1_orthologs	0.1556
CCV_EG_1to1_orthologs	0.1408
Shared_eucalyptExpansions	0.0306
Shared_eucalyptExpansions	0.3697
Shared_eucalyptExpansions	0.3618
Shared_eucalyptExpansions	0.3762
Shared_eucalyptExpansions	0.3854
Shared_eucalyptExpansions	0.2948
Shared_eucalyptExpansions	0.3864
Shared_eucalyptExpansions	0.3806
Shared_eucalyptExpansions	0.3451
Shared_eucalyptExpansions	0.4328
Shared_eucalyptExpansions	0.4381
Shared_eucalyptExpansions	0.4388
Shared_eucalyptExpansions	0.3166
Shared_eucalyptExpansions	0.249
Shared_eucalyptExpansions	0.3704
Shared_eucalyptExpansions	0.3969
Shared_eucalyptExpansions	0.3873
Shared_eucalyptExpansions	0.317
Shared_eucalyptExpansions	0.0808
Shared_eucalyptExpansions	0.4025
Shared_eucalyptExpansions	0.2724
Shared_eucalyptExpansions	0.4212
Shared_eucalyptExpansions	0.4234
Shared_eucalyptExpansions	0.3261
Shared_eucalyptExpansions	0.0937
Shared_eucalyptExpansions	0.4338
Shared_eucalyptExpansions	0.2527
Shared_eucalyptExpansions	0.12
Shared_eucalyptExpansions	0.3496
Shared_eucalyptExpansions	0.3475
Shared_eucalyptExpansions	0.2977
Shared_eucalyptExpansions	0.2154
Shared_eucalyptExpansions	0.2963
Shared_eucalyptExpansions	0.112
Shared_eucalyptExpansions	0.26
Shared_eucalyptExpansions	0.2383
Shared_eucalyptExpansions	0.4172
Shared_eucalyptExpansions	0.4056
Shared_eucalyptExpansions	0.3079
Shared_eucalyptExpansions	0.095
Shared_eucalyptExpansions	0.4164
Shared_eucalyptExpansions	0.2617
Shared_eucalyptExpansions	0.1035
Shared_eucalyptExpansions	0.0494
Shared_eucalyptExpansions	0.2411
Shared_eucalyptExpansions	0.1819
Shared_eucalyptExpansions	0
Shared_eucalyptExpansions	0.1819
Shared_eucalyptExpansions	0
Shared_eucalyptExpansions	0.1819
Shared_eucalyptExpansions	0
Shared_eucalyptExpansions	0.1819
Shared_eucalyptExpansions	0
Shared_eucalyptExpansions	0.1819
Shared_eucalyptExpansions	0.1819
Shared_eucalyptExpansions	0.2462
Shared_eucalyptExpansions	0.6717
Shared_eucalyptExpansions	0.2462
Shared_eucalyptExpansions	0.2462
Shared_eucalyptExpansions	0.6717
Shared_eucalyptExpansions	0.0011
Shared_eucalyptExpansions	0.2159
Shared_eucalyptExpansions	0.0011
Shared_eucalyptExpansions	0.0011
Shared_eucalyptExpansions	0.2159
Shared_eucalyptExpansions	0.2259
Shared_eucalyptExpansions	1.6944
Shared_eucalyptExpansions	1.6944
Shared_eucalyptExpansions	1.6944
Shared_eucalyptExpansions	0.0014
Shared_eucalyptExpansions	0.3319
Shared_eucalyptExpansions	0
Shared_eucalyptExpansions	0.1819
Shared_eucalyptExpansions	0
Shared_eucalyptExpansions	0
Shared_eucalyptExpansions	0.1819
Shared_eucalyptExpansions	0.2462
Shared_eucalyptExpansions	0.0011
Shared_eucalyptExpansions	1.6944
Shared_eucalyptExpansions	0.2531
Shared_eucalyptExpansions	0.2791
Shared_eucalyptExpansions	0.2752
Shared_eucalyptExpansions	0.1628
Shared_eucalyptExpansions	0.2065
Shared_eucalyptExpansions	0.2316
Shared_eucalyptExpansions	0.3334
Shared_eucalyptExpansions	0.2573
Shared_eucalyptExpansions	0.2107
Shared_eucalyptExpansions	0.2472
Shared_eucalyptExpansions	0.3324
Shared_eucalyptExpansions	0.2744
Shared_eucalyptExpansions	0.3125
Shared_eucalyptExpansions	0.2978
Shared_eucalyptExpansions	0.2731
Shared_eucalyptExpansions	0.3012
Shared_eucalyptExpansions	0.2294
Shared_eucalyptExpansions	0.238
Shared_eucalyptExpansions	0.2173
Shared_eucalyptExpansions	0.2535
Shared_eucalyptExpansions	0.2427
Shared_eucalyptExpansions	0.1794
Shared_eucalyptExpansions	0.279
Shared_eucalyptExpansions	0.3199
Shared_eucalyptExpansions	0.3148
Shared_eucalyptExpansions	0.3575
Shared_eucalyptExpansions	0.0481
Shared_eucalyptExpansions	0.3157
Shared_eucalyptExpansions	0.3598
Shared_eucalyptExpansions	0.0649
Shared_eucalyptExpansions	0.0372
Shared_eucalyptExpansions	0.9972
Shared_eucalyptExpansions	1.4101
Shared_eucalyptExpansions	1.2058
Shared_eucalyptExpansions	1.28
Shared_eucalyptExpansions	1.2822
Shared_eucalyptExpansions	0.2943
Shared_eucalyptExpansions	0.3277
Shared_eucalyptExpansions	0.0587
Shared_eucalyptExpansions	0.042
Shared_eucalyptExpansions	0.0587
Shared_eucalyptExpansions	1.1652
Shared_eucalyptExpansions	0.0407
Shared_eucalyptExpansions	0.0403
Shared_eucalyptExpansions	0.0273
Shared_eucalyptExpansions	0.3964
Shared_eucalyptExpansions	0.3817
Shared_eucalyptExpansions	0.3631
Shared_eucalyptExpansions	1.2071
Shared_eucalyptExpansions	1.1164
Shared_eucalyptExpansions	1.1698
Shared_eucalyptExpansions	1.2855
Shared_eucalyptExpansions	1.2736
Shared_eucalyptExpansions	1.2011
Shared_eucalyptExpansions	1.2031
Shared_eucalyptExpansions	1.3282
Shared_eucalyptExpansions	0.0264
Shared_eucalyptExpansions	0.4433
Shared_eucalyptExpansions	0.4193
Shared_eucalyptExpansions	0.4001
Shared_eucalyptExpansions	0.0918
Shared_eucalyptExpansions	1.3073
Shared_eucalyptExpansions	1.361
Shared_eucalyptExpansions	0.378
Shared_eucalyptExpansions	0.3691
Shared_eucalyptExpansions	0.3729
Shared_eucalyptExpansions	0.2577
Shared_eucalyptExpansions	1.1461
Shared_eucalyptExpansions	1.2052
Shared_eucalyptExpansions	0.2562
Shared_eucalyptExpansions	0.3101
Shared_eucalyptExpansions	0.3137
Shared_eucalyptExpansions	0.3689
Shared_eucalyptExpansions	0.2928
Shared_eucalyptExpansions	0.3222
Shared_eucalyptExpansions	0.2217
Shared_eucalyptExpansions	0.2718
Shared_eucalyptExpansions	0.2184
Shared_eucalyptExpansions	0.2096
Shared_eucalyptExpansions	0.2214
Shared_eucalyptExpansions	0.2784
Shared_eucalyptExpansions	0.0713
Shared_eucalyptExpansions	0.319
Shared_eucalyptExpansions	0.3374
Shared_eucalyptExpansions	0.1979
Shared_eucalyptExpansions	0.1276
Shared_eucalyptExpansions	0.3349
Shared_eucalyptExpansions	0.2936
Shared_eucalyptExpansions	0.3134
Shared_eucalyptExpansions	0.272
Shared_eucalyptExpansions	0.0842
Shared_eucalyptExpansions	0.3259
Shared_eucalyptExpansions	0.2832
Shared_eucalyptExpansions	0.074
Shared_eucalyptExpansions	0.0717
Shared_eucalyptExpansions	0.3183
Shared_eucalyptExpansions	0.2921
Shared_eucalyptExpansions	0.0689
Shared_eucalyptExpansions	0.0557
Shared_eucalyptExpansions	0.0503
Shared_eucalyptExpansions	0.7508
Shared_eucalyptExpansions	0.6856
Shared_eucalyptExpansions	0.7332
Shared_eucalyptExpansions	0.6847
Shared_eucalyptExpansions	0.7155
Shared_eucalyptExpansions	0.735
Shared_eucalyptExpansions	0.8153
Shared_eucalyptExpansions	0.7315
Shared_eucalyptExpansions	0.802
Shared_eucalyptExpansions	0.752
Shared_eucalyptExpansions	0.7902
Shared_eucalyptExpansions	0.8085
Shared_eucalyptExpansions	0.1301
Shared_eucalyptExpansions	0.726
Shared_eucalyptExpansions	0.7115
Shared_eucalyptExpansions	0.7132
Shared_eucalyptExpansions	0.6878
Shared_eucalyptExpansions	0.7348
Shared_eucalyptExpansions	0.7321
Shared_eucalyptExpansions	0.2505
Shared_eucalyptExpansions	0.3377
Shared_eucalyptExpansions	0.6972
Shared_eucalyptExpansions	0.709
Shared_eucalyptExpansions	0.703
Shared_eucalyptExpansions	0.6866
Shared_eucalyptExpansions	0.7185
Shared_eucalyptExpansions	0.7373
Shared_eucalyptExpansions	0.2273
Shared_eucalyptExpansions	0.3317
Shared_eucalyptExpansions	0.0806
Shared_eucalyptExpansions	0.2793
Shared_eucalyptExpansions	0.2228
Shared_eucalyptExpansions	0.1217
Shared_eucalyptExpansions	0.4217
Shared_eucalyptExpansions	0.2089
Shared_eucalyptExpansions	0.2413
Shared_eucalyptExpansions	0.4266
Shared_eucalyptExpansions	0.1869
Shared_eucalyptExpansions	0.2233
Shared_eucalyptExpansions	0.0414
Shared_eucalyptExpansions	0.1313
Shared_eucalyptExpansions	0.1834
Shared_eucalyptExpansions	0.1949
Shared_eucalyptExpansions	0.114
Shared_eucalyptExpansions	0.1321
Shared_eucalyptExpansions	0.1403
Shared_eucalyptExpansions	0.1899
Shared_eucalyptExpansions	0.1809
Shared_eucalyptExpansions	0.2256
Shared_eucalyptExpansions	0.189
Shared_eucalyptExpansions	0.1509
Shared_eucalyptExpansions	0.1675
Shared_eucalyptExpansions	0.1658
Shared_eucalyptExpansions	0.1273
Shared_eucalyptExpansions	0.2316
Shared_eucalyptExpansions	0.1514
Shared_eucalyptExpansions	0.1566
Shared_eucalyptExpansions	0.1802
Shared_eucalyptExpansions	0.1129
Shared_eucalyptExpansions	0.1381
Shared_eucalyptExpansions	0.1883
Shared_eucalyptExpansions	0.7145
Shared_eucalyptExpansions	0.5896
Shared_eucalyptExpansions	0.865
Shared_eucalyptExpansions	0.5165
Shared_eucalyptExpansions	0.7813
Shared_eucalyptExpansions	0.757
Shared_eucalyptExpansions	0.6384
Shared_eucalyptExpansions	0.9812
Shared_eucalyptExpansions	0.9929
Shared_eucalyptExpansions	0.3627
Shared_eucalyptExpansions	0.6869
Shared_eucalyptExpansions	0.9277
Shared_eucalyptExpansions	0.9194
Shared_eucalyptExpansions	0.319
Shared_eucalyptExpansions	0.2261
Shared_eucalyptExpansions	0.2832
Shared_eucalyptExpansions	0.2363
Shared_eucalyptExpansions	0.2719
Shared_eucalyptExpansions	0.3564
Shared_eucalyptExpansions	0.325
Shared_eucalyptExpansions	0.1827
Shared_eucalyptExpansions	0.3123
Shared_eucalyptExpansions	0.1864
Shared_eucalyptExpansions	0.0969
Shared_eucalyptExpansions	0.3538
Shared_eucalyptExpansions	0.3784
Shared_eucalyptExpansions	0.3359
Shared_eucalyptExpansions	0.323
Shared_eucalyptExpansions	0.2217
Shared_eucalyptExpansions	0.2282
Shared_eucalyptExpansions	0.089
Shared_eucalyptExpansions	0.2481
Shared_eucalyptExpansions	0.1251
Shared_eucalyptExpansions	0.1241
Shared_eucalyptExpansions	0.4186
Shared_eucalyptExpansions	0.4421
Shared_eucalyptExpansions	0.1038
Shared_eucalyptExpansions	0.7583
Shared_eucalyptExpansions	0.6594
Shared_eucalyptExpansions	0.6996
Shared_eucalyptExpansions	0.5744
Shared_eucalyptExpansions	0.7272
Shared_eucalyptExpansions	0.5441
Shared_eucalyptExpansions	0.1002
Shared_eucalyptExpansions	0.2005
Shared_eucalyptExpansions	0.196
Shared_eucalyptExpansions	0.587
Shared_eucalyptExpansions	0.595
Shared_eucalyptExpansions	0.4779
Shared_eucalyptExpansions	0.7661
Shared_eucalyptExpansions	0.8008
Shared_eucalyptExpansions	0.754
Shared_eucalyptExpansions	0.7139
Shared_eucalyptExpansions	0.2381
Shared_eucalyptExpansions	1.0287
Shared_eucalyptExpansions	1.1074
Shared_eucalyptExpansions	0.5953
Shared_eucalyptExpansions	0.5887
Shared_eucalyptExpansions	1.1834
Shared_eucalyptExpansions	0.4637
Shared_eucalyptExpansions	0.4319
Shared_eucalyptExpansions	0.3033
Shared_eucalyptExpansions	0.4807
Shared_eucalyptExpansions	0.4216
Shared_eucalyptExpansions	0.3753
Shared_eucalyptExpansions	0.772
Shared_eucalyptExpansions	0
Shared_eucalyptExpansions	0.772
Shared_eucalyptExpansions	0.8852
Shared_eucalyptExpansions	0.8501
Shared_eucalyptExpansions	0.8852
Shared_eucalyptExpansions	0.8449
Shared_eucalyptExpansions	0.9851
Shared_eucalyptExpansions	0.8449
Shared_eucalyptExpansions	1.2085
Shared_eucalyptExpansions	0.3307
Shared_eucalyptExpansions	0.2087
Shared_eucalyptExpansions	0.2139
Shared_eucalyptExpansions	0.0219
Shared_eucalyptExpansions	0.3088
Shared_eucalyptExpansions	0.179
Shared_eucalyptExpansions	0.3883
Shared_eucalyptExpansions	0.3509
Shared_eucalyptExpansions	0.2942
Shared_eucalyptExpansions	0.241
Shared_eucalyptExpansions	0.3767
Shared_eucalyptExpansions	0.4053
Shared_eucalyptExpansions	0.4338
Shared_eucalyptExpansions	0.1443
Shared_eucalyptExpansions	0.187
Shared_eucalyptExpansions	0.6793
Shared_eucalyptExpansions	0.6663
Shared_eucalyptExpansions	0.351
Shared_eucalyptExpansions	0.0336
Shared_eucalyptExpansions	0.0631
Shared_eucalyptExpansions	0.0382
Shared_eucalyptExpansions	0.3919
Shared_eucalyptExpansions	0.3476
Shared_eucalyptExpansions	0.3498
Shared_eucalyptExpansions	0.286
Shared_eucalyptExpansions	0.3705
Shared_eucalyptExpansions	0.2736
Shared_eucalyptExpansions	0.3694
Shared_eucalyptExpansions	0.2917
Shared_eucalyptExpansions	0.0345
Shared_eucalyptExpansions	0.3437
Shared_eucalyptExpansions	0.3346
Shared_eucalyptExpansions	0.0884
Shared_eucalyptExpansions	0.36
Shared_eucalyptExpansions	0.2446
Shared_eucalyptExpansions	0.2685
Shared_eucalyptExpansions	0.5886
Shared_eucalyptExpansions	0.11
Shared_eucalyptExpansions	0.6671
Shared_eucalyptExpansions	0.1559
Shared_eucalyptExpansions	1.5383
Shared_eucalyptExpansions	0.0864
Shared_eucalyptExpansions	0.1166
Shared_eucalyptExpansions	0.1173
Shared_eucalyptExpansions	0.0933
Shared_eucalyptExpansions	0.0988
Shared_eucalyptExpansions	0.1051
Shared_eucalyptExpansions	0.4448
Shared_eucalyptExpansions	0.4084
Shared_eucalyptExpansions	0.2684
Shared_eucalyptExpansions	0.0382
Shared_eucalyptExpansions	0.0608
Shared_eucalyptExpansions	0.0393
Shared_eucalyptExpansions	0.0526
Shared_eucalyptExpansions	0.0628
Shared_eucalyptExpansions	0.0535
Shared_eucalyptExpansions	0.0559
Shared_eucalyptExpansions	0.1734
Shared_eucalyptExpansions	0.3502
Shared_eucalyptExpansions	0.3584
Shared_eucalyptExpansions	0.2574
Shared_eucalyptExpansions	0.1124
Shared_eucalyptExpansions	0.2481
Shared_eucalyptExpansions	0.1007
Shared_eucalyptExpansions	0.3017
Shared_eucalyptExpansions	0.1847
Shared_eucalyptExpansions	0.2585
Shared_eucalyptExpansions	0.3891
Shared_eucalyptExpansions	0.372
Shared_eucalyptExpansions	0.2553
Shared_eucalyptExpansions	0.3821
Shared_eucalyptExpansions	2.2682
Shared_eucalyptExpansions	1.429
Shared_eucalyptExpansions	0.1519
Shared_eucalyptExpansions	0.8927
Shared_eucalyptExpansions	0.9191
Shared_eucalyptExpansions	0.3412
Shared_eucalyptExpansions	0.6428
Shared_eucalyptExpansions	0.5628
Shared_eucalyptExpansions	0.2618
Shared_eucalyptExpansions	0.1712
Shared_eucalyptExpansions	0.0261
Shared_eucalyptExpansions	1.8221
Shared_eucalyptExpansions	1.7915
Shared_eucalyptExpansions	0.1147
Shared_eucalyptExpansions	1.393
Shared_eucalyptExpansions	0.1419
Shared_eucalyptExpansions	0.3609
Shared_eucalyptExpansions	1.6675
Shared_eucalyptExpansions	2.0613
Shared_eucalyptExpansions	1.3309
Shared_eucalyptExpansions	1.0203
Shared_eucalyptExpansions	0.2224
Shared_eucalyptExpansions	1.5045
Shared_eucalyptExpansions	0.2727
Shared_eucalyptExpansions	1.2768
Shared_eucalyptExpansions	2.1981
Shared_eucalyptExpansions	1.183
Shared_eucalyptExpansions	0.2081
Shared_eucalyptExpansions	0.7922
Shared_eucalyptExpansions	0.3438
Shared_eucalyptExpansions	0.2115
Shared_eucalyptExpansions	1.3729
Shared_eucalyptExpansions	1.2043
Shared_eucalyptExpansions	0.2611
Shared_eucalyptExpansions	0.4064
Shared_eucalyptExpansions	1.2765
Shared_eucalyptExpansions	1.8998
CCV_specificExpansions	0.0666
CCV_specificExpansions	0.1015
CCV_specificExpansions	0.0599
CCV_specificExpansions	0.0613
CCV_specificExpansions	0.0569
CCV_specificExpansions	0.1005
CCV_specificExpansions	0.0612
CCV_specificExpansions	0.0655
CCV_specificExpansions	0.0886
CCV_specificExpansions	0.0704
CCV_specificExpansions	0.1045
CCV_specificExpansions	0.0858
CCV_specificExpansions	0.0946
CCV_specificExpansions	0.058
CCV_specificExpansions	0.1221
CCV_specificExpansions	0.1581
CCV_specificExpansions	0.1873
CCV_specificExpansions	0.1477
CCV_specificExpansions	0.0498
CCV_specificExpansions	0.1626
CCV_specificExpansions	0.1836
CCV_specificExpansions	0.2611
CCV_specificExpansions	0.2334
CCV_specificExpansions	0.2587
CCV_specificExpansions	0.2587
CCV_specificExpansions	0.0459
CCV_specificExpansions	0.1572
CCV_specificExpansions	0.1743
CCV_specificExpansions	0.0311
CCV_specificExpansions	0.2647
CCV_specificExpansions	0.0625
CCV_specificExpansions	0.1021
CCV_specificExpansions	0.0955
CCV_specificExpansions	0.0788
CCV_specificExpansions	0.0722
CCV_specificExpansions	0.0918
CCV_specificExpansions	0.1088
CCV_specificExpansions	0.0713
CCV_specificExpansions	0.1195
CCV_specificExpansions	0.092
CCV_specificExpansions	0.1121
CCV_specificExpansions	0.0761
CCV_specificExpansions	0.1053
CCV_specificExpansions	0.0892
CCV_specificExpansions	0.0496
CCV_specificExpansions	0.0759
CCV_specificExpansions	0.0735
CCV_specificExpansions	0.0912
CCV_specificExpansions	0.0771
CCV_specificExpansions	0.106
CCV_specificExpansions	0.0967
CCV_specificExpansions	0.0888
CCV_specificExpansions	0.1409
CCV_specificExpansions	0.122
CCV_specificExpansions	0.2158
CCV_specificExpansions	0.1811
CCV_specificExpansions	0.1766
CCV_specificExpansions	0.1429
CCV_specificExpansions	0.1256
CCV_specificExpansions	0.0392
CCV_specificExpansions	0.1785
CCV_specificExpansions	0.1856
CCV_specificExpansions	0.2246
CCV_specificExpansions	0.2185
CCV_specificExpansions	0.2203
CCV_specificExpansions	0.2147
CCV_specificExpansions	0.1953
CCV_specificExpansions	0.209
CCV_specificExpansions	0.2054
CCV_specificExpansions	0.2061
CCV_specificExpansions	0.2158
CCV_specificExpansions	0.2071
CCV_specificExpansions	0.0246
CCV_specificExpansions	0.1401
CCV_specificExpansions	0.1399
CCV_specificExpansions	0.1574
CCV_specificExpansions	0.1498
CCV_specificExpansions	0.1047
CCV_specificExpansions	0.2071
CCV_specificExpansions	0.1967
CCV_specificExpansions	0.1356
CCV_specificExpansions	0.0834
CCV_specificExpansions	0.1584
CCV_specificExpansions	0.1592
CCV_specificExpansions	0.2075
CCV_specificExpansions	0.203
CCV_specificExpansions	0.2449
CCV_specificExpansions	0.531
CCV_specificExpansions	0.5169
CCV_specificExpansions	0.2636
CCV_specificExpansions	0.4824
CCV_specificExpansions	0.1981
CCV_specificExpansions	0.359
CCV_specificExpansions	0.5334
CCV_specificExpansions	0.369
CCV_specificExpansions	0.3218
CCV_specificExpansions	0.3678
CCV_specificExpansions	0.4618
CCV_specificExpansions	0.3168
CCV_specificExpansions	0.3369
CCV_specificExpansions	0.2495
CCV_specificExpansions	0.344
CCV_specificExpansions	0.0519
CCV_specificExpansions	0.5362
CCV_specificExpansions	0.5328
CCV_specificExpansions	0.5073
CCV_specificExpansions	0.5543
CCV_specificExpansions	0.4802
CCV_specificExpansions	0.2237
CCV_specificExpansions	0.2261
CCV_specificExpansions	0.2225
CCV_specificExpansions	0.2851
CCV_specificExpansions	0.2301
CCV_specificExpansions	0.255
CCV_specificExpansions	0.2068
CCV_specificExpansions	0.2264
CCV_specificExpansions	0.1354
CCV_specificExpansions	0.2345
CCV_specificExpansions	0.2003
CCV_specificExpansions	0.2573
CCV_specificExpansions	0.2509
CCV_specificExpansions	0.3002
CCV_specificExpansions	0.2417
CCV_specificExpansions	0.1788
CCV_specificExpansions	0.1833
CCV_specificExpansions	0.139
CCV_specificExpansions	0.3344
CCV_specificExpansions	0.2488
CCV_specificExpansions	0.2265
CCV_specificExpansions	0.2616
CCV_specificExpansions	0.1949
CCV_specificExpansions	0.1986
CCV_specificExpansions	0.3225
CCV_specificExpansions	0.2504
CCV_specificExpansions	0.2043
CCV_specificExpansions	0.174
CCV_specificExpansions	0.2852
CCV_specificExpansions	0.2432
CCV_specificExpansions	0.2312
CCV_specificExpansions	0.1887
CCV_specificExpansions	0.1494
CCV_specificExpansions	0.2506
CCV_specificExpansions	0.2456
CCV_specificExpansions	0.2013
CCV_specificExpansions	0.0111
CCV_specificExpansions	0.2936
CCV_specificExpansions	0.3051
CCV_specificExpansions	0.2311
CCV_specificExpansions	0.2414
CCV_specificExpansions	0.1899
CCV_specificExpansions	0.0001
CCV_specificExpansions	0.0107
CCV_specificExpansions	0.2946
CCV_specificExpansions	0.2322
CCV_specificExpansions	0.0109
CCV_specificExpansions	0
CCV_specificExpansions	0.3051
CCV_specificExpansions	0.2417
CCV_specificExpansions	0.0101
CCV_specificExpansions	0.2844
CCV_specificExpansions	0.2869
CCV_specificExpansions	0.1634
CCV_specificExpansions	0.0553
CCV_specificExpansions	0.2852
CCV_specificExpansions	0.2871
CCV_specificExpansions	0.2012
CCV_specificExpansions	0.2267
CCV_specificExpansions	0.2391
CCV_specificExpansions	0.1946
CCV_specificExpansions	0.2371
CCV_specificExpansions	0.1062
CCV_specificExpansions	0.1946
CCV_specificExpansions	0.2413
CCV_specificExpansions	0.105
CCV_specificExpansions	0.0555
CCV_specificExpansions	0.2942
CCV_specificExpansions	0.2538
CCV_specificExpansions	0.1135
CCV_specificExpansions	0.1809
CCV_specificExpansions	0.1776
CCV_specificExpansions	0.4354
CCV_specificExpansions	1.4948
CCV_specificExpansions	1.1051
CCV_specificExpansions	1.9654
CCV_specificExpansions	1.9181
CCV_specificExpansions	1.5421
CCV_specificExpansions	2.0554
CCV_specificExpansions	1.8315
CCV_specificExpansions	1.8529
CCV_specificExpansions	0.2122
CCV_specificExpansions	0.4145
CCV_specificExpansions	0.5961
CCV_specificExpansions	1.6594
CCV_specificExpansions	2.4533
CCV_specificExpansions	2.6768
CCV_specificExpansions	0.3704
CCV_specificExpansions	0.5526
CCV_specificExpansions	1.4525
CCV_specificExpansions	2.6414
CCV_specificExpansions	2.8088
CCV_specificExpansions	0.1601
CCV_specificExpansions	0.3972
CCV_specificExpansions	0.3412
CCV_specificExpansions	0.5269
CCV_specificExpansions	0.4082
CCV_specificExpansions	0.563
CCV_specificExpansions	0.5506
CCV_specificExpansions	0.4731
CCV_specificExpansions	0.5553
CCV_specificExpansions	0.5154
CCV_specificExpansions	0.5196
CCV_specificExpansions	0.5339
CCV_specificExpansions	0.7248
CCV_specificExpansions	0.6514
CCV_specificExpansions	0.5406
CCV_specificExpansions	0.2835
CCV_specificExpansions	0.3722
CCV_specificExpansions	0.5817
CCV_specificExpansions	0.0394
CCV_specificExpansions	0.5964
CCV_specificExpansions	0.5432
CCV_specificExpansions	0.6226
CCV_specificExpansions	0.1978
CCV_specificExpansions	0.2057
CCV_specificExpansions	0.0755
CCV_specificExpansions	0.1533
CCV_specificExpansions	0.0866
CCV_specificExpansions	0.1457
CCV_specificExpansions	0.1919
CCV_specificExpansions	0.1064
CCV_specificExpansions	0.1341
CCV_specificExpansions	0.1251
CCV_specificExpansions	0.4397
CCV_specificExpansions	0.3574
CCV_specificExpansions	0.3633
CCV_specificExpansions	0.3394
CCV_specificExpansions	0.3341
CCV_specificExpansions	0.1761
CCV_specificExpansions	0.2192
CCV_specificExpansions	0.2251
CCV_specificExpansions	0.0367
CCV_specificExpansions	0.2004
CCV_specificExpansions	0.2323
CCV_specificExpansions	0.193
CCV_specificExpansions	0.0786
CCV_specificExpansions	0.2629
CCV_specificExpansions	0.2204
CCV_specificExpansions	0.4163
CCV_specificExpansions	0.3881
CCV_specificExpansions	0.259
CCV_specificExpansions	0.3605
CCV_specificExpansions	0.2573
CCV_specificExpansions	0.0919
CCV_specificExpansions	1.6446
CCV_specificExpansions	1.4622
CCV_specificExpansions	1.5077
CCV_specificExpansions	1.5418
CCV_specificExpansions	0.6054
CCV_specificExpansions	0.626
CCV_specificExpansions	0.4366
CCV_specificExpansions	0.6353
CCV_specificExpansions	0.4608
CCV_specificExpansions	0.3229
CCV_specificExpansions	0.5593
CCV_specificExpansions	0.3622
CCV_specificExpansions	0.4445
CCV_specificExpansions	0.4664
CCV_specificExpansions	0.0593
CCV_specificExpansions	0.0957
CCV_specificExpansions	0.1113
CCV_specificExpansions	0.057
CCV_specificExpansions	0.0347
CCV_specificExpansions	0.1041
CCV_specificExpansions	0.0657
CCV_specificExpansions	0.1025
CCV_specificExpansions	0.1026
CCV_specificExpansions	0.1024
CCV_specificExpansions	0.4523
CCV_specificExpansions	0.458
CCV_specificExpansions	0.0539
CCV_specificExpansions	0.552
CCV_specificExpansions	0.203
CCV_specificExpansions	0.1769
CCV_specificExpansions	0.5002
CCV_specificExpansions	0.0827
CCV_specificExpansions	0.0866
CCV_specificExpansions	0.2272
CCV_specificExpansions	0.4771
CCV_specificExpansions	0.1935
CCV_specificExpansions	0.1533
CCV_specificExpansions	0.0523
CCV_specificExpansions	0.2098
CCV_specificExpansions	0.0365
CCV_specificExpansions	0.062
CCV_specificExpansions	0.0814
CCV_specificExpansions	0.0654
CCV_specificExpansions	0.064
CCV_specificExpansions	0.0551
CCV_specificExpansions	0.3565
CCV_specificExpansions	2.5614
CCV_specificExpansions	2.381
CCV_specificExpansions	2.4849
CCV_specificExpansions	2.7918
CCV_specificExpansions	0.1874
CCV_specificExpansions	0.191
CCV_specificExpansions	0.3249
CCV_specificExpansions	0.3101
CCV_specificExpansions	0.9144
CCV_specificExpansions	1.2042
CCV_specificExpansions	1.0731
CCV_specificExpansions	0.2091
CCV_specificExpansions	0.1758
CCV_specificExpansions	0.0523
CCV_specificExpansions	0.2045
CCV_specificExpansions	0.0033
CCV_specificExpansions	0.0492
CCV_specificExpansions	0.074
CCV_specificExpansions	0.0867
CCV_specificExpansions	0.0602
CCV_specificExpansions	0.1034
CCV_specificExpansions	0.1165
CCV_specificExpansions	0.116
CCV_specificExpansions	0.0689
CCV_specificExpansions	0.0344
CCV_specificExpansions	0.0434
CCV_specificExpansions	0.0978
CCV_specificExpansions	1.3876
CCV_specificExpansions	1.4875
CCV_specificExpansions	0.0515
CCV_specificExpansions	1.4326
CCV_specificExpansions	0.0519
CCV_specificExpansions	0.052
CCV_specificExpansions	0.0943
CCV_specificExpansions	0.313
CCV_specificExpansions	0.3275
CCV_specificExpansions	0.1137
CCV_specificExpansions	0.094
CCV_specificExpansions	0.2878
CCV_specificExpansions	0.0799
CCV_specificExpansions	0.0792
CCV_specificExpansions	0.2783
CCV_specificExpansions	0.1183
CCV_specificExpansions	0.0457
CCV_specificExpansions	0.0745
CCV_specificExpansions	0.0696
CCV_specificExpansions	0.0608
CCV_specificExpansions	0.0572
CCV_specificExpansions	0.0722
CCV_specificExpansions	0.0837
CCV_specificExpansions	0.0718
CCV_specificExpansions	0.0588
CCV_specificExpansions	0.1183
CCV_specificExpansions	0.0867
CCV_specificExpansions	0.0941
CCV_specificExpansions	0.2095
CCV_specificExpansions	0.1926
CCV_specificExpansions	0.1989
CCV_specificExpansions	0.1486
CCV_specificExpansions	0.0606
CCV_specificExpansions	0.068
CCV_specificExpansions	0.0486
CCV_specificExpansions	0.056
CCV_specificExpansions	0.0269
CCV_specificExpansions	0.0384
CCV_specificExpansions	0.0169
CCV_specificExpansions	0.0499
CCV_specificExpansions	0.0648
CCV_specificExpansions	0.0484
CCV_specificExpansions	0.2041
CCV_specificExpansions	0.03
CCV_specificExpansions	0.1936
CCV_specificExpansions	0.1886
CCV_specificExpansions	0.0377
CCV_specificExpansions	0.1742
CCV_specificExpansions	0.0914
CCV_specificExpansions	0.4872
CCV_specificExpansions	0.4612
CCV_specificExpansions	0.4982
CCV_specificExpansions	0.4989
CCV_specificExpansions	0.0753
CCV_specificExpansions	0.2863
CCV_specificExpansions	0.0607
CCV_specificExpansions	0.2769
CCV_specificExpansions	0.2594
CCV_specificExpansions	0.0733
CCV_specificExpansions	0.2643
CCV_specificExpansions	0.0814
CCV_specificExpansions	0.0748
CCV_specificExpansions	0.0202
CCV_specificExpansions	0.061
CCV_specificExpansions	0.0177
CCV_specificExpansions	0.0131
CCV_specificExpansions	0.1016
CCV_specificExpansions	0.1268
CCV_specificExpansions	0.0164
CCV_specificExpansions	0.1778
CCV_specificExpansions	0.0817
CCV_specificExpansions	0.1088
CCV_specificExpansions	0.5848
CCV_specificExpansions	0.4447
CCV_specificExpansions	0.4716
CCV_specificExpansions	0.5176
CCV_specificExpansions	0.1557
CCV_specificExpansions	0.1162
CCV_specificExpansions	0.031
CCV_specificExpansions	0.0995
CCV_specificExpansions	0.0455
CCV_specificExpansions	0.0165
CCV_specificExpansions	0.0758
CCV_specificExpansions	0.1376
CCV_specificExpansions	0.0993
CCV_specificExpansions	0.0829
CCV_specificExpansions	0.2676
CCV_specificExpansions	0.2562
CCV_specificExpansions	0.2437
CCV_specificExpansions	0.3047
CCV_specificExpansions	0.2765
CCV_specificExpansions	0.2805
CCV_specificExpansions	0.246
CCV_specificExpansions	0.2787
CCV_specificExpansions	0.0762
CCV_specificExpansions	0.2434
CCV_specificExpansions	0.3223
CCV_specificExpansions	0.2879
CCV_specificExpansions	0.2619
CCV_specificExpansions	0.1348
CCV_specificExpansions	0.0752
CCV_specificExpansions	0.2265
CCV_specificExpansions	0.1195
CCV_specificExpansions	0.1166
CCV_specificExpansions	0.0449
CCV_specificExpansions	0.1252
CCV_specificExpansions	0.0364
CCV_specificExpansions	0.0504
CCV_specificExpansions	0.1081
CCV_specificExpansions	0.226
CCV_specificExpansions	0.1652
CCV_specificExpansions	0.3292
CCV_specificExpansions	0.2499
CCV_specificExpansions	0.2245
CCV_specificExpansions	0.2001
CCV_specificExpansions	0.1051
CCV_specificExpansions	0.2505
CCV_specificExpansions	0.0746
CCV_specificExpansions	0.1958
CCV_specificExpansions	0.0925
CCV_specificExpansions	0.2206
CCV_specificExpansions	0.1577
CCV_specificExpansions	0.2061
CCV_specificExpansions	0.1481
CCV_specificExpansions	0.2163
CCV_specificExpansions	0.1177
CCV_specificExpansions	0.278
CCV_specificExpansions	0.2757
CCV_specificExpansions	0.088
CCV_specificExpansions	0.2379
CCV_specificExpansions	0.1132
CCV_specificExpansions	0.1006
CCV_specificExpansions	0.4226
CCV_specificExpansions	0.4123
CCV_specificExpansions	0.364
CCV_specificExpansions	0.4297
CCV_specificExpansions	0.3987
CCV_specificExpansions	0.0382
CCV_specificExpansions	0.1221
CCV_specificExpansions	0.3766
CCV_specificExpansions	0.4026
CCV_specificExpansions	0.6815
CCV_specificExpansions	0.5168
CCV_specificExpansions	0.5057
CCV_specificExpansions	0.1605
CCV_specificExpansions	0.1938
CCV_specificExpansions	0.1834
CCV_specificExpansions	0.2184
CCV_specificExpansions	0.2727
CCV_specificExpansions	0.1719
CCV_specificExpansions	0.1385
CCV_specificExpansions	0.1828
CCV_specificExpansions	0.1263
CCV_specificExpansions	0.1248
CCV_specificExpansions	0.1106
CCV_specificExpansions	0.1396
CCV_specificExpansions	0.0311
CCV_specificExpansions	0.0367
CCV_specificExpansions	0.0511
CCV_specificExpansions	0.011
CCV_specificExpansions	0.0377
CCV_specificExpansions	0.0435
CCV_specificExpansions	0.0297
CCV_specificExpansions	0.0333
CCV_specificExpansions	0.0281
CCV_specificExpansions	0.02
CCV_specificExpansions	0.0237
CCV_specificExpansions	0.0343
EG_specificExpansions	0.101
EG_specificExpansions	0.8102
EG_specificExpansions	0.7634
EG_specificExpansions	0.7822
EG_specificExpansions	0.7433
EG_specificExpansions	0.6466
EG_specificExpansions	0.7717
EG_specificExpansions	0.7304
EG_specificExpansions	0.7217
EG_specificExpansions	0.762
EG_specificExpansions	0.921
EG_specificExpansions	0.883
EG_specificExpansions	0.7374
EG_specificExpansions	0.537
EG_specificExpansions	0.7981
EG_specificExpansions	0.7899
EG_specificExpansions	0.7333
EG_specificExpansions	0.6496
EG_specificExpansions	0.2094
EG_specificExpansions	0.7349
EG_specificExpansions	0.5144
EG_specificExpansions	0.7923
EG_specificExpansions	0.7324
EG_specificExpansions	0.6494
EG_specificExpansions	0.2119
EG_specificExpansions	0.7374
EG_specificExpansions	0.4924
EG_specificExpansions	0.2188
EG_specificExpansions	0.7906
EG_specificExpansions	0.7539
EG_specificExpansions	0.663
EG_specificExpansions	0.4815
EG_specificExpansions	0.6862
EG_specificExpansions	0.3138
EG_specificExpansions	0.4616
EG_specificExpansions	0.4422
EG_specificExpansions	0.8382
EG_specificExpansions	0.7756
EG_specificExpansions	0.6612
EG_specificExpansions	0.2382
EG_specificExpansions	0.7693
EG_specificExpansions	0.5596
EG_specificExpansions	0.2389
EG_specificExpansions	0.1428
EG_specificExpansions	0.504
EG_specificExpansions	0.3127
EG_specificExpansions	0
EG_specificExpansions	0.3127
EG_specificExpansions	0
EG_specificExpansions	0.3127
EG_specificExpansions	0
EG_specificExpansions	0.3127
EG_specificExpansions	0
EG_specificExpansions	0.3127
EG_specificExpansions	0.3127
EG_specificExpansions	0.3366
EG_specificExpansions	1.0999
EG_specificExpansions	0.3366
EG_specificExpansions	0.3366
EG_specificExpansions	1.0999
EG_specificExpansions	0.166
EG_specificExpansions	0.523
EG_specificExpansions	0.166
EG_specificExpansions	0.166
EG_specificExpansions	0.523
EG_specificExpansions	0.4381
EG_specificExpansions	1.3935
EG_specificExpansions	1.3935
EG_specificExpansions	1.3935
EG_specificExpansions	0.3532
EG_specificExpansions	0.8962
EG_specificExpansions	0
EG_specificExpansions	0.3127
EG_specificExpansions	0
EG_specificExpansions	0
EG_specificExpansions	0.3127
EG_specificExpansions	0.3366
EG_specificExpansions	0.166
EG_specificExpansions	1.3935
EG_specificExpansions	0.6213
EG_specificExpansions	0.8353
EG_specificExpansions	0.7471
EG_specificExpansions	0.4865
EG_specificExpansions	0.4801
EG_specificExpansions	0.7076
EG_specificExpansions	0.8511
EG_specificExpansions	0.6603
EG_specificExpansions	0.637
EG_specificExpansions	0.6545
EG_specificExpansions	0.8238
EG_specificExpansions	0.5988
EG_specificExpansions	0.8601
EG_specificExpansions	0.7709
EG_specificExpansions	0.741
EG_specificExpansions	0.9578
EG_specificExpansions	0.7076
EG_specificExpansions	0.8234
EG_specificExpansions	0.771
EG_specificExpansions	0.7315
EG_specificExpansions	0.7051
EG_specificExpansions	0.239
EG_specificExpansions	0.3575
EG_specificExpansions	0.4101
EG_specificExpansions	0.3748
EG_specificExpansions	0.4266
EG_specificExpansions	0.0521
EG_specificExpansions	0.3707
EG_specificExpansions	0.4224
EG_specificExpansions	0.0759
EG_specificExpansions	0.0423
EG_specificExpansions	0.9635
EG_specificExpansions	1.3988
EG_specificExpansions	1.1982
EG_specificExpansions	1.26
EG_specificExpansions	1.2619
EG_specificExpansions	0.3562
EG_specificExpansions	0.4007
EG_specificExpansions	0.0614
EG_specificExpansions	0.038
EG_specificExpansions	0.0615
EG_specificExpansions	1.1616
EG_specificExpansions	0.1091
EG_specificExpansions	0.0995
EG_specificExpansions	0.0723
EG_specificExpansions	0.6138
EG_specificExpansions	0.5758
EG_specificExpansions	0.5339
EG_specificExpansions	1.5361
EG_specificExpansions	1.4489
EG_specificExpansions	1.4834
EG_specificExpansions	1.4901
EG_specificExpansions	1.5582
EG_specificExpansions	1.4831
EG_specificExpansions	1.4789
EG_specificExpansions	1.4904
EG_specificExpansions	0.0447
EG_specificExpansions	0.6514
EG_specificExpansions	0.6083
EG_specificExpansions	0.5724
EG_specificExpansions	0.153
EG_specificExpansions	1.5062
EG_specificExpansions	1.5115
EG_specificExpansions	0.5953
EG_specificExpansions	0.5659
EG_specificExpansions	0.5422
EG_specificExpansions	0.4137
EG_specificExpansions	1.441
EG_specificExpansions	1.456
EG_specificExpansions	0.4223
EG_specificExpansions	0.5614
EG_specificExpansions	0.5222
EG_specificExpansions	0.5887
EG_specificExpansions	0.4853
EG_specificExpansions	0.5348
EG_specificExpansions	0.3667
EG_specificExpansions	0.4914
EG_specificExpansions	0.3547
EG_specificExpansions	0.4002
EG_specificExpansions	0.3769
EG_specificExpansions	0.5177
EG_specificExpansions	0.1691
EG_specificExpansions	0.5337
EG_specificExpansions	0.5224
EG_specificExpansions	0.3227
EG_specificExpansions	0.2017
EG_specificExpansions	0.5793
EG_specificExpansions	0.5664
EG_specificExpansions	0.5534
EG_specificExpansions	0.5374
EG_specificExpansions	0.1997
EG_specificExpansions	0.5518
EG_specificExpansions	0.5306
EG_specificExpansions	0.1728
EG_specificExpansions	0.1541
EG_specificExpansions	0.5575
EG_specificExpansions	0.5455
EG_specificExpansions	0.1948
EG_specificExpansions	0.1528
EG_specificExpansions	0.1294
EG_specificExpansions	1.1219
EG_specificExpansions	1.1052
EG_specificExpansions	1.116
EG_specificExpansions	1.068
EG_specificExpansions	1.0854
EG_specificExpansions	1.1142
EG_specificExpansions	1.1656
EG_specificExpansions	1.1412
EG_specificExpansions	1.1757
EG_specificExpansions	1.1224
EG_specificExpansions	1.1363
EG_specificExpansions	1.1545
EG_specificExpansions	0.25
EG_specificExpansions	1.0968
EG_specificExpansions	1.1169
EG_specificExpansions	1.1106
EG_specificExpansions	1.0597
EG_specificExpansions	1.0984
EG_specificExpansions	1.1256
EG_specificExpansions	0.4582
EG_specificExpansions	0.6054
EG_specificExpansions	1.0552
EG_specificExpansions	1.1028
EG_specificExpansions	1.0961
EG_specificExpansions	1.0473
EG_specificExpansions	1.0686
EG_specificExpansions	1.11
EG_specificExpansions	0.4252
EG_specificExpansions	0.5844
EG_specificExpansions	0.176
EG_specificExpansions	0.5174
EG_specificExpansions	0.4315
EG_specificExpansions	0.2508
EG_specificExpansions	0.5969
EG_specificExpansions	0.3805
EG_specificExpansions	0.4287
EG_specificExpansions	0.5759
EG_specificExpansions	0.3403
EG_specificExpansions	0.3887
EG_specificExpansions	0.0709
EG_specificExpansions	0.1679
EG_specificExpansions	0.291
EG_specificExpansions	0.3192
EG_specificExpansions	0.1621
EG_specificExpansions	0.1843
EG_specificExpansions	0.2842
EG_specificExpansions	0.2794
EG_specificExpansions	0.2735
EG_specificExpansions	0.3816
EG_specificExpansions	0.306
EG_specificExpansions	0.2035
EG_specificExpansions	0.2325
EG_specificExpansions	0.3313
EG_specificExpansions	0.2375
EG_specificExpansions	0.3487
EG_specificExpansions	0.2127
EG_specificExpansions	0.2306
EG_specificExpansions	0.3312
EG_specificExpansions	0.2052
EG_specificExpansions	0.2593
EG_specificExpansions	0.2877
EG_specificExpansions	1.0041
EG_specificExpansions	0.9429
EG_specificExpansions	1.2482
EG_specificExpansions	1.0904
EG_specificExpansions	1.3236
EG_specificExpansions	1.5168
EG_specificExpansions	1.0613
EG_specificExpansions	1.4952
EG_specificExpansions	1.7471
EG_specificExpansions	0.6573
EG_specificExpansions	1.1546
EG_specificExpansions	1.4465
EG_specificExpansions	1.7561
EG_specificExpansions	0.6711
EG_specificExpansions	0.528
EG_specificExpansions	0.3745
EG_specificExpansions	0.4305
EG_specificExpansions	0.445
EG_specificExpansions	0.7818
EG_specificExpansions	0.6102
EG_specificExpansions	0.4499
EG_specificExpansions	0.5784
EG_specificExpansions	0.4678
EG_specificExpansions	0.225
EG_specificExpansions	0.6231
EG_specificExpansions	0.8199
EG_specificExpansions	0.6084
EG_specificExpansions	0.5892
EG_specificExpansions	0.4471
EG_specificExpansions	0.4534
EG_specificExpansions	0.1741
EG_specificExpansions	0.4416
EG_specificExpansions	0.2842
EG_specificExpansions	0.2856
EG_specificExpansions	0.8614
EG_specificExpansions	0.954
EG_specificExpansions	0.2677
EG_specificExpansions	1.2872
EG_specificExpansions	1.0978
EG_specificExpansions	1.0939
EG_specificExpansions	0.5966
EG_specificExpansions	0.6185
EG_specificExpansions	0.4494
EG_specificExpansions	0.3731
EG_specificExpansions	0.5482
EG_specificExpansions	0.5232
EG_specificExpansions	1.0685
EG_specificExpansions	1.0529
EG_specificExpansions	0.878
EG_specificExpansions	1.1467
EG_specificExpansions	1.1454
EG_specificExpansions	0.9535
EG_specificExpansions	0.9193
EG_specificExpansions	0.2173
EG_specificExpansions	0.9575
EG_specificExpansions	0.9981
EG_specificExpansions	0.6845
EG_specificExpansions	0.6683
EG_specificExpansions	1.1581
EG_specificExpansions	0.6941
EG_specificExpansions	0.5569
EG_specificExpansions	0.4617
EG_specificExpansions	0.6358
EG_specificExpansions	0.6094
EG_specificExpansions	0.4758
EG_specificExpansions	0.4565
EG_specificExpansions	0
EG_specificExpansions	0.4565
EG_specificExpansions	0.845
EG_specificExpansions	0.7444
EG_specificExpansions	0.845
EG_specificExpansions	0.693
EG_specificExpansions	0.7569
EG_specificExpansions	0.693
EG_specificExpansions	1.1782
EG_specificExpansions	0.4897
EG_specificExpansions	0.3044
EG_specificExpansions	0.3079
EG_specificExpansions	0.0213
EG_specificExpansions	0.4765
EG_specificExpansions	0.2845
EG_specificExpansions	0.5474
EG_specificExpansions	0.6862
EG_specificExpansions	0.5662
EG_specificExpansions	0.4506
EG_specificExpansions	0.5138
EG_specificExpansions	0.5138
EG_specificExpansions	0.6297
[truncated: 95 more rows]

## Sheet: figure5_panelB_newickTree
(Cocit.C1597.1:0.008679707,Cocit.H1992.1:0.015921855,(Cocit.C1599.1:0.014328018,(Cocit.C1598.1:0.019085312,(Cocit.G1494.1:0.010874270,((((Cocit.H2686.1:0.014942175,(((Cocit.F2790.1:0.058779177,Cocit.F2791.1:0.062749903):0.061480062[1.000],((Cocit.E2386.1:0.074770025,(Cocit.L3806.1:0.019318521,(Cocit.G0733.1:0.007785833,Cocit.G0732.1:0.002321281):0.007399106[0.975]):0.058845887[1.000]):0.022348649…
CCV terpene gene phylogeny in newick format
